# Supplementary material for: Perturbation-theory machine learning for mood disorders: virtual design of dual inhibitors of NET and SERT proteins
Source: BMC Chem. 2025 Jan 2;19(1):2. doi: 10.1186/s13065-024-01376-z (PMC11697510; doi:10.1186/s13065-024-01376-z)
Supplement: Supplementary file 1 — Supplementary Material 1: D[TBI]cj descriptors, classification results, local metrics, and applicability domain. [file 13065_2024_1376_MOESM1_ESM.xlsx]

## Sheet: Cover Sheet
Perturbation-Theory Machine Learning for Mood Disorders: Virtual Design of Dual Inhibitors of NET and SERT Proteins
Valeria V. Kleandrova1, M. Natália D. S. Cordeiro1, and Alejandro Speck-Planche1,*
1LAQV@REQUIMTE/Department of Chemistry and Biochemistry, Faculty of Sciences, University of Porto, 4169-007, Porto, Portugal
*Correspondence: Alejandro Speck-Planche (alejspivanovich@gmail.com)

## Sheet: Table S1
ID	Smiles	NB	SM(Hyd)1	SM(Hyd)2	SM(Hyd)3	SM(Hyd)4	SM(Hyd)5	SM(Hyd)6	SM(Hyd)7	SM(Psa)1	SM(Psa)2	SM(Psa)3	SM(Psa)4	SM(Psa)5	SM(Psa)6	SM(Psa)7	SM(Mol)1	SM(Mol)2	SM(Mol)3	SM(Mol)4	SM(Mol)5	SM(Mol)6	SM(Mol)7	SM(Gas)1	SM(Gas)2	SM(Gas)3	SM(Gas)4	SM(Gas)5	SM(Gas)6	SM(Gas)7	SM(Ato)1	SM(Ato)2	SM(Ato)3	SM(Ato)4	SM(Ato)5	SM(Ato)6	SM(Ato)7	X(P)1	X(P)2	X(P)3	X(C)3	X(P)4	X(C)4	X(PC)4	X(P)5	X(C)5	X(PC)5	X(Ch)5	X(P)6
AMD-01	CN1CCC(CC1)c1c(C2CCN(C)CC2)nc(c2cnc(C(F)(F)F)cn2)[nH]1	32	2.349	94.9895	97.7854	558.583	1149.58	4548.6	12447.4	60.94	474.889	3179.35	24237.7	189769	1.53341e+06	1.26622e+07	65.1231	254.866	1077.98	4892.61	23062.9	111785	553150	-1.1803	94.1895	70.2298	511.523	883.776	3801.95	9340.99	381.249	5107.33	77167.4	1.30332e+06	2.41406e+07	4.7939e+08	1.0002e+10	13.8087	13.5768	10.695	3.0265	8.4986	0.2887	5.3691	7.0912	0.708	7.3956	0.0962	5.3294
AMD-02	CN1CCC(CC1)c1c(C2CCN(C)CC2)nc(c2cnc(N(C)C)cn2)[nH]1	31	2.272	88.891	78.751	468.857	827.425	3266.82	7764.72	64.18	472.388	3191.05	24281.5	190188	1.53673e+06	1.26897e+07	69.037	273.099	1175.77	5443.96	26275	130651	663907	-1.4183	88.1722	49.5127	433.605	595.37	2785.74	5723.13	350.272	4231.73	54395	738981	1.05314e+07	1.56256e+08	2.39669e+09	13.508	12.518	10.4578	2.0162	8.325	0	4.5477	7.0093	0.4416	6.3431	0.0962	5.2155
AMD-03	CN1CCC(CC1)c1c(C2CCN(C)CC2)nc(c2nc(Cl)cc(Cl)n2)o1	30	3.063	87.9123	81.1672	467.58	817.007	3215.73	7543.78	58.29	428.556	2759.15	20119.3	149724	1.14475e+06	8.89704e+06	70.9488	294.562	1361.81	6890.95	36844.2	204862	1.17157e+06	-0.9441	86.1382	53.2421	426.851	605.865	2751.1	5785.31	385.142	6661.44	166601	5.43412e+06	2.00395e+08	7.73231e+09	3.03057e+11	12.9912	12.2766	9.9134	2.0935	8.4361	0	4.1306	6.9803	0.275	6.5815	0.0962	5.0588
AMD-04	CN1CCC(CC1)c1c(C2CCN(C)CC2)nc(c2cnc(N(C)C)cn2)s1	31	2.361	88.9149	79.557	469.888	835.079	3285.33	7849.11	76.63	746.475	7949.23	100109	1.35419e+06	1.90913e+07	2.75268e+08	74.1291	302.755	1359.39	6564.21	33126.4	172665	922465	-1.2829	88.1554	50.6942	434.366	605.954	2804.91	5832.32	368.33	4792.31	67977.2	1.0412e+06	1.70081e+07	2.92543e+08	5.23847e+09	13.508	12.518	10.4578	2.0162	8.325	0	4.5477	7.0093	0.4416	6.3431	0.0962	5.2155
The term in column C has already been explained in the manuscript.
From column D to CE, one can find the topological indices (TIs) calculated by using the software MODESLAB v1.5.
Starting from column CF, one can find the normalized topological indices (NTI), which were mentioned in the manuscript.
[truncated: 113 more columns]

## Sheet: Table S2
ID	Smiles	cj	tp	ps(tp)	ai	ps(ai)	D[SM(Hyd)1]tp	D[SM(Mol)2]tp	D[e(Ch)6]tp	D[NX(P)2]tp	D[NXv(P)6]tp	D[Ne(P)4]tp	D[SM(Hyd)3]ai	D[NSM(Psa)1]ai	D[NSM(Mol)1]ai	D[NSM(Gas)3]ai	D[NX(P)6]ai	D[NXv(C)5]ai	D[Ne(P)1]ai	D[Ne(P)2]ai	D[Ne(PC)5]ai
AMD-01	CN1CCC(CC1)c1c(C2CCN(C)CC2)nc(c2cnc(C(F)(F)F)cn2)[nH]1	c01	NET	0.493205	B (single protein format)	0.540117	-0.716851	0.0589274	0.56743	1.10733	0.0333966	-0.268161	0.411602	0.350431	-1.51631	0.380633	0.569923	-0.596212	-1.06807	0.654316	-0.148659
AMD-01	CN1CCC(CC1)c1c(C2CCN(C)CC2)nc(c2cnc(C(F)(F)F)cn2)[nH]1	c02	NET	0.493205	B (cell-based format)	0.561858	-0.716851	0.0589274	0.56743	1.10733	0.0333966	-0.268161	0.40354	0.245461	-1.74032	0.754588	0.717281	-0.532443	-1.22996	0.311697	0.0866083
AMD-01	CN1CCC(CC1)c1c(C2CCN(C)CC2)nc(c2cnc(C(F)(F)F)cn2)[nH]1	c03	NET	0.493205	F (cell-based format)	0.490196	-0.716851	0.0589274	0.56743	1.10733	0.0333966	-0.268161	0.799397	0.380852	-1.56723	0.842725	0.866015	-0.361334	-1.55225	0.523141	-0.15354
AMD-01	CN1CCC(CC1)c1c(C2CCN(C)CC2)nc(c2cnc(C(F)(F)F)cn2)[nH]1	c04	NET	0.493205	B (cell membrane format)	0.237037	-0.716851	0.0589274	0.56743	1.10733	0.0333966	-0.268161	-0.240511	0.364104	-1.52461	0.238503	-0.315589	-0.4833	-0.235707	0.0406178	-0.294446
AMD-01	CN1CCC(CC1)c1c(C2CCN(C)CC2)nc(c2cnc(C(F)(F)F)cn2)[nH]1	c05	SERT	0.580148	B (single protein format)	0.540117	-1.08003	-0.153555	0.530944	1.06136	0.212278	-0.159954	0.411602	0.350431	-1.51631	0.380633	0.569923	-0.596212	-1.06807	0.654316	-0.148659
AMD-01	CN1CCC(CC1)c1c(C2CCN(C)CC2)nc(c2cnc(C(F)(F)F)cn2)[nH]1	c06	SERT	0.580148	B (cell-based format)	0.561858	-1.08003	-0.153555	0.530944	1.06136	0.212278	-0.159954	0.40354	0.245461	-1.74032	0.754588	0.717281	-0.532443	-1.22996	0.311697	0.0866083
AMD-02	CN1CCC(CC1)c1c(C2CCN(C)CC2)nc(c2cnc(N(C)C)cn2)[nH]1	c01	NET	0.493205	B (single protein format)	0.540117	-0.751995	0.222688	0.56743	0.316423	0.151121	-0.0381015	-0.135866	0.486672	-0.929788	-0.453763	0.623234	-0.410303	-0.557951	0.549454	-0.226452
AMD-02	CN1CCC(CC1)c1c(C2CCN(C)CC2)nc(c2cnc(N(C)C)cn2)[nH]1	c02	NET	0.493205	B (cell-based format)	0.561858	-0.751995	0.222688	0.56743	0.316423	0.151121	-0.0381015	-0.154838	0.384417	-1.14212	-0.0964346	0.771655	-0.342829	-0.709677	0.204746	0.00726529
AMD-02	CN1CCC(CC1)c1c(C2CCN(C)CC2)nc(c2cnc(N(C)C)cn2)[nH]1	c03	NET	0.493205	F (cell-based format)	0.490196	-0.751995	0.222688	0.56743	0.316423	0.151121	-0.0381015	0.277842	0.510644	-1.00847	0.0478247	0.916803	-0.184224	-1.06628	0.423242	-0.227651
AMD-02	CN1CCC(CC1)c1c(C2CCN(C)CC2)nc(c2cnc(N(C)C)cn2)[nH]1	c04	NET	0.493205	B (cell membrane format)	0.237037	-0.751995	0.222688	0.56743	0.316423	0.151121	-0.0381015	-0.60319	0.454359	-1.13606	-0.314256	-0.280271	-0.360141	0.102229	-0.0288498	-0.345981
AMD-02	CN1CCC(CC1)c1c(C2CCN(C)CC2)nc(c2cnc(N(C)C)cn2)[nH]1	c05	SERT	0.580148	B (single protein format)	0.540117	-1.11815	0.0240531	0.530944	0.203574	0.339957	0.0895598	-0.135866	0.486672	-0.929788	-0.453763	0.623234	-0.410303	-0.557951	0.549454	-0.226452
AMD-02	CN1CCC(CC1)c1c(C2CCN(C)CC2)nc(c2cnc(N(C)C)cn2)[nH]1	c06	SERT	0.580148	B (cell-based format)	0.561858	-1.11815	0.0240531	0.530944	0.203574	0.339957	0.0895598	-0.154838	0.384417	-1.14212	-0.0964346	0.771655	-0.342829	-0.709677	0.204746	0.00726529
AMD-03	CN1CCC(CC1)c1c(C2CCN(C)CC2)nc(c2nc(Cl)cc(Cl)n2)o1	c01	NET	0.493205	B (single protein format)	0.540117	-0.390968	0.415454	0.353878	0.525603	0.112431	0.0351235	-0.0663716	0.382142	-0.508135	-0.205813	0.635312	-0.792804	-0.801197	0.891369	-0.0441706
AMD-03	CN1CCC(CC1)c1c(C2CCN(C)CC2)nc(c2nc(Cl)cc(Cl)n2)o1	c02	NET	0.493205	B (cell-based format)	0.561858	-0.390968	0.415454	0.353878	0.525603	0.112431	0.0351235	-0.0839587	0.277804	-0.71206	0.156456	0.783973	-0.732952	-0.95777	0.553474	0.193179
AMD-03	CN1CCC(CC1)c1c(C2CCN(C)CC2)nc(c2nc(Cl)cc(Cl)n2)o1	c03	NET	0.493205	F (cell-based format)	0.490196	-0.390968	0.415454	0.353878	0.525603	0.112431	0.0351235	0.344048	0.411062	-0.606774	0.284038	0.92831	-0.54862	-1.29801	0.748973	-0.0539973
AMD-03	CN1CCC(CC1)c1c(C2CCN(C)CC2)nc(c2nc(Cl)cc(Cl)n2)o1	c04	NET	0.493205	B (cell membrane format)	0.237037	-0.390968	0.415454	0.353878	0.525603	0.112431	0.0351235	-0.557152	0.385111	-0.856728	-0.149998	-0.27227	-0.613535	-0.058913	0.197657	-0.225226
AMD-03	CN1CCC(CC1)c1c(C2CCN(C)CC2)nc(c2nc(Cl)cc(Cl)n2)o1	c05	SERT	0.580148	B (single protein format)	0.540117	-0.726591	0.23312	0.299333	0.430442	0.297996	0.168977	-0.0663716	0.382142	-0.508135	-0.205813	0.635312	-0.792804	-0.801197	0.891369	-0.0441706
AMD-03	CN1CCC(CC1)c1c(C2CCN(C)CC2)nc(c2nc(Cl)cc(Cl)n2)o1	c06	SERT	0.580148	B (cell-based format)	0.561858	-0.726591	0.23312	0.299333	0.430442	0.297996	0.168977	-0.0839587	0.277804	-0.71206	0.156456	0.783973	-0.732952	-0.95777	0.553474	0.193179
AMD-04	CN1CCC(CC1)c1c(C2CCN(C)CC2)nc(c2cnc(N(C)C)cn2)s1	c01	NET	0.493205	B (single protein format)	0.540117	-0.711374	0.489032	0.56743	0.316423	1.29052	-0.0381015	-0.112684	0.816393	-0.42775	-0.400539	0.623234	0.185533	-0.557951	0.549454	-0.226452
AMD-04	CN1CCC(CC1)c1c(C2CCN(C)CC2)nc(c2cnc(N(C)C)cn2)s1	c02	NET	0.493205	B (cell-based format)	0.561858	-0.711374	0.489032	0.56743	0.316423	1.29052	-0.0381015	-0.131194	0.720708	-0.630073	-0.0421499	0.771655	0.264881	-0.709677	0.204746	0.00726529
AMD-04	CN1CCC(CC1)c1c(C2CCN(C)CC2)nc(c2cnc(N(C)C)cn2)s1	c03	NET	0.493205	F (cell-based format)	0.490196	-0.711374	0.489032	0.56743	0.316423	1.29052	-0.0381015	0.299927	0.824758	-0.530194	0.0985295	0.916803	0.383409	-1.06628	0.423242	-0.227651
AMD-04	CN1CCC(CC1)c1c(C2CCN(C)CC2)nc(c2cnc(N(C)C)cn2)s1	c04	NET	0.493205	B (cell membrane format)	0.237037	-0.711374	0.489032	0.56743	0.316423	1.29052	-0.0381015	-0.587833	0.672788	-0.803475	-0.278997	-0.280271	0.0345808	0.102229	-0.0288498	-0.345981
AMD-04	CN1CCC(CC1)c1c(C2CCN(C)CC2)nc(c2cnc(N(C)C)cn2)s1	c05	SERT	0.580148	B (single protein format)	0.540117	-1.07409	0.31292	0.530944	0.203574	1.5757	0.0895598	-0.112684	0.816393	-0.42775	-0.400539	0.623234	0.185533	-0.557951	0.549454	-0.226452
AMD-04	CN1CCC(CC1)c1c(C2CCN(C)CC2)nc(c2cnc(N(C)C)cn2)s1	c06	SERT	0.580148	B (cell-based format)	0.561858	-1.07409	0.31292	0.530944	0.203574	1.5757	0.0895598	-0.131194	0.720708	-0.630073	-0.0421499	0.771655	0.264881	-0.709677	0.204746	0.00726529
The terms in columns from C to G have already been explained in the manuscript.
Starting from column H, one can find the descriptors of the type D[TBI]cj, which were calculated according to Eq. 2 reported in the manuscript. For the sake of simplicity, only those D[TBI]cj descriptors that were present in the PTML-MLP model are represented here.

## Sheet: Table S3
ID	Smiles	cj	tp	ps(tp)	ai	ps(ai)	PredIAi(cj)	ProbAct(%)
AMD-01	CN1CCC(CC1)c1c(C2CCN(C)CC2)nc(c2cnc(C(F)(F)F)cn2)[nH]1	c01	NET	0.493205	B (single protein format)	0.540117	1	66.3235
AMD-01	CN1CCC(CC1)c1c(C2CCN(C)CC2)nc(c2cnc(C(F)(F)F)cn2)[nH]1	c02	NET	0.493205	B (cell-based format)	0.561858	-1	45.1623
AMD-01	CN1CCC(CC1)c1c(C2CCN(C)CC2)nc(c2cnc(C(F)(F)F)cn2)[nH]1	c03	NET	0.493205	F (cell-based format)	0.490196	1	81.3353
AMD-01	CN1CCC(CC1)c1c(C2CCN(C)CC2)nc(c2cnc(C(F)(F)F)cn2)[nH]1	c04	NET	0.493205	B (cell membrane format)	0.237037	-1	30.6705
AMD-01	CN1CCC(CC1)c1c(C2CCN(C)CC2)nc(c2cnc(C(F)(F)F)cn2)[nH]1	c05	SERT	0.580148	B (single protein format)	0.540117	1	70.799
AMD-01	CN1CCC(CC1)c1c(C2CCN(C)CC2)nc(c2cnc(C(F)(F)F)cn2)[nH]1	c06	SERT	0.580148	B (cell-based format)	0.561858	-1	47.3061
AMD-02	CN1CCC(CC1)c1c(C2CCN(C)CC2)nc(c2cnc(N(C)C)cn2)[nH]1	c01	NET	0.493205	B (single protein format)	0.540117	1	57.7257
AMD-02	CN1CCC(CC1)c1c(C2CCN(C)CC2)nc(c2cnc(N(C)C)cn2)[nH]1	c02	NET	0.493205	B (cell-based format)	0.561858	1	75.6086
AMD-02	CN1CCC(CC1)c1c(C2CCN(C)CC2)nc(c2cnc(N(C)C)cn2)[nH]1	c03	NET	0.493205	F (cell-based format)	0.490196	1	79.9377
AMD-02	CN1CCC(CC1)c1c(C2CCN(C)CC2)nc(c2cnc(N(C)C)cn2)[nH]1	c04	NET	0.493205	B (cell membrane format)	0.237037	-1	39.7734
AMD-02	CN1CCC(CC1)c1c(C2CCN(C)CC2)nc(c2cnc(N(C)C)cn2)[nH]1	c05	SERT	0.580148	B (single protein format)	0.540117	-1	40.6571
AMD-02	CN1CCC(CC1)c1c(C2CCN(C)CC2)nc(c2cnc(N(C)C)cn2)[nH]1	c06	SERT	0.580148	B (cell-based format)	0.561858	1	63.5759
AMD-03	CN1CCC(CC1)c1c(C2CCN(C)CC2)nc(c2nc(Cl)cc(Cl)n2)o1	c01	NET	0.493205	B (single protein format)	0.540117	1	62.0567
AMD-03	CN1CCC(CC1)c1c(C2CCN(C)CC2)nc(c2nc(Cl)cc(Cl)n2)o1	c02	NET	0.493205	B (cell-based format)	0.561858	1	62.8659
AMD-03	CN1CCC(CC1)c1c(C2CCN(C)CC2)nc(c2nc(Cl)cc(Cl)n2)o1	c03	NET	0.493205	F (cell-based format)	0.490196	1	81.9804
AMD-03	CN1CCC(CC1)c1c(C2CCN(C)CC2)nc(c2nc(Cl)cc(Cl)n2)o1	c04	NET	0.493205	B (cell membrane format)	0.237037	-1	35.0957
AMD-03	CN1CCC(CC1)c1c(C2CCN(C)CC2)nc(c2nc(Cl)cc(Cl)n2)o1	c05	SERT	0.580148	B (single protein format)	0.540117	1	50.6815
AMD-03	CN1CCC(CC1)c1c(C2CCN(C)CC2)nc(c2nc(Cl)cc(Cl)n2)o1	c06	SERT	0.580148	B (cell-based format)	0.561858	1	56.54
AMD-04	CN1CCC(CC1)c1c(C2CCN(C)CC2)nc(c2cnc(N(C)C)cn2)s1	c01	NET	0.493205	B (single protein format)	0.540117	1	69.6901
AMD-04	CN1CCC(CC1)c1c(C2CCN(C)CC2)nc(c2cnc(N(C)C)cn2)s1	c02	NET	0.493205	B (cell-based format)	0.561858	1	84.3776
AMD-04	CN1CCC(CC1)c1c(C2CCN(C)CC2)nc(c2cnc(N(C)C)cn2)s1	c03	NET	0.493205	F (cell-based format)	0.490196	1	61.3569
AMD-04	CN1CCC(CC1)c1c(C2CCN(C)CC2)nc(c2cnc(N(C)C)cn2)s1	c04	NET	0.493205	B (cell membrane format)	0.237037	1	65.8132
AMD-04	CN1CCC(CC1)c1c(C2CCN(C)CC2)nc(c2cnc(N(C)C)cn2)s1	c05	SERT	0.580148	B (single protein format)	0.540117	-1	35.4423
AMD-04	CN1CCC(CC1)c1c(C2CCN(C)CC2)nc(c2cnc(N(C)C)cn2)s1	c06	SERT	0.580148	B (cell-based format)	0.561858	1	55.3023
The terms in columns from C to G have already been explained in the manuscript.
Starting from column H, one can find the descriptors of the type D[TBI]cj, which were calculated according to Eq. 2 reported in the manuscript. For the sake of simplicity, only those D[TBI]cj descriptors that were present in the PTML-MLP model are represented here.
PredIAi(cj): This is the predicted categorical value of inhibitory activity IAi(cj) for the ith molecule under the experimental condition cj, which was obtained by using the PTML-MLP model.
ProbAct(%): This is the predicted probability for a molecule to be active.

## Sheet: Table S4
ID	Smiles	cj	PredIAi(cj)	tp	ps(tp)	ai	ps(ai)	D[SM(Hyd)1]tp	D[SM(Mol)2]tp	D[e(Ch)6]tp	D[NX(P)2]tp	D[NXv(P)6]tp	D[Ne(P)4]tp	D[SM(Hyd)3]ai	D[NSM(Psa)1]ai	D[NSM(Mol)1]ai	D[NSM(Gas)3]ai	D[NX(P)6]ai	D[NXv(C)5]ai	D[Ne(P)1]ai	D[Ne(P)2]ai	D[Ne(PC)5]ai			EXTREME VALUES	D[SM(Hyd)1]tp	D[SM(Mol)2]tp	D[e(Ch)6]tp	D[NX(P)2]tp	D[NXv(P)6]tp	D[Ne(P)4]tp	D[SM(Hyd)3]ai	D[NSM(Psa)1]ai	D[NSM(Mol)1]ai	D[NSM(Gas)3]ai	D[NX(P)6]ai	D[NXv(C)5]ai	D[Ne(P)1]ai	D[Ne(P)2]ai	D[Ne(PC)5]ai			LSAD_D[SM(Hyd)1]tp	LSAD_D[SM(Mol)2]tp	LSAD_D[e(Ch)6]tp	LSAD_D[NX(P)2]tp	LSAD_D[NXv(P)6]tp	LSAD_D[Ne(P)4]tp	LSAD_D[SM(Hyd)3]ai
AMD-01	CN1CCC(CC1)c1c(C2CCN(C)CC2)nc(c2cnc(C(F)(F)F)cn2)[nH]1	c01	1	NET	0.493205	B (single protein format)	0.540117	-0.716851	0.0589274	0.56743	1.10733	0.0333966	-0.268161	0.411602	0.350431	-1.51631	0.380633	0.569923	-0.596212	-1.06807	0.654316	-0.148659			MAXIMUM	3.1697	6.3186	2.2606	3.5303	4.0078	2.0605	3.0569	3.8466	3.2818	2.5584	2.5129	3.6703	3.2338	1.4802	2.0873			1	1	1	1	1	1	1
AMD-01	CN1CCC(CC1)c1c(C2CCN(C)CC2)nc(c2cnc(C(F)(F)F)cn2)[nH]1	c02	-1	NET	0.493205	B (cell-based format)	0.561858	-0.716851	0.0589274	0.56743	1.10733	0.0333966	-0.268161	0.40354	0.245461	-1.74032	0.754588	0.717281	-0.532443	-1.22996	0.311697	0.0866083			MINIMUM	-3.3413	-1.3975	-1.5448	-1.4309	-1.5241	-2.927	-1.7518	-1.2312	-2.6097	-1.5573	-2.8066	-1.2774	-1.9382	-3.7725	-2.6902			1	1	1	1	1	1	1
AMD-01	CN1CCC(CC1)c1c(C2CCN(C)CC2)nc(c2cnc(C(F)(F)F)cn2)[nH]1	c03	1	NET	0.493205	F (cell-based format)	0.490196	-0.716851	0.0589274	0.56743	1.10733	0.0333966	-0.268161	0.799397	0.380852	-1.56723	0.842725	0.866015	-0.361334	-1.55225	0.523141	-0.15354																					1	1	1	1	1	1	1
AMD-01	CN1CCC(CC1)c1c(C2CCN(C)CC2)nc(c2cnc(C(F)(F)F)cn2)[nH]1	c04	-1	NET	0.493205	B (cell membrane format)	0.237037	-0.716851	0.0589274	0.56743	1.10733	0.0333966	-0.268161	-0.240511	0.364104	-1.52461	0.238503	-0.315589	-0.4833	-0.235707	0.0406178	-0.294446																					1	1	1	1	1	1	1
AMD-01	CN1CCC(CC1)c1c(C2CCN(C)CC2)nc(c2cnc(C(F)(F)F)cn2)[nH]1	c05	1	SERT	0.580148	B (single protein format)	0.540117	-1.08003	-0.153555	0.530944	1.06136	0.212278	-0.159954	0.411602	0.350431	-1.51631	0.380633	0.569923	-0.596212	-1.06807	0.654316	-0.148659																					1	1	1	1	1	1	1
AMD-01	CN1CCC(CC1)c1c(C2CCN(C)CC2)nc(c2cnc(C(F)(F)F)cn2)[nH]1	c06	-1	SERT	0.580148	B (cell-based format)	0.561858	-1.08003	-0.153555	0.530944	1.06136	0.212278	-0.159954	0.40354	0.245461	-1.74032	0.754588	0.717281	-0.532443	-1.22996	0.311697	0.0866083																					1	1	1	1	1	1	1
AMD-02	CN1CCC(CC1)c1c(C2CCN(C)CC2)nc(c2cnc(N(C)C)cn2)[nH]1	c01	1	NET	0.493205	B (single protein format)	0.540117	-0.751995	0.222688	0.56743	0.316423	0.151121	-0.0381015	-0.135866	0.486672	-0.929788	-0.453763	0.623234	-0.410303	-0.557951	0.549454	-0.226452																					1	1	1	1	1	1	1
AMD-02	CN1CCC(CC1)c1c(C2CCN(C)CC2)nc(c2cnc(N(C)C)cn2)[nH]1	c02	1	NET	0.493205	B (cell-based format)	0.561858	-0.751995	0.222688	0.56743	0.316423	0.151121	-0.0381015	-0.154838	0.384417	-1.14212	-0.0964346	0.771655	-0.342829	-0.709677	0.204746	0.00726529																					1	1	1	1	1	1	1
AMD-02	CN1CCC(CC1)c1c(C2CCN(C)CC2)nc(c2cnc(N(C)C)cn2)[nH]1	c03	1	NET	0.493205	F (cell-based format)	0.490196	-0.751995	0.222688	0.56743	0.316423	0.151121	-0.0381015	0.277842	0.510644	-1.00847	0.0478247	0.916803	-0.184224	-1.06628	0.423242	-0.227651																					1	1	1	1	1	1	1
AMD-02	CN1CCC(CC1)c1c(C2CCN(C)CC2)nc(c2cnc(N(C)C)cn2)[nH]1	c04	-1	NET	0.493205	B (cell membrane format)	0.237037	-0.751995	0.222688	0.56743	0.316423	0.151121	-0.0381015	-0.60319	0.454359	-1.13606	-0.314256	-0.280271	-0.360141	0.102229	-0.0288498	-0.345981																					1	1	1	1	1	1	1
AMD-02	CN1CCC(CC1)c1c(C2CCN(C)CC2)nc(c2cnc(N(C)C)cn2)[nH]1	c05	-1	SERT	0.580148	B (single protein format)	0.540117	-1.11815	0.0240531	0.530944	0.203574	0.339957	0.0895598	-0.135866	0.486672	-0.929788	-0.453763	0.623234	-0.410303	-0.557951	0.549454	-0.226452																					1	1	1	1	1	1	1
AMD-02	CN1CCC(CC1)c1c(C2CCN(C)CC2)nc(c2cnc(N(C)C)cn2)[nH]1	c06	1	SERT	0.580148	B (cell-based format)	0.561858	-1.11815	0.0240531	0.530944	0.203574	0.339957	0.0895598	-0.154838	0.384417	-1.14212	-0.0964346	0.771655	-0.342829	-0.709677	0.204746	0.00726529																					1	1	1	1	1	1	1
AMD-03	CN1CCC(CC1)c1c(C2CCN(C)CC2)nc(c2nc(Cl)cc(Cl)n2)o1	c01	1	NET	0.493205	B (single protein format)	0.540117	-0.390968	0.415454	0.353878	0.525603	0.112431	0.0351235	-0.0663716	0.382142	-0.508135	-0.205813	0.635312	-0.792804	-0.801197	0.891369	-0.0441706																					1	1	1	1	1	1	1
AMD-03	CN1CCC(CC1)c1c(C2CCN(C)CC2)nc(c2nc(Cl)cc(Cl)n2)o1	c02	1	NET	0.493205	B (cell-based format)	0.561858	-0.390968	0.415454	0.353878	0.525603	0.112431	0.0351235	-0.0839587	0.277804	-0.71206	0.156456	0.783973	-0.732952	-0.95777	0.553474	0.193179																					1	1	1	1	1	1	1
AMD-03	CN1CCC(CC1)c1c(C2CCN(C)CC2)nc(c2nc(Cl)cc(Cl)n2)o1	c03	1	NET	0.493205	F (cell-based format)	0.490196	-0.390968	0.415454	0.353878	0.525603	0.112431	0.0351235	0.344048	0.411062	-0.606774	0.284038	0.92831	-0.54862	-1.29801	0.748973	-0.0539973																					1	1	1	1	1	1	1
AMD-03	CN1CCC(CC1)c1c(C2CCN(C)CC2)nc(c2nc(Cl)cc(Cl)n2)o1	c04	-1	NET	0.493205	B (cell membrane format)	0.237037	-0.390968	0.415454	0.353878	0.525603	0.112431	0.0351235	-0.557152	0.385111	-0.856728	-0.149998	-0.27227	-0.613535	-0.058913	0.197657	-0.225226																					1	1	1	1	1	1	1
AMD-03	CN1CCC(CC1)c1c(C2CCN(C)CC2)nc(c2nc(Cl)cc(Cl)n2)o1	c05	1	SERT	0.580148	B (single protein format)	0.540117	-0.726591	0.23312	0.299333	0.430442	0.297996	0.168977	-0.0663716	0.382142	-0.508135	-0.205813	0.635312	-0.792804	-0.801197	0.891369	-0.0441706																					1	1	1	1	1	1	1
AMD-03	CN1CCC(CC1)c1c(C2CCN(C)CC2)nc(c2nc(Cl)cc(Cl)n2)o1	c06	1	SERT	0.580148	B (cell-based format)	0.561858	-0.726591	0.23312	0.299333	0.430442	0.297996	0.168977	-0.0839587	0.277804	-0.71206	0.156456	0.783973	-0.732952	-0.95777	0.553474	0.193179																					1	1	1	1	1	1	1
AMD-04	CN1CCC(CC1)c1c(C2CCN(C)CC2)nc(c2cnc(N(C)C)cn2)s1	c01	1	NET	0.493205	B (single protein format)	0.540117	-0.711374	0.489032	0.56743	0.316423	1.29052	-0.0381015	-0.112684	0.816393	-0.42775	-0.400539	0.623234	0.185533	-0.557951	0.549454	-0.226452																					1	1	1	1	1	1	1
AMD-04	CN1CCC(CC1)c1c(C2CCN(C)CC2)nc(c2cnc(N(C)C)cn2)s1	c02	1	NET	0.493205	B (cell-based format)	0.561858	-0.711374	0.489032	0.56743	0.316423	1.29052	-0.0381015	-0.131194	0.720708	-0.630073	-0.0421499	0.771655	0.264881	-0.709677	0.204746	0.00726529																					1	1	1	1	1	1	1
AMD-04	CN1CCC(CC1)c1c(C2CCN(C)CC2)nc(c2cnc(N(C)C)cn2)s1	c03	1	NET	0.493205	F (cell-based format)	0.490196	-0.711374	0.489032	0.56743	0.316423	1.29052	-0.0381015	0.299927	0.824758	-0.530194	0.0985295	0.916803	0.383409	-1.06628	0.423242	-0.227651																					1	1	1	1	1	1	1
AMD-04	CN1CCC(CC1)c1c(C2CCN(C)CC2)nc(c2cnc(N(C)C)cn2)s1	c04	1	NET	0.493205	B (cell membrane format)	0.237037	-0.711374	0.489032	0.56743	0.316423	1.29052	-0.0381015	-0.587833	0.672788	-0.803475	-0.278997	-0.280271	0.0345808	0.102229	-0.0288498	-0.345981																					1	1	1	1	1	1	1
AMD-04	CN1CCC(CC1)c1c(C2CCN(C)CC2)nc(c2cnc(N(C)C)cn2)s1	c05	-1	SERT	0.580148	B (single protein format)	0.540117	-1.07409	0.31292	0.530944	0.203574	1.5757	0.0895598	-0.112684	0.816393	-0.42775	-0.400539	0.623234	0.185533	-0.557951	0.549454	-0.226452																					1	1	1	1	1	1	1
AMD-04	CN1CCC(CC1)c1c(C2CCN(C)CC2)nc(c2cnc(N(C)C)cn2)s1	c06	1	SERT	0.580148	B (cell-based format)	0.561858	-1.07409	0.31292	0.530944	0.203574	1.5757	0.0895598	-0.131194	0.720708	-0.630073	-0.0421499	0.771655	0.264881	-0.709677	0.204746	0.00726529																					1	1	1	1	1	1	1
The terms in columns from C to H have already been explained in the manuscript.
PredIAi(cj): This is the predicted categorical value of inhibitory activity IAi(cj) for the ith molecule under the experimental condition cj, which was obtained by using the PTML-MLP model.
Columns from I to W contain the descriptors of the type D[TBI]cj (calculated according to Eq. 2 reported in the manuscript) present in the PTML-MLP model.
Columns Z to AO contain the maximum and minimum values of each D[TBI]cj descriptor. These maximum and minimum values determine the applicability domain of the PTML-MLP model.
From column AR to BF, the general symbol "LSAD_D[TBI]cj" indicates the local score of applicability domain for a query molecule by comparing the an D[TBI]cj value of that molecule with the respective maximum and minimum D[TBI]cj values. If the D[TBI]cj value for a query molecule falls between maximum and minimum D[TBI]cj values, then the corresponding local score LSAD_D[TBI]cj = 1; otherwise, LSA…
TSAD: This is the sum of all the local scores of the type LSAD_D[TBI]cj for a query molecule. There are 15 local scores of the type LSAD_D[TBI]cj. Therefore, if TSAD = 15, the query molecule will fall within the applicability domain of the PTML-MLP model; otherwise, the query molecule will be outside the applicability domain.
[truncated: 9 more columns]
