# Supplementary material for: Perturbation-theory machine learning for mood disorders: virtual design of dual inhibitors of NET and SERT proteins
Source: BMC Chem. 2025 Jan 2;19(1):2. doi: 10.1186/s13065-024-01376-z (PMC11697510; doi:10.1186/s13065-024-01376-z)
Supplement: Supplementary file 2 — Supplementary Material 2: Topological descriptors (TIs and NTIs), D[TBI]cj descriptors, classification results, and applicability domain for the designed molecules. [file 13065_2024_1376_MOESM2_ESM.xlsx]

## Sheet: Cover Sheet
Perturbation-Theory Machine Learning for Mood Disorders: Virtual Design of Dual Inhibitors of NET and SERT Proteins
Valeria V. Kleandrova1, M. Natália D. S. Cordeiro1, and Alejandro Speck-Planche1,*
1LAQV@REQUIMTE/Department of Chemistry and Biochemistry, Faculty of Sciences, University of Porto, 4169-007, Porto, Portugal
*Correspondence: Alejandro Speck-Planche (alejspivanovich@gmail.com)

## Sheet: Table S1
Molecule ChEMBL ID	Smiles	Activity Measure	Relation	Value (nM)	IAi(cj)	tp	ps(tp)	ai	ps(ai)	Series	D[SM(Hyd)1]tp	D[SM(Mol)2]tp	D[e(Ch)6]tp	D[NX(P)2]tp	D[NXv(P)6]tp	D[Ne(P)4]tp	D[SM(Hyd)3]ai	D[NSM(Psa)1]ai	D[NSM(Mol)1]ai	D[NSM(Gas)3]ai	D[NX(P)6]ai	D[NXv(C)5]ai	D[Ne(P)1]ai	D[Ne(P)2]ai	D[Ne(PC)5]ai
CHEMBL1204009	CCOC(=O)CCc1ccc(OC[C@H](O)CNC(C)(C)Cc2ccc3ccccc3c2)c(C#N)c1.Cl	IC50	'='	0.037	1	NET	0.493	B (single protein format)	0.54	Training	0.8468	0.9532	0.2322	0.5368	-0.7917	-0.7823	1.0359	0.819	0.033	-0.4108	-0.6895	-1.0729	0.5731	0.1171	-1.0295
CHEMBL3819243	Cl.O=c1cccnn1C[C@@H]1CNCCO[C@H]1c1ccc(Cl)c(F)c1	IC50	'='	0.065	1	NET	0.493	B (cell-based format)	0.562	Training	-0.6803	0.1425	-0.219	-0.0668	-0.3559	-0.24	-0.7131	0.5315	0.1867	-0.3035	0.2237	-0.4626	0.0375	0.2449	-0.4911
CHEMBL3819201	Cl.O=c1ccccn1C[C@@H]1CNCCO[C@H]1c1ccc(Cl)c(F)c1	IC50	'='	0.079	1	NET	0.493	B (cell-based format)	0.562	Training	0.0997	-0.0233	-0.219	-0.0668	-0.2735	-0.24	-0.2784	0.0998	-0.2113	-0.3296	0.2237	-0.4288	0.0375	0.2449	-0.4911
CHEMBL3818117	Cl.O=C1NCCCN1C[C@@H]1CNCCO[C@H]1c1ccc(Cl)c(F)c1	IC50	'='	0.08	1	NET	0.493	B (cell-based format)	0.562	Test	-0.2709	-0.1691	-0.219	-0.0668	-0.0881	-0.24	-0.4814	0.4461	-0.6066	-0.377	0.2237	-0.4199	0.0375	0.2449	-0.4911
CHEMBL3817915	Cl.O=C1CCCCN1C[C@@H]1CNCCO[C@H]1c1ccc(Cl)c(F)c1	IC50	'='	0.1	1	NET	0.493	B (cell-based format)	0.562	Training	-0.1459	-0.2097	-0.219	-0.0668	0.0463	-0.24	-0.4315	0.0432	-0.7676	-0.3378	0.2237	-0.3551	0.0375	0.2449	-0.4911
CHEMBL3818953	Cl.O=C1CCCN1C[C@@H]1CNCCO[C@H]1c1ccc(Cl)c(F)c1	IC50	'='	0.13	1	NET	0.493	B (cell-based format)	0.562	Training	-0.3093	-0.2461	-0.8953	-0.002	-0.0312	-0.1987	-0.4959	0.1012	-0.6489	-0.2341	0.1425	-0.3188	-0.1351	0.1728	-0.3338
CHEMBL608151	CCOC[C@H]1[C@@H]2CNC[C@@]21c1ccc(Cl)c(Cl)c1	IC50	'='	0.1585	1	NET	0.493	B (cell-based format)	0.562	Training	0.0171	-0.2771	-0.5244	-0.1699	0.6345	-0.1228	0.0606	-0.4591	-0.2559	1.5468	0.387	1.3404	-0.4153	-0.6569	0.6475
CHEMBL180672	CC(C)(Cc1ccc2ccccc2c1)NC[C@@H](O)COc1cccc(Cl)c1C#N	IC50	'='	0.2	1	NET	0.493	B (single protein format)	0.54	Test	0.8505	0.8135	0.2597	0.6849	-0.8144	-0.5312	0.8871	0.5158	0.5927	-0.1296	-0.7854	-0.8112	0.0932	0.1095	-0.5927
CHEMBL3818901	COC(=O)c1cccn(C[C@@H]2CNCCO[C@H]2c2ccc(Cl)c(F)c2)c1=O.Cl	IC50	'='	0.21	1	NET	0.493	B (cell-based format)	0.562	Training	0.0705	0.3768	-0.4165	-0.0641	-0.3692	-0.3901	0.1033	0.6593	-0.0858	0.0247	0.1723	-0.4065	0.187	-0.7085	0.0926
CHEMBL1275709	CN(C)[C@@H]1CC[C@H](c2c[nH]c3ccc(C#N)cc23)C1	IC50	'='	0.22	1	NET	0.493	B (single protein format)	0.54	Training	-0.6365	-0.4319	-0.8953	0.04	0.2196	0.2174	-0.5215	0.461	-0.2177	-0.2952	0.5844	0.4568	-0.2281	-0.197	0.2131
CHEMBL597000	Cc1csc(C[C@H]2[C@@H]3CNC[C@@]32c2ccc(Cl)c(Cl)c2)n1	IC50	'='	0.2512	1	NET	0.493	B (cell-based format)	0.562	Training	-0.2408	0.3278	-0.5244	0.3337	1.2808	0.1067	0.3369	0.5056	0.119	1.5851	0.3078	0.9124	-1.561	-0.0346	0.7378
CHEMBL2338048	Fc1ccc(F)c(O[C@@H](c2ccccc2)[C@H]2CCNC2)c1Cl	IC50	'='	0.3162	1	NET	0.493	B (cell-based format)	0.562	Test	0.6008	-0.0333	-0.0514	-0.1573	-0.6659	-0.0574	-0.0988	-0.6074	0.0061	-0.1285	-0.2819	-0.288	-0.0288	0.0686	-0.0801
CHEMBL4791288	CC(=O)NC[C@@H]1CNCCO[C@H]1c1ccc(Cl)c(Cl)c1.Cl	IC50	'='	0.33	1	NET	0.493	B (cell-based format)	0.562	Training	-0.2787	-0.1499	-0.8953	0.4652	-0.0858	-0.9952	-0.6714	0.6589	0.1991	-0.3566	0.0502	0.2136	0.3309	0.1773	-0.8407
CHEMBL3593400	CC(=O)NC[C@@H]1CNCCO[C@H]1c1ccc(Cl)c(Cl)c1.O=C(O)/C=C/C(=O)O	IC50	'='	0.33	1	NET	0.493	B (cell-based format)	0.562	Training	-0.4686	0.5841	-0.8953	1.1711	-0.6275	-2.1221	-0.3861	2.3878	0.4797	-0.3963	-1.1162	-0.1466	0.8417	0.1758	-1.484
CHEMBL2337605	Clc1cccc(Cl)c1O[C@@H](c1ccccc1)[C@H]1CCNC1	IC50	'='	0.3981	1	NET	0.493	B (cell-based format)	0.562	Training	0.7378	0.1772	0.0887	-0.3489	-0.366	0.2494	-0.2444	-0.5752	0.6211	-0.4897	-0.2601	-0.2756	0.2269	0.4512	-0.3234
CHEMBL2337586	COc1ccccc1O[C@@H](c1ccccc1)[C@H]1CCNC1	IC50	'='	0.3981	1	NET	0.493	B (cell-based format)	0.562	Test	0.1312	-0.2811	0.2873	-0.9143	-0.731	0.6063	-0.7425	-0.2391	-0.1304	-0.9596	-0.4582	-0.6986	1.0111	0.1303	-0.5964
CHEMBL2021580	COCC[C@H]1[C@]2(C)CNC[C@]12c1ccc(Cl)c(Cl)c1	IC50	'='	0.3981	1	NET	0.493	B (cell-based format)	0.562	Training	0.0426	-0.1997	-0.6083	0.2994	0.9835	-0.247	0.6785	-0.5015	-0.4641	2.5584	0.5913	3.592	-0.8899	-1.0176	1.5296
CHEMBL1812750	COC(=O)[C@@H]1[C@H]2CC[C@@H](C[C@H]1c1ccc(C)c(F)c1)N2	IC50	'='	0.5	1	NET	0.493	B (cell-based format)	0.562	Training	-0.6899	-0.6101	-0.5761	0.2208	0.8563	-0.1001	-0.5487	0.1097	-1.2113	0.3859	0.7908	-0.0147	-0.6249	-0.7473	0.8648
CHEMBL2338042	Clc1ccc(Cl)c(O[C@@H](c2ccccc2)[C@H]2CCNC2)c1Cl	IC50	'='	0.5012	1	NET	0.493	B (cell-based format)	0.562	Training	1.0216	0.4924	-0.0514	-0.1573	-0.3415	-0.0574	0.0879	-0.6074	0.944	-0.1698	-0.2819	0.3908	-0.0288	0.0686	-0.0801
CHEMBL2337595	Clc1cccc(O[C@H](c2ccccc2)[C@@H]2CCNC2)c1	IC50	'='	0.5012	1	NET	0.493	B (cell-based format)	0.562	Test	0.4539	-0.1395	0.2483	-0.3927	-0.6372	0.3613	-0.539	-0.54	0.2688	-0.8652	-0.5397	-0.7834	0.3898	1.0061	-0.8477
CHEMBL2338036	COc1cc(Cl)ccc1O[C@@H](c1ccccc1)[C@H]1CCNC1	IC50	'='	0.5012	1	NET	0.493	B (cell-based format)	0.562	Training	0.4151	0.0326	0.0611	-0.4927	-0.6433	0.2813	-0.3981	-0.2854	0.2239	-0.6387	-0.3662	-0.7206	0.6164	0.031	-0.4277
CHEMBL2337601	O=[N+]([O-])c1ccccc1O[C@H](c1ccccc1)[C@@H]1CCNC1	IC50	'='	0.5012	1	NET	0.493	B (cell-based format)	0.562	Training	0.1207	-0.2339	0.2873	-0.3224	-0.7971	0.3295	-0.5078	0.8977	-0.2921	-0.2849	-0.4483	-0.6338	0.3916	0.6909	-0.459
CHEMBL4750411	CNCC[C@H](Oc1cccc(N2CCN(C)c3nc(SC)ncc3C2=O)c1)c1cccs1	IC50	'='	0.6	1	NET	0.493	B (cell-based format)	0.562	Training	0.3466	1.5124	-0.2581	-0.4181	-0.0477	0.2624	0.4135	1.6206	0.8834	-0.2717	0.7346	-0.4026	0.3763	-0.3083	0.1251
CHEMBL486278	COc1ccc(CC(C)(C)NC[C@H](O)COc2cccc3[nH]c(=O)[nH]c23)cc1	IC50	'='	0.6	1	NET	0.493	B (single protein format)	0.54	Test	-0.7826	0.2433	-0.2305	0.9112	-1.0103	-0.7327	-0.0489	1.5064	-0.1831	-0.16	-0.7461	-1.0928	-0.1283	0.2168	-0.7249
CHEMBL544370	Cl.OC1(c2ccc3c(c2)OCO3)c2ccccc2C2=NCCCN21	IC50	'='	0.62	1	NET	0.493	F (cell-based format)	0.49	Training	-0.1025	0.1317	0.4572	-0.3506	-0.0206	1.7185	0.6941	0.464	-0.0887	0.8001	1.9668	0.3158	-1.6145	0.6991	1.5944
CHEMBL1275791	CN(C)[C@H]1CC[C@@H](c2c[nH]c3ccc(F)cc23)C1	IC50	'='	0.63	1	NET	0.493	B (single protein format)	0.54	Training	-0.4366	-0.6774	-0.8953	0.4796	0.202	0.125	-0.5012	-0.4319	-0.6652	-0.2045	0.4414	0.5436	-0.8411	0.5668	0.2261
CHEMBL2338044	Fc1ccc(F)c(O[C@@H](c2ccccc2)[C@H]2CCNC2)c1F	IC50	'='	0.631	1	NET	0.493	B (cell-based format)	0.562	Training	0.3904	-0.2962	-0.0514	-0.1573	-0.8372	-0.0574	-0.1921	-0.6074	-0.4629	-0.1003	-0.2819	-0.5972	-0.0288	0.0686	-0.0801
CHEMBL3818471	Cc1nnc(-c2cccn(C[C@@H]3CNCCO[C@H]3c3ccc(Cl)c(F)c3)c2=O)[nH]1.Cl	IC50	'='	0.64	1	NET	0.493	B (cell-based format)	0.562	Test	-0.1714	0.8457	-0.4165	0.0698	-0.371	0.0684	0.1545	0.8706	0.0001	-0.0059	0.4916	-0.4614	-0.4771	0.1882	0.1175
CHEMBL3593399	CN(C)C(=O)[C@@H]1CNCCO[C@H]1c1ccc(Cl)c(Cl)c1.Cl	IC50	'='	0.77	1	NET	0.493	B (cell-based format)	0.562	Training	-0.5818	-0.0405	-0.8953	0.5311	-0.1324	-1.1091	-0.6634	0.3084	0.474	0.1371	-0.0088	0.7409	-0.028	-0.4434	-0.191
CHEMBL2337591	Cc1ccccc1O[C@H](c1ccccc1)[C@@H]1CCNC1	IC50	'='	0.7943	1	NET	0.493	B (cell-based format)	0.562	Training	0.2731	-0.3714	0.2873	-0.5964	-0.64	0.3684	-0.6451	-0.54	-0.1535	-0.8984	-0.535	-0.5172	0.5059	0.756	-0.7767
CHEMBL259209	CCN(CC)C(=O)C1(c2ccccc2)CC1CN	IC50	'='	0.7943	1	NET	0.493	B (cell-based format)	0.562	Training	-0.5425	-0.744	-0.3901	-0.803	-0.578	-0.4583	-0.3657	0.6926	-0.85	1.318	-1.1798	0.5347	1.376	-3.1379	0.8321
CHEMBL2337603	Clc1cccc(O[C@H](c2ccccc2)[C@@H]2CCNC2)c1Cl	IC50	'='	0.7943	1	NET	0.493	B (cell-based format)	0.562	Test	0.7378	0.1772	0.0887	-0.3857	-0.5197	0.1334	-0.2316	-0.5752	0.6211	-0.4941	-0.4408	0.2328	0.2269	0.3424	-0.4199
CHEMBL2338045	Fc1cc(F)c(Cl)c(O[C@@H](c2ccccc2)[C@H]2CCNC2)c1Cl	IC50	'='	0.7943	1	NET	0.493	B (cell-based format)	0.562	Training	0.8847	0.2819	-0.1501	0.0372	-0.5285	-0.1966	0.2335	-0.6371	0.3407	0.1696	-0.2788	0.0327	-0.264	-0.1163	0.2125
CHEMBL2338052	Fc1cc(F)c(F)c(O[C@@H](c2ccccc2)[C@H]2CCNC2)c1F	IC50	'='	0.7943	1	NET	0.493	B (cell-based format)	0.562	Training	0.4639	-0.2439	-0.1501	0.0372	-0.8742	-0.1966	0.0469	-0.6371	-0.5597	0.2241	-0.2788	-0.5618	-0.264	-0.1163	0.2125
CHEMBL2338032	Fc1cccc(F)c1O[C@@H](c1ccccc1)[C@H]1CCNC1	IC50	'='	0.7943	1	NET	0.493	B (cell-based format)	0.562	Training	0.3169	-0.3485	0.0887	-0.3489	-0.7969	0.2494	-0.431	-0.5752	-0.3576	-0.4458	-0.2601	-0.6357	0.2269	0.4512	-0.3234
CHEMBL50858	COC(=O)C1C2CC[C@H](C[C@@H]1c1ccc(Cl)c(C)c1)N2C	IC50	'='	0.8	1	NET	0.493	B (single protein format)	0.54	Test	-0.3704	-0.2246	-0.6565	0.2542	1.3476	-0.1585	-0.2005	-0.1586	-0.4053	0.2327	0.8353	1.3271	-0.5913	-0.7894	1.0501
CHEMBL1812746	COC(=O)[C@H]1[C@@H](c2ccc(Cl)c(C)c2)C[C@@H]2CC[C@H]1N2	IC50	'='	0.9	1	NET	0.493	B (cell-based format)	0.562	Training	-0.4795	-0.3473	-0.5761	0.2208	1.0698	-0.1001	-0.4554	0.1097	-0.6997	0.3621	0.7908	0.5183	-0.6249	-0.7473	0.8648
CHEMBL781	OC1(c2ccc(Cl)cc2)c2ccccc2C2=NCCN21	IC50	'='	0.92	1	NET	0.493	B (cell-based format)	0.562	Training	0.0038	0.1507	-0.0319	-0.0341	0.0462	1.2216	0.1834	-0.0447	0.6281	0.9411	1.6705	0.3354	-1.2609	0.1901	2.0288
CHEMBL72	CNCCCN1c2ccccc2CCc2ccccc21	IC50	'='	0.93	1	NET	0.493	B (cell-based format)	0.562	Training	0.1367	-0.345	0.0071	-0.9656	0.1035	0.8063	-0.6228	-0.768	-0.046	-0.9201	0.861	-0.4577	0.9831	0.4785	-0.2328
CHEMBL3818345	Cl.O=c1[nH]c(-c2cccn(C[C@@H]3CNCCO[C@H]3c3ccc(Cl)c(F)c3)c2=O)no1	IC50	'='	1	1	NET	0.493	B (cell-based format)	0.562	Test	-0.4658	0.6703	-0.4165	0.0698	-0.4307	0.0684	0.0251	1.3238	-0.1038	0.0485	0.4916	-0.4614	-0.4771	0.1882	0.1175
CHEMBL1082458	CNC[C@@H](O)CCN1c2ccccc2N(c2ccccc2F)S1(=O)=O	IC50	'='	1	1	NET	0.493	B (cell-based format)	0.562	Training	-0.3681	0.1221	0.0071	0.402	0.6798	0.1295	0.2533	1.1709	-0.0724	0.7468	0.5952	1.058	-0.2047	-0.053	1.0399
CHEMBL1085338	CNCCCN1c2ccccc2N(c2ccccc2F)S1(=O)=O	IC50	'='	1	1	NET	0.493	B (cell-based format)	0.562	Training	-0.0614	0.0041	0.0071	0.1496	0.7577	0.3516	0.1907	0.695	0.103	0.7436	0.6753	1.2408	-0.0498	0.1219	1.0909
CHEMBL2338047	Fc1cc(Cl)cc(Cl)c1O[C@@H](c1ccccc1)[C@H]1CCNC1	IC50	'='	1	1	NET	0.493	B (cell-based format)	0.562	Training	0.8112	0.228	-0.0709	0.0682	-0.4739	0.1379	0.0066	-0.6074	0.4751	-0.1633	-0.1166	-0.4874	-0.1351	0.5147	-0.0373
CHEMBL3819441	Cl.O=C(O)c1cccn(C[C@@H]2CNCCO[C@H]2c2ccc(Cl)c(F)c2)c1=O	IC50	'='	1.1	1	NET	0.493	B (cell-based format)	0.562	Test	-0.076	0.2694	-0.4165	0.2843	-0.3618	-0.3642	0.0443	1.06	-0.1409	0.0825	0.1775	-0.3705	-0.2394	-0.0958	0.0588
CHEMBL668	CNCCCC1c2ccccc2C=Cc2ccccc21	IC50	'='	1.1	1	NET	0.493	B (single protein format)	0.54	Training	0.2019	-0.0731	0.0071	-0.9656	0.1356	0.8063	-0.5996	-0.7641	0.8296	-1.2276	0.7108	-0.3986	1.1017	0.8179	-0.4618
CHEMBL1085831	CNCCCCN1c2ccccc2N(c2ccccc2F)S1(=O)=O	IC50	'='	1.1	1	NET	0.493	B (cell-based format)	0.562	Training	0.102	0.0406	0.0071	0.0812	0.7606	0.3003	0.2551	0.6164	-0.04	0.6063	0.5414	1.1459	0.1131	0.1932	0.8848
CHEMBL1812745	COC(=O)[C@H]1[C@@H](c2ccc(Cl)c(C)c2)C[C@@H]2CC[C@H]1N2C	IC50	'='	1.1	1	NET	0.493	B (cell-based format)	0.562	Training	-0.3704	-0.2246	-0.6565	0.2542	1.3476	-0.1585	-0.2207	-0.2737	-0.6072	0.6037	0.9879	1.4292	-0.7437	-1.1608	1.3093
CHEMBL4753874	COCC(=O)NC[C@@H]1CNCCO[C@H]1c1ccc(Cl)c(Cl)c1.Cl	IC50	'='	1.2	1	NET	0.493	B (cell-based format)	0.562	Test	-0.5151	0.0063	-0.8953	-0.0645	-0.2098	-0.7903	-0.7783	0.8203	0.1656	-0.5482	-0.1749	0.0883	1.0111	-0.2243	-0.8493
CHEMBL3323173	Cc1ccc2c(c1)CN(C)CC2c1ccc2sccc2c1	IC50	'='	1.3	1	NET	0.493	B (cell-based format)	0.562	Training	0.1485	0.2679	-0.126	0.1803	0.8541	0.817	-0.0338	-0.2508	0.844	0.042	1.2859	-0.082	-1.1889	0.7242	0.6583
CHEMBL3818946	Cl.O=c1c(-c2nnn[nH]2)cccn1C[C@@H]1CNCCO[C@H]1c1ccc(Cl)c(F)c1	IC50	'='	1.4	1	NET	0.493	B (cell-based format)	0.562	Training	-0.5242	1.1736	-0.4165	-0.2248	-0.409	0.2881	-0.1475	1.2904	0.656	-0.1599	0.46	-0.4367	-0.2195	0.2661	0.002
CHEMBL598614	CNC[C@@H](O)[C@H](c1cccc(F)c1)N1CC(C)(C)c2cccc(F)c21.Cl	IC50	'='	1.4	1	NET	0.493	B (cell-based format)	0.562	Training	0.1262	0.0391	-0.2305	0.919	0.0287	-0.0214	0.6647	-0.2482	-0.3634	1.0122	1.0144	0.6875	-0.7172	-0.0595	1.2705
CHEMBL132082	COc1ccc2c(c1)C(O)(c1ccc(Cl)cc1)N1CCN=C21	IC50	'='	1.46	1	NET	0.493	F (cell-based format)	0.49	Test	-0.035	0.3213	-0.2581	-0.0135	0.0741	0.9012	0.7604	0.3011	0.5779	1.0603	2.0368	0.3325	-1.3499	-0.2916	1.6066
CHEMBL4754287	CCC(=O)NC[C@@H]1CNCCO[C@H]1c1ccc(Cl)c(Cl)c1.Cl	IC50	'='	1.5	1	NET	0.493	B (cell-based format)	0.562	Training	-0.1632	-0.1157	-0.8953	-0.0407	-0.0754	-1.0542	-0.6705	0.5676	0.0258	-0.4414	-0.0299	0.1481	0.867	-0.7564	-0.8296
CHEMBL502379	CCc1ccccc1O[C@H]1c2ccccc2C[C@@]1(O)CNC	IC50	'='	1.5	1	NET	0.493	B (cell-based format)	0.562	Training	-0.2896	-0.195	0.0071	-0.1984	-0.3087	0.4798	-0.2799	0.0984	-0.2808	0.3526	0.4342	-0.2097	0.3693	-0.5704	0.792
CHEMBL1175	CNCC[C@H](Oc1cccc2ccccc12)c1cccs1	IC50	'='	1.585	1	NET	0.493	B (cell-based format)	0.562	Training	0.2695	-0.0341	-0.1915	-0.8691	-0.3084	0.5586	-0.5885	0.453	0.4487	-0.9286	-0.0776	-0.4545	1.0111	0.5436	-0.6039
CHEMBL591928	CNC[C@@H](O)[C@H](c1ccccc1)N1CC(C)(C)c2cccc(F)c21.Cl	IC50	'='	1.6	1	NET	0.493	B (cell-based format)	0.562	Test	0.0527	-0.0117	0.0887	0.6003	0.0621	0.1869	0.4136	-0.2059	-0.2665	0.7824	0.8016	0.7611	-0.4193	0.0248	1.1381
CHEMBL402441	C#CCN(CC#C)C(=O)[C@@]1(c2ccc3c(c2)OCCO3)C[C@H]1CN	IC50	'='	1.7	1	NET	0.493	B (single protein format)	0.54	Training	-0.8574	0.2356	-0.219	-0.6296	-0.607	0.0039	-0.0951	0.8328	0.1717	0.5573	-0.1647	0.0753	0.8932	-0.9326	0.3744
CHEMBL4761826	Cl.O=C(NC[C@@H]1CNCCO[C@H]1c1ccc(Cl)c(F)c1)c1ccccc1	IC50	'='	1.7	1	NET	0.493	B (cell-based format)	0.562	Training	0.2946	0.27	0.0611	-0.1993	-0.5042	-0.28	-0.2184	0.2126	0.154	-0.5118	-0.1521	-0.5167	0.3443	0.2175	-0.7397
CHEMBL668	CNCCCC1c2ccccc2C=Cc2ccccc21	IC50	'='	1.7	1	NET	0.493	B (cell-based format)	0.562	Training	0.2019	-0.0731	0.0071	-0.9656	0.1356	0.8063	-0.6278	-0.8913	0.6523	-0.8856	0.861	-0.3309	0.9831	0.4785	-0.2328
CHEMBL132954	COc1cccc2c1C(O)(c1ccc(Cl)cc1)N1CCN=C21	IC50	'='	1.73	1	NET	0.493	F (cell-based format)	0.49	Test	-0.035	0.3217	-0.2305	-0.1198	0.0837	1.1969	0.7372	0.3011	0.5779	1.0832	1.9879	0.3692	-1.2545	-0.2533	1.9045
CHEMBL383921	CCOc1ccccc1O[C@H](c1ccccc1)[C@H]1CNCCO1	IC50	'='	1.8	1	NET	0.493	B (cell-based format)	0.562	Training	0.2352	-0.1821	1.2437	-0.9296	-0.8707	0.5063	-0.7836	-0.0188	-0.2521	-1.1329	-0.4264	-0.8401	1.2646	0.6582	-0.8912
CHEMBL3819009	Cl.O=c1[nH]c(-c2ccn(C[C@@H]3CNCCO[C@H]3c3ccc(Cl)c(F)c3)c(=O)c2)no1	IC50	'='	1.9	1	NET	0.493	B (cell-based format)	0.562	Training	-0.4658	0.6699	-0.4441	0.1864	-0.4341	-0.0709	0.0464	1.3238	-0.1038	0.0227	0.5051	-0.5034	-0.5569	0.2664	-0.0835
CHEMBL130668	Oc1ccc(C2(O)c3ccccc3C3=NCCCN32)cc1	IC50	'='	1.9	1	NET	0.493	F (cell-based format)	0.49	Training	-0.302	-0.0398	0.6444	-0.1005	-0.037	1.1196	0.4465	0.7183	0.1484	0.7986	1.7531	0.3884	-1.3692	0.4791	1.4156
CHEMBL2337604	Clc1ccc(O[C@@H](c2ccccc2)[C@H]2CCNC2)c(Cl)c1	IC50	'='	1.995	1	NET	0.493	B (cell-based format)	0.562	Test	0.7378	0.1757	0.0611	-0.1704	-0.4491	0.1174	-0.2195	-0.5752	0.6211	-0.5144	-0.3616	-0.4979	0.1159	0.6263	-0.5458
CHEMBL1173532	COC[C@@]12CNCC[C@]1(c1ccc(Cl)c(Cl)c1)C2	IC50	'='	1.995	1	NET	0.493	B (cell-based format)	0.562	Training	-0.0929	-0.2585	-0.4808	0.2368	0.8872	-0.3254	0.4646	-0.4591	-0.3335	2.4162	0.519	2.724	-0.7585	-0.9171	1.0763
CHEMBL2338035	Fc1ccc(O[C@@H](c2ccccc2)[C@H]2CCNC2)c(Cl)c1	IC50	'='	1.995	1	NET	0.493	B (cell-based format)	0.562	Training	0.5273	-0.0872	0.0611	-0.1704	-0.6217	0.1174	-0.3129	-0.5752	0.1317	-0.5003	-0.3616	-0.4979	0.1159	0.6263	-0.5458
CHEMBL562244	c1ccc(-c2ccccc2OC(c2cccnc2)C2CCNCC2)cc1	IC50	'='	2	1	NET	0.493	B (cell-based format)	0.562	Training	0.6474	0.3433	2.2001	-0.8937	-0.611	0.8678	-0.2413	-0.3631	0.0751	-1.0352	-0.161	-0.6464	0.6089	1.0858	-0.7241
CHEMBL3593395	Cl.OC[C@@H]1CNCCO[C@H]1c1ccc(Cl)c(Cl)c1	IC50	'='	2	1	NET	0.493	B (cell-based format)	0.562	Test	-0.3741	-0.3636	-0.8953	-0.2645	-0.1516	-0.4735	-0.8444	0.5809	0.4138	-0.3922	-0.0777	0.4537	0.8332	-0.8967	-0.3744
CHEMBL1083429	CNC[C@@H](O)CCN1c2ccccc2N(c2c(F)cccc2F)S1(=O)=O	IC50	'='	2	1	NET	0.493	B (cell-based format)	0.562	Training	-0.2947	0.1744	-0.1915	0.5831	0.5998	0.0576	0.4795	1.0809	-0.1728	0.9983	0.7289	1.0059	-0.4085	-0.22	1.3451
CHEMBL1083118	CNC[C@@H](O)CCN1c2ccccc2N(c2cc(F)ccc2F)S1(=O)=O	IC50	'='	2	1	NET	0.493	B (cell-based format)	0.562	Training	-0.2947	0.1729	-0.219	0.7164	0.623	-0.1476	0.5044	1.0809	-0.1728	0.9718	0.7664	0.9764	-0.4997	-0.1307	1.1029
CHEMBL1083409	CNC[C@@H](O)CCN1c2ccccc2N(c2ccccc2)S1(=O)=O	IC50	'='	2	1	NET	0.493	B (cell-based format)	0.562	Training	-0.4416	0.0697	0.2873	0.2215	0.7683	0.2925	0.0272	1.2679	0.0357	0.4804	0.5256	1.0956	0.0147	0.1855	0.8024
CHEMBL512044	CNC[C@]1(O)Cc2ccccc2[C@@H]1Oc1ccc(C)cc1C	IC50	'='	2	1	NET	0.493	B (cell-based format)	0.562	Test	-0.302	-0.146	-0.219	0.5144	-0.2581	0.0114	-0.0264	0.0984	-0.1685	0.6924	0.5563	-0.138	-0.4886	-0.0951	0.8406
CHEMBL462384	CNC[C@]1(O)Cc2ccccc2[C@@H]1Oc1ccccc1SC	IC50	'='	2	1	NET	0.493	B (cell-based format)	0.562	Training	-0.1696	0.2873	0.0071	-0.1984	-0.0413	0.4798	-0.2293	0.9811	0.6157	0.3708	0.4342	-0.067	0.3693	-0.5704	0.792
CHEMBL1083392	CNCC(=O)CCN1c2ccccc2N(c2ccccc2F)S1(=O)=O	IC50	'='	2	1	NET	0.493	B (cell-based format)	0.562	Training	-0.5886	0.1822	0.0071	0.402	0.5633	0.1295	0.1498	1.0729	0.0941	0.841	0.5952	1.058	-0.2047	-0.053	1.0399
CHEMBL1084042	CNCCC(C)N1c2ccccc2N(c2ccccc2F)S1(=O)=O	IC50	'='	2	1	NET	0.493	B (cell-based format)	0.562	Training	0.0235	0.0433	0.0071	0.3628	0.7678	0.2902	0.4151	0.6164	-0.0761	0.9355	0.5775	1.7228	-0.2752	-0.0262	1.5007
CHEMBL4226716	COC[C@H]1[C@@H](c2ccc(Cl)c(Cl)c2)C[C@@H]2CC[C@H]1N2C	IC50	'='	2	1	NET	0.493	B (single protein format)	0.54	Test	0.0773	-0.1318	-0.6565	0.0643	1.7263	0.1338	-0.1255	-0.7477	-0.1332	-0.0359	0.8925	1.6765	-0.361	-0.2056	0.7637
CHEMBL3593274	Cl.OCC1(c2ccc(Cl)c(Cl)c2)CCCNCC1	IC50	'='	2.1	1	NET	0.493	B (cell-based format)	0.562	Training	-0.1637	-0.4197	-0.8953	-0.0567	0.5081	-0.613	-0.4242	0.1515	0.0287	0.5735	0.0168	1.1071	0.6229	-1.7987	0.3166
CHEMBL101905	C=C1CN2C3CC[C@@H]2C[C@H](c2ccc(C)cc2)C13	IC50	'='	2.2	1	NET	0.493	B (cell-based format)	0.562	Training	-0.5516	-0.5992	-0.4693	0.1233	2.3152	1.2389	-0.5273	-1.22	-1.0915	0.377	2.0245	0.8032	-1.7128	0.4262	1.6508
CHEMBL377785	C=C1CN2C3CCC2C1C(c1ccc(C)cc1)C3	IC50	'='	2.2	1	NET	0.493	B (single protein format)	0.54	Training	-0.5516	-0.5992	-0.4693	0.1233	2.3152	1.2389	-0.501	-1.0864	-0.8802	0.0105	1.8516	0.7133	-1.5415	0.7666	1.3849
CHEMBL512851	C=CCN(CC=C)C(=O)[C@@]1(c2cccs2)C[C@H]1CN	IC50	'='	2.3	1	NET	0.493	B (cell-based format)	0.562	Test	-0.9606	-0.2149	-1.3465	-0.7402	0.0052	-0.4585	-0.5967	1.7729	0.1096	1.155	-1.0127	1.3783	1.5162	-1.9315	0.5597
CHEMBL3593402	CC(=O)NC[C@@H]1CNCCO[C@H]1c1ccc(Cl)c(F)c1.Cl	IC50	'='	2.3	1	NET	0.493	B (cell-based format)	0.562	Training	-0.4891	-0.4128	-0.8953	0.4652	-0.3166	-0.9952	-0.7647	0.6589	-0.3368	-0.3333	0.0502	-0.4539	0.3309	0.1773	-0.8407
CHEMBL597968	CNC[C@@H](O)[C@H](c1cccc(F)c1)N1CCc2cc(C)ccc21.Cl	IC50	'='	2.3	1	NET	0.493	B (cell-based format)	0.562	Training	-0.0696	-0.0439	-0.2581	0.1052	-0.0969	0.2435	-0.1276	-0.1601	0.0235	-0.127	0.5908	-0.3489	-0.0483	0.0518	0.5694
CHEMBL2338055	Clc1cc(Cl)c(O[C@@H](c2ccccc2)[C@H]2CCNC2)c(-c2ccccn2)c1	IC50	'='	2.512	1	NET	0.493	B (cell-based format)	0.562	Training	1.0924	0.8732	0.8855	-0.3178	-0.3501	0.5961	0.3239	-0.396	0.6109	-0.4288	0.2215	-0.5079	-0.0298	0.8412	-0.1393
CHEMBL4777709	CCCC(=O)NC[C@@H]1CNCCO[C@H]1c1ccc(Cl)c(Cl)c1.Cl	IC50	'='	2.6	1	NET	0.493	B (cell-based format)	0.562	Test	0.0002	-0.0793	-0.8953	-0.0645	-0.1326	-0.7903	-0.6173	0.4843	-0.1325	-0.5371	-0.1749	0.0883	1.0111	-0.2243	-0.8493
CHEMBL4792902	Cl.O=C(NC[C@@H]1CNCCO[C@H]1c1ccc(Cl)c(F)c1)C1COCCO1	IC50	'='	2.6	1	NET	0.493	B (cell-based format)	0.562	Training	-0.4859	-0.0599	0.0611	-0.1993	-0.4581	-0.28	-0.6156	0.7851	-0.719	-0.5366	-0.1521	-0.5167	0.3443	0.2175	-0.7397
CHEMBL3323089	CN1Cc2ccccc2C(c2ccc3occc3c2)C1	IC50	'='	2.6	1	NET	0.493	B (cell-based format)	0.562	Training	-0.0765	-0.1482	0.1001	-0.212	-0.0103	1.1332	-0.3889	-0.7528	0.1587	-0.2038	0.9645	-0.3504	-0.8724	0.8536	0.5207
CHEMBL601880	CNC[C@@H](O)[C@H](c1cccc(F)c1)N1CC(C)(C)c2ccccc21.Cl	IC50	'='	2.6	1	NET	0.493	B (cell-based format)	0.562	Training	0.0527	-0.0132	-0.0319	0.7437	0.0606	0.0793	0.4385	-0.2059	-0.2665	0.7546	0.7722	0.72	-0.5175	0.121	0.9898
CHEMBL255663	C=CCN(CC=C)C(=O)[C@@]1(c2ccsc2)C[C@H]1CN	IC50	'='	2.7	1	NET	0.493	B (cell-based format)	0.562	Test	-1.0012	-0.1679	-1.3465	-0.7402	0.0701	-0.4585	-0.6009	1.7729	0.3202	1.1459	-1.0127	0.4466	1.5162	-1.9315	0.5597
CHEMBL255450	C#CCN(CC=C)C(=O)[C@@]1(c2ccsc2)C[C@H]1CN	IC50	'='	2.8	1	NET	0.493	B (cell-based format)	0.562	Training	-1.1596	-0.1264	-1.3465	-0.7402	-0.0001	-0.4585	-0.6441	1.7729	0.3958	1.1676	-1.0127	0.4466	1.5162	-1.9315	0.5597
CHEMBL133902	OC1(c2ccccc2)c2ccccc2C2=NCCN21	IC50	'='	2.8	1	NET	0.493	F (cell-based format)	0.49	Training	-0.2801	-0.163	0.2873	-0.4331	-0.1392	1.6466	0.2721	0.1652	0.3162	0.776	1.4871	0.5156	-1.2752	0.6917	1.6237
CHEMBL427904	C=CCN(CC)C(=O)[C@@]1(c2ccc3c(c2)OCCO3)C[C@H]1CN	IC50	'='	2.9	1	NET	0.493	B (single protein format)	0.54	Training	-0.5032	-0.1337	-0.219	-0.6314	-0.4837	0.0162	0.0257	0.9146	-0.3547	0.6691	-0.2725	0.1294	0.7595	-1.4342	0.5658
CHEMBL401677	C=CN(CC)C(=O)[C@@]1(c2ccc3c(c2)OCCO3)C[C@H]1CN	IC50	'='	2.9	1	NET	0.493	B (cell-based format)	0.562	Test	-0.2655	-0.2538	-0.219	-0.6332	-0.5148	0.0643	0.2116	0.9113	-0.6458	1.2125	-0.0686	0.2373	0.4862	-2.3727	1.0418
CHEMBL3323178	CN1Cc2cc(CN)ccc2C(c2ccc3sccc3c2)C1	IC50	'='	2.9	1	NET	0.493	B (cell-based format)	0.562	Training	-0.3554	0.3888	-0.126	-0.177	0.7472	0.8631	-0.1833	0.5767	0.9159	-0.0851	1.2473	-0.1278	-0.6561	0.0488	0.636
CHEMBL391806	Clc1cccc(CN(Cc2ccccn2)[C@H]2CCNC2)c1Cl	IC50	'='	3	1	NET	0.493	B (cell-based format)	0.562	Training	-0.0039	0.2732	0.0887	-0.3017	-0.3636	-0.0606	-0.5912	-0.3667	0.5909	-0.6651	-0.6652	0.4131	0.2853	0.473	-0.7775
CHEMBL563030	Clc1cccc(OC(c2cccnc2)[C@H]2CCCNC2)c1Cl	IC50	'='	3	1	NET	0.493	B (cell-based format)	0.562	Training	0.3297	0.2281	1.0451	-0.4375	-0.5026	0.087	-0.4007	-0.1577	0.4215	-0.5734	-0.4576	0.172	0.3916	0.4105	-0.5802
CHEMBL4226362	CN(C)C[C@]1(c2ccc(Cl)c(Cl)c2)CC[C@@](C)(O)CC1	IC50	'='	3	1	NET	0.493	B (single protein format)	0.54	Test	0.0659	-0.1756	-0.5371	2.3573	0.8614	-1.7413	0.5523	-0.2955	-0.1469	1.5795	-0.052	0.6844	-1.2471	-0.2974	0.2266
CHEMBL444742	CNC[C@@H]1OCc2ccccc2[C@@H]1Oc1cccc(F)c1C	IC50	'='	3	1	NET	0.493	B (cell-based format)	0.562	Training	-0.1641	-0.1608	0.1472	-0.3758	-0.5671	0.241	-0.4422	-0.2854	-0.0749	-0.2427	0.4209	-0.2944	0.3023	-0.1868	0.1976
CHEMBL526270	CNC[C@@H]1OCc2ccccc2[C@@H]1Oc1ccccc1C(F)(F)F	IC50	'='	3	1	NET	0.493	B (cell-based format)	0.562	Training	0.0814	-0.0596	0.3447	0.6911	-0.6737	0.1255	0.2519	-0.3672	-0.394	0.6128	0.3331	-0.4244	-0.2276	0.3404	0.2504
CHEMBL461143	CNC[C@]1(O)Cc2ccccc2[C@@H]1Oc1cccc(C)c1C	IC50	'='	3	1	NET	0.493	B (cell-based format)	0.562	Training	-0.302	-0.1458	-0.1915	0.308	-0.3075	0.0267	-0.0384	0.0984	-0.1685	0.6993	0.4633	0.347	-0.3822	-0.3671	0.9611
CHEMBL517423	CNC[C@]1(O)Cc2ccccc2[C@@H]1Oc1cccc(F)c1C	IC50	'='	3	1	NET	0.493	B (cell-based format)	0.562	Test	-0.3316	-0.176	-0.1915	0.308	-0.3985	0.0267	-0.0505	0.0984	-0.2503	0.7698	0.4633	0.0249	-0.3822	-0.3671	0.9611
CHEMBL507359	CNC[C@]1(O)Cc2ccccc2[C@@H]1Oc1ccccc1C	IC50	'='	3	1	NET	0.493	B (cell-based format)	0.562	Training	-0.4051	-0.2273	0.0071	0.1368	-0.3392	0.2469	-0.2895	0.1613	-0.1359	0.4782	0.4274	-0.0906	-0.1419	-0.0024	0.68
CHEMBL510915	CNC[C@]1(O)Cc2ccccc2[C@@H]1Oc1ccccc1-c1cccc2ccccc12	IC50	'='	3	1	NET	0.493	B (cell-based format)	0.562	Training	0.955	0.9749	1.161	-0.319	-0.2247	1.157	0.9684	-0.3274	0.3649	0.2082	1.1549	-0.2117	-0.3775	0.456	0.9326
CHEMBL641	CNCC[C@@H](Oc1ccccc1C)c1ccccc1	IC50	'='	3	1	NET	0.493	B (cell-based format)	0.562	Training	0.138	-0.4397	0.2873	-0.6848	-0.9573	-0.4193	-0.8778	-0.4591	0.3007	-1.1478	-0.9902	-0.6951	1.6724	0.2775	-1.3522
CHEMBL4761288	CNCC[C@H](Oc1cccc(N2CCN(C)c3nc(OC)ccc3C2=O)c1)c1cccs1	IC50	'='	3	1	NET	0.493	B (cell-based format)	0.562	Test	0.8153	1.0773	-0.2581	-0.4181	-0.2799	0.2624	0.7179	0.9277	0.3073	-0.302	0.7346	-0.4026	0.3763	-0.3083	0.1251
CHEMBL1204411	CNCCCC1Cc2ccccc2N(c2ccccc2F)S1(=O)=O.Cl	IC50	'='	3	1	NET	0.493	B (cell-based format)	0.562	Training	-0.2184	-0.0183	0.1977	0.1835	1.6137	0.0888	0.0264	0.512	-0.2405	0.6051	0.6635	1.5155	0.0147	0.1537	0.6193
CHEMBL2171417	Cl.c1ccc(OC(c2ccc3ccccc3c2)C2CNC2)cc1	IC50	'='	3.1	1	NET	0.493	B (cell-based format)	0.562	Training	0.5844	0.0487	0.7374	-0.6463	-0.6036	0.1967	-0.2507	-0.6371	0.2785	-0.7697	0.05	-0.6451	-0.0646	1.0024	-0.6617
CHEMBL2337608	Clc1cc(Cl)cc(O[C@H](c2ccccc2)[C@@H]2CCNC2)c1	IC50	'='	3.162	1	NET	0.493	B (cell-based format)	0.562	Training	0.7378	0.1742	0.0358	0.0445	-0.4683	0.2517	-0.1947	-0.5752	0.6211	-0.5313	-0.3364	-0.8027	0.0049	1.0483	-0.4819
CHEMBL404729	C=CCN(CC(=C)F)C(=O)[C@@]1(c2ccc3c(c2)OCCO3)C[C@H]1CN	IC50	'='	3.2	1	NET	0.493	B (single protein format)	0.54	Test	-0.6383	0.1627	-0.219	0.0308	-0.5415	-0.3094	0.1645	0.757	-0.0836	0.7219	-0.147	0.0252	0.2692	-0.5	0.3309
CHEMBL4224951	CCOC[C@H]1[C@@H](c2ccc(Cl)c(Cl)c2)C[C@@H]2CC[C@H]1N2C	IC50	'='	3.2	1	NET	0.493	B (single protein format)	0.54	Training	0.3954	-0.1136	-0.6565	-0.0092	1.7085	-0.0175	-0.0497	-0.7679	-0.3042	-0.1867	0.8888	1.5481	-0.1612	-0.0973	0.5062
CHEMBL4752093	COCC(=O)NC[C@@H]1CNCCO[C@H]1c1ccc(Cl)c(F)c1.Cl	IC50	'='	3.2	1	NET	0.493	B (cell-based format)	0.562	Training	-0.7255	-0.2565	-0.8953	-0.0645	-0.4204	-0.7903	-0.8716	0.8203	-0.3237	-0.5269	-0.1749	-0.5211	1.0111	-0.2243	-0.8493
CHEMBL445	CNCCC=C1c2ccccc2CCc2ccccc21	IC50	'='	3.21	1	NET	0.493	B (cell membrane format)	0.237	Training	0.1864	-0.1619	0.0071	-0.9656	0.108	0.8063	-0.8714	-0.3742	-0.0587	-0.8221	-0.2223	-0.4231	1.2017	0.149	-0.5019
CHEMBL3593404	CC(=O)NC[C@@H]1CNCCO[C@H]1c1ccc(Cl)c(C)c1.Cl	IC50	'='	3.3	1	NET	0.493	B (cell-based format)	0.562	Test	-0.4594	-0.3833	-0.8953	0.4652	-0.141	-0.9952	-0.7526	0.6589	-0.2432	-0.4154	0.0502	0.0545	0.3309	0.1773	-0.8407
CHEMBL4745694	CCOCC(=O)NC[C@@H]1CNCCO[C@H]1c1ccc(Cl)c(F)c1.Cl	IC50	'='	3.3	1	NET	0.493	B (cell-based format)	0.562	Training	-0.4074	-0.2384	-0.8953	-0.1295	-0.4554	-0.9381	-0.7943	0.7299	-0.4912	-0.6377	-0.2563	-0.5506	1.1431	-0.1326	-1.0432
CHEMBL3593405	CC(=O)NC[C@@H]1CNCCO[C@H]1c1ccc(C)c(Cl)c1.Cl	IC50	'='	3.4	1	NET	0.493	B (cell-based format)	0.562	Training	-0.4594	-0.3833	-0.8953	0.4652	-0.1317	-0.9952	-0.7526	0.6589	-0.2432	-0.4137	0.0502	0.0545	0.3309	0.1773	-0.8407
CHEMBL4128926	CC(C)(C)NS(=O)(=O)c1ccc(-c2sc(C(=O)N[C@H]3C[C@H](C(=O)O)C3)nc2CC2CCCCC2)c2ccccc12	IC50	'='	3.4	1	NET	0.493	B (single protein format)	0.54	Training	0.5351	1.2905	0.6248	1.5179	0.9202	-0.3713	2.2847	1.8112	-0.7799	0.7838	0.2329	0.0887	-1.309	1.0916	0.1553
CHEMBL3323095	CN1Cc2ccccc2C(c2ccc3sccc3c2)C1	IC50	'='	3.4	1	NET	0.493	B (cell-based format)	0.562	Test	0.0454	0.1866	0.1001	-0.212	0.6472	1.1332	-0.2969	-0.2031	0.9206	-0.2002	0.9645	-0.0322	-0.8724	0.8536	0.5207
CHEMBL256557	C=CCN(CC=C)C(=O)[C@@]1(c2ccc3c(c2)OCCO3)C[C@H]1CN	IC50	'='	3.5	1	NET	0.493	B (single protein format)	0.54	Training	-0.5407	0.1526	-0.219	-0.6296	-0.5037	0.0039	-0.0105	0.8328	0.0577	0.5246	-0.1647	0.0753	0.8932	-0.9326	0.3744
CHEMBL592167	CNC[C@@H](O)[C@H](c1cccc(F)c1)N1C[C@H](C)c2ccccc21.Cl	IC50	'='	3.7	1	NET	0.493	B (cell-based format)	0.562	Training	-0.0391	-0.0668	-0.0319	-0.0406	-0.0593	0.3839	-0.1669	-0.1601	-0.0629	-0.1179	0.62	0.0237	0.0538	0.0598	0.735
CHEMBL3317704	C[C@@H]1NCCCN(c2ccc3ccccc3c2)C1=O.Cl	IC50	'='	3.8	1	NET	0.493	B (cell-based format)	0.562	Training	-0.0204	-0.3803	-0.219	-0.2677	-0.4009	0.2444	-0.4941	-0.0596	0.0673	-0.3605	0.3259	-0.4145	-0.1496	0.1868	-0.048
CHEMBL404730	C#CCN(CC1CC1)C(=O)[C@@]1(c2ccc3c(c2)OCCO3)C[C@H]1CN	IC50	'='	3.9	1	NET	0.493	B (single protein format)	0.54	Test	-0.5179	0.0363	-0.219	-0.4478	-0.3805	-0.4075	0.478	0.6867	-0.6734	0.8858	-0.1078	-0.0213	-0.0318	-0.4005	0.0861
CHEMBL257389	C=C(F)CN(CCOC)C(=O)[C@@]1(c2ccsc2)C[C@H]1CN	IC50	'='	3.9	1	NET	0.493	B (cell-based format)	0.562	Training	-1.2162	-0.2869	-1.3465	0.0352	-0.0082	-0.9653	-0.3997	1.8404	-0.3807	1.1845	-0.8977	0.2945	0.8223	-1.184	0.2488
CHEMBL4762373	COCCC(=O)NC[C@@H]1CNCCO[C@H]1c1ccc(Cl)c(F)c1.Cl	IC50	'='	3.9	1	NET	0.493	B (cell-based format)	0.562	Training	-0.5283	-0.2243	-0.8953	-0.1295	-0.4138	-0.9381	-0.7824	0.7299	-0.4609	-0.6335	-0.2563	-0.5506	1.1431	-0.1326	-1.0432
CHEMBL2338039	Cc1cc(Cl)ccc1O[C@@H](c1ccccc1)[C@H]1CCNC1	IC50	'='	3.981	1	NET	0.493	B (cell-based format)	0.562	Training	0.557	-0.0577	0.0611	-0.1704	-0.5043	0.1174	-0.3008	-0.5752	0.2172	-0.5691	-0.3616	-0.5481	0.1159	0.6263	-0.5458
CHEMBL2337592	Clc1ccccc1O[C@@H](c1ccccc1)[C@H]1CCNC1	IC50	'='	3.981	1	NET	0.493	B (cell-based format)	0.562	Test	0.4539	-0.138	0.2873	-0.5964	-0.5961	0.3684	-0.5639	-0.54	0.2688	-0.8428	-0.535	-0.4648	0.5059	0.756	-0.7767
CHEMBL2338033	Fc1cc(F)cc(O[C@H](c2ccccc2)[C@@H]2CCNC2)c1	IC50	'='	3.981	1	NET	0.493	B (cell-based format)	0.562	Training	0.3169	-0.3515	0.0358	0.0445	-0.8133	0.2517	-0.3813	-0.5752	-0.3576	-0.5	-0.3364	-0.8027	0.0049	1.0483	-0.4819
CHEMBL2337598	Fc1ccccc1O[C@H](c1ccccc1)[C@@H]1CCNC1	IC50	'='	3.981	1	NET	0.493	B (cell-based format)	0.562	Training	0.2435	-0.4008	0.2873	-0.5964	-0.7806	0.3684	-0.6572	-0.54	-0.2428	-0.8211	-0.535	-0.6824	0.5059	0.756	-0.7767
CHEMBL258451	C#CCN(CC(=C)F)C(=O)[C@@]1(c2ccc3c(c2)OCCO3)C[C@H]1CN	IC50	'='	4	1	NET	0.493	B (single protein format)	0.54	Training	-0.7967	0.2042	-0.219	0.0308	-0.5982	-0.3094	0.1222	0.757	-0.0287	0.7377	-0.147	0.0252	0.2692	-0.5	0.3309
CHEMBL247340	Cc1cccc(CN(C2CCOCC2)[C@H]2CCNC2)c1Cl	IC50	'='	4	1	NET	0.493	B (cell-based format)	0.562	Test	-0.0231	-0.3332	0.0887	-0.3857	0.0434	0.1334	-0.5812	-0.4572	-0.6488	-0.6602	-0.4408	0.6648	0.2269	0.3424	-0.4199
CHEMBL1683874	CN(C)CC1(c2ccc(Cl)c(Cl)c2)CCCCC1	IC50	'='	4	1	NET	0.493	B (single protein format)	0.54	Training	0.3457	-0.3115	-0.1777	0.9533	0.6604	-0.8902	-0.0537	-1.073	0.1402	0.4582	-0.5044	0.8909	-0.1306	0.1381	0.0855
CHEMBL576145	CNC[C@@H](O)[C@H](c1cccc(F)c1)n1cc(C)c2ccccc21	IC50	'='	4	1	NET	0.493	B (cell-based format)	0.562	Training	-0.1016	-0.072	-0.0319	-0.0406	-0.3704	0.3839	-0.2174	-0.1035	-0.101	-0.0969	0.62	-0.1822	0.0538	0.0598	0.735
CHEMBL497846	CNC[C@@H]1OCc2ccccc2[C@@H]1Oc1c(C)cccc1F	IC50	'='	4	1	NET	0.493	B (cell-based format)	0.562	Training	-0.1641	-0.1597	0.1472	-0.3404	-0.5407	0.3521	-0.455	-0.2854	-0.0749	-0.2309	0.5734	-0.4099	0.3023	-0.0826	0.2901
CHEMBL497512	CNC[C@@H]1OCc2ccccc2[C@@H]1Oc1c(F)cccc1C(F)(F)F	IC50	'='	4	1	NET	0.493	B (cell-based format)	0.562	Test	0.1549	-0.0073	0.1472	0.8543	-0.7056	-0.0323	0.478	-0.4036	-0.4862	0.8784	0.381	-0.3974	-0.4381	0.0971	0.4991
CHEMBL454770	CNC[C@]1(O)Cc2ccccc2[C@@H]1Oc1ccc(O)cc1C	IC50	'='	4	1	NET	0.493	B (cell-based format)	0.562	Training	-0.5904	-0.1341	-0.219	0.5144	-0.3631	0.0114	-0.1663	0.8042	-0.1362	0.6632	0.5563	-0.138	-0.4886	-0.0951	0.8406
CHEMBL514937	CNC[C@]1(O)Cc2ccccc2[C@@H]1Oc1cccc(O)c1C	IC50	'='	4	1	NET	0.493	B (cell-based format)	0.562	Training	-0.5904	-0.1336	-0.1915	0.308	-0.3882	0.0267	-0.1912	0.8042	-0.1362	0.6796	0.4633	0.0608	-0.3822	-0.3671	0.9611
CHEMBL4227980	N[C@H]1CC[C@H](c2ccc(Cl)c(Cl)c2)c2ccccc21	IC50	'='	4	1	NET	0.493	B (single protein format)	0.54	Training	0.2845	0.113	0.1197	0.0928	0.3675	0.1094	-0.1911	-0.1958	1.0975	-0.2771	0.4295	0.6868	-0.4799	0.2656	0.2443
CHEMBL560877	CCn1c(=O)n([C@@H](c2cccc(F)c2)[C@H](O)CNC)c2c(F)cccc21	IC50	'='	4.1	1	NET	0.493	B (cell-based format)	0.562	Test	-0.4225	0.1151	-0.2305	-0.061	-0.4199	0.4535	-0.0244	0.4209	-0.2837	0.3689	1.0937	-0.2499	0.1504	-0.8624	1.5283
CHEMBL600424	CNC[C@@H](O)[C@H](c1cc(F)cc(F)c1)N1CC(C)(C)c2ccccc21.Cl	IC50	'='	4.1	1	NET	0.493	B (cell-based format)	0.562	Training	0.1262	0.0376	-0.2443	1.0741	0.0261	-0.0288	0.6896	-0.2482	-0.3634	0.9918	1.0088	0.6479	-0.8118	0.1897	1.2039
CHEMBL551474	CNC[C@@H](O)[C@H](c1cccc(F)c1)n1c(=O)n(C(C)C)c2cccc(F)c21	IC50	'='	4.1	1	NET	0.493	B (cell-based format)	0.562	Training	-0.1824	0.1553	-0.2305	0.4124	-0.3678	0.2466	0.2981	0.3599	-0.431	0.5443	1.1507	0.059	-0.3327	-0.3125	1.5962
CHEMBL133043	COc1ccc(C2(O)c3ccccc3C3=NCCCN32)cc1	IC50	'='	4.1	1	NET	0.493	F (cell-based format)	0.49	Training	-0.1555	0.0375	0.6444	-0.4466	-0.0295	1.2228	0.498	0.3011	0.13	0.7016	1.6745	0.3325	-0.8775	-0.1346	1.3937
CHEMBL409715	NC[C@@H]1C[C@@]1(C(=O)N1CCc2ccccc21)c1ccc2c(c1)OCO2	IC50	'='	4.2	1	NET	0.493	B (single protein format)	0.54	Test	-0.0833	0.2146	-0.219	-0.4689	-0.1874	1.0139	0.7834	0.6212	-0.2405	0.7722	0.6319	0.1828	-0.8356	-0.1175	1.0616
CHEMBL257336	C#CCN(C(=O)[C@@]1(c2ccc3c(c2)OCCO3)C[C@H]1CN)C1CC1	IC50	'='	4.4	1	NET	0.493	B (single protein format)	0.54	Training	-0.7319	-0.0172	-0.219	-0.5249	-0.4145	-0.1831	0.3523	0.757	-0.6277	1.0361	-0.1828	0.2841	-0.0972	-0.5545	0.386
CHEMBL469946	C=C(F)CN(CC)C(=O)[C@@]1(c2cccs2)C[C@H]1CN	IC50	'='	4.4	1	NET	0.493	B (cell-based format)	0.562	Training	-1.0208	-0.4912	-1.3465	0.1492	-0.0255	-0.8844	-0.3814	1.7729	-0.6107	1.611	-1.272	1.3783	0.4865	-1.9753	0.7357
CHEMBL260440	NCC1CC1(C(=O)N1CCc2ccccc21)c1ccccc1	IC50	'='	4.4	1	NET	0.493	B (single protein format)	0.54	Training	-0.0975	-0.0501	0.2873	-0.6113	-0.2423	0.717	0.4027	0.3084	-0.0462	0.6792	0.0095	0.3225	-0.2597	-0.2196	0.7408
CHEMBL404013	C=CCN(CC=C)C(=O)[C@@]1(c2ccc3c(c2)CCO3)C[C@H]1CN	IC50	'='	4.5	1	NET	0.493	B (single protein format)	0.54	Test	-0.6014	0.0825	-0.8953	-0.5899	-0.3224	0.0531	-0.0014	0.6115	0.0661	0.6616	-0.2371	0.1976	0.7595	-1.0614	0.566
CHEMBL610514	CNC[C@@H](O)[C@H](c1cccc(F)c1)N1CCc2ccccc21.Cl	IC50	'='	4.6	1	NET	0.493	B (cell-based format)	0.562	Training	-0.1728	-0.1252	-0.0319	-0.2737	-0.2406	0.5296	-0.3907	-0.1106	0.0627	-0.3662	0.3762	-0.3123	0.3023	0.1478	0.4369
CHEMBL336940	COc1cccc2c1C1=NCCN1C2(O)c1ccc(Cl)cc1	IC50	'='	4.7	1	NET	0.493	F (cell-based format)	0.49	Training	-0.035	0.3217	-0.2305	-0.1288	0.0909	1.174	0.7372	0.3011	0.5779	1.0821	2.037	0.3968	-1.2545	-0.2916	1.8794
CHEMBL4758692	CC(C)OCC(=O)NC[C@@H]1CNCCO[C@H]1c1ccc(Cl)c(F)c1.Cl	IC50	'='	4.8	1	NET	0.493	B (cell-based format)	0.562	Training	-0.3225	-0.1959	-0.8953	0.5455	-0.4999	-1.2592	-0.5359	0.6467	-0.6537	-0.4053	-0.3617	-0.5776	0.4411	0.1279	-1.0746
CHEMBL3703746	Clc1ccc(C2CNCc3cc(-c4ccc5ncnn5c4)ccc32)cc1Cl	IC50	'='	4.8	1	NET	0.493	B (cell membrane format)	0.237	Test	0.4078	1.2324	0.4848	-0.1501	-0.0694	0.8652	-0.1856	0.0691	0.2851	-0.222	-0.0565	0.0007	-0.1092	0.0849	0.0167
CHEMBL130477	OC1(c2ccc(Cl)cc2)c2ccccc2C2=NCCCN21	IC50	'='	4.9	1	NET	0.493	F (cell-based format)	0.49	Training	0.1672	0.1807	0.6444	-0.1005	0.1562	1.1196	0.653	0.059	0.4798	0.8681	1.7531	0.3884	-1.3692	0.4791	1.4156
CHEMBL781	OC1(c2ccc(Cl)cc2)c2ccccc2C2=NCCN21	IC50	'='	4.9	1	NET	0.493	F (cell-based format)	0.49	Training	0.0038	0.1507	-0.0319	-0.0341	0.0462	1.2216	0.5938	0.1098	0.645	1.0169	1.7563	0.4493	-1.5812	0.4096	1.6606
CHEMBL247341	Cc1c(Cl)cccc1CN(C1CCOCC1)[C@H]1CCNC1	IC50	'='	5	1	NET	0.493	B (cell-based format)	0.562	Training	-0.0231	-0.3335	0.0887	-0.3857	0.0283	0.1334	-0.5812	-0.4572	-0.6488	-0.6678	-0.4408	0.5899	0.2269	0.3424	-0.4199
CHEMBL245880	Clc1cccc(CN(C2CCOCC2)[C@H]2CCNC2)c1Cl	IC50	'='	5	1	NET	0.493	B (cell-based format)	0.562	Test	0.1576	-0.0998	0.0887	-0.3857	0.0826	0.1334	-0.5	-0.4572	-0.2449	-0.6071	-0.4408	0.7906	0.2269	0.3424	-0.4199
CHEMBL1085339	CNC(C)CCN1c2ccccc2N(c2ccccc2F)S1(=O)=O	IC50	'='	5	1	NET	0.493	B (cell-based format)	0.562	Training	0.0235	0.047	0.0071	0.4401	0.9105	-0.0586	0.4007	0.6164	-0.0761	0.9135	0.7387	1.1459	-0.3734	-0.4967	1.1292
CHEMBL505433	CNC[C@@H]1OCc2ccccc2[C@@H]1Oc1ccccc1C	IC50	'='	5	1	NET	0.493	B (cell-based format)	0.562	Training	-0.2376	-0.2121	0.3447	-0.5767	-0.5183	0.4704	-0.6812	-0.2391	0.0472	-0.5782	0.3666	-0.4238	0.5724	0.1858	-0.1167
CHEMBL498904	CNC[C@]1(O)Cc2ccccc2[C@@H]1Oc1c(C)cccc1F	IC50	'='	5	1	NET	0.493	B (cell-based format)	0.562	Training	-0.3316	-0.175	-0.1915	0.3434	-0.3612	0.1394	-0.0633	0.0984	-0.2503	0.7816	0.6981	-0.0906	-0.3822	-0.2629	1.055
CHEMBL506137	CNC[C@]1(O)Cc2ccccc2[C@@H]1Oc1ccc(F)cc1C	IC50	'='	5	1	NET	0.493	B (cell-based format)	0.562	Test	-0.3316	-0.1765	-0.219	0.5144	-0.3764	0.0114	-0.0384	0.0984	-0.2503	0.7499	0.5563	-0.138	-0.4886	-0.0951	0.8406
CHEMBL446321	CNC[C@]1(O)Cc2ccccc2[C@@H]1Oc1ccccc1Cl	IC50	'='	5	1	NET	0.493	B (cell-based format)	0.562	Training	-0.2244	0.0061	0.0071	0.1368	-0.2957	0.2469	-0.2082	0.1613	0.268	0.5314	0.4274	-0.0412	-0.1419	-0.0024	0.68
CHEMBL1204412	CNCCCC1Cc2ccccc2N(c2c(F)cccc2F)S1(=O)=O.Cl	IC50	'='	5	1	NET	0.493	B (cell-based format)	0.562	Training	-0.145	0.034	0.0003	0.3794	1.5152	0.0158	0.2526	0.4431	-0.3384	0.8711	0.8252	1.4439	-0.2047	-0.028	0.9514
CHEMBL3323174	COc1ccc2c(c1)CN(C)CC2c1ccc2sccc2c1	IC50	'='	5	1	NET	0.493	B (cell-based format)	0.562	Training	0.0066	0.3572	-0.126	-0.177	0.6335	0.8631	-0.1185	0.0144	0.8254	-0.0632	1.2473	-0.1278	-0.6561	0.0488	0.636
CHEMBL1644608	N#Cc1ccccc1-c1cccc(O[C@H]2C[C@@H]3CC[C@H](C2)N3)c1	IC50	'='	5	1	NET	0.493	B (cell-based format)	0.562	Test	0.1905	-0.0118	0.3929	-0.3841	-0.0799	0.8677	-0.1536	0.1017	-0.3525	-0.471	0.2887	-0.9298	-0.1802	0.4578	-0.0456
CHEMBL1830879	O=S1(=O)N(CC[C@@H]2CNCCO2)c2ccccc2N1c1ccccc1	IC50	'='	5	1	NET	0.493	B (cell-based format)	0.562	Training	-0.0505	0.1459	1.2437	-0.0441	0.8208	0.831	0.1726	0.752	-0.2324	0.2651	0.5174	0.9297	-0.4231	0.7717	0.6021
CHEMBL1830885	O=S1(=O)N(CC[C@@H]2CNCCO2)c2ccccc2N1c1ccccc1F	IC50	'='	5	1	NET	0.493	B (cell-based format)	0.562	Training	0.023	0.1982	0.9635	0.1331	0.7366	0.6606	0.3987	0.6795	-0.3239	0.5206	0.5823	0.9004	-0.6123	0.5294	0.8301
CHEMBL1828653	O=S1(=O)N(CCC2CNCCO2)c2c(F)cccc2N1c1ccccc1F	IC50	'='	5	1	NET	0.493	B (cell-based format)	0.562	Training	0.0965	0.2505	0.7649	0.311	0.6751	0.548	0.6249	0.6119	-0.4092	0.7618	0.7437	0.8416	-0.7889	0.3542	1.0873
CHEMBL336100	OC1(c2ccc(Cl)cc2)c2cccc(F)c2C2=NCCN21	IC50	'='	5	1	NET	0.493	F (cell-based format)	0.49	Test	0.0773	0.202	-0.2305	0.1953	0.0035	1.0585	0.817	0.059	0.5083	1.2791	1.9338	0.4481	-1.7621	0.2172	1.9165
CHEMBL2338054	Cc1cc(Cl)cc(-c2ccccn2)c1O[C@@H](c1ccccc1)[C@H]1CCNC1	IC50	'='	5.012	1	NET	0.493	B (cell-based format)	0.562	Training	0.9117	0.6398	0.8855	-0.3178	-0.4028	0.5961	0.2426	-0.396	0.3012	-0.4717	0.2215	-0.5412	-0.0298	0.8412	-0.1393
CHEMBL2337597	Clc1ccc(O[C@H](c2ccccc2)[C@@H]2CCNC2)cc1	IC50	'='	5.012	1	NET	0.493	B (cell-based format)	0.562	Training	0.4539	-0.1395	0.2483	-0.4136	-0.6638	0.1897	-0.539	-0.54	0.2688	-0.8698	-0.5989	-0.7834	0.3898	0.8151	-0.975
CHEMBL2338038	COc1cc([N+](=O)[O-])ccc1O[C@@H](c1ccccc1)[C@H]1CCNC1	IC50	'='	5.012	1	NET	0.493	B (cell-based format)	0.562	Training	0.0819	-0.0633	0.0611	-0.2948	-0.7685	0.073	-0.3294	1.0221	-0.2904	-0.159	-0.0486	-0.6774	0.5024	-0.1272	-0.3638
CHEMBL641	CNCC[C@@H](Oc1ccccc1C)c1ccccc1	IC50	'='	5.1	1	NET	0.493	B (single protein format)	0.54	Test	0.138	-0.4397	0.2873	-0.6848	-0.9573	-0.4193	-0.8447	-0.3403	0.4849	-1.4846	-1.1042	-0.7557	1.7775	0.6207	-1.5594
CHEMBL375888	COC(=O)[C@@H]1C2CCC(C[C@H]1c1ccc(Cl)cc1)N2C	IC50	'='	5.14	1	NET	0.493	B (single protein format)	0.54	Training	-0.4736	-0.3064	-0.4693	0.0689	1.3395	0.0819	-0.4466	-0.1107	-0.3914	-0.0042	0.8432	0.6812	-0.361	-0.5713	0.8622
CHEMBL405613	C=C(F)CN(CC)C(=O)[C@@]1(c2ccc3c(c2)OCCO3)C[C@H]1CN	IC50	'='	5.2	1	NET	0.493	B (single protein format)	0.54	Training	-0.6009	-0.1237	-0.219	0.0546	-0.5408	-0.3239	0.2007	0.8328	-0.4856	0.8685	-0.3603	0.0753	0.1166	-0.9656	0.5072
CHEMBL3323090	CN1Cc2ccccc2C(c2ccc3ccoc3c2)C1	IC50	'='	5.2	1	NET	0.493	B (cell-based format)	0.562	Training	-0.0765	-0.1482	0.1001	-0.212	-0.0085	1.1332	-0.3889	-0.7528	0.1587	-0.2015	0.9645	-0.3504	-0.8724	0.8536	0.5207
CHEMBL4754191	Cl.O=C(NC[C@@H]1CNCCO[C@H]1c1ccc(Cl)c(F)c1)C1CCCO1	IC50	'='	5.3	1	NET	0.493	B (cell-based format)	0.562	Test	-0.3225	-0.1647	-0.8953	-0.1445	-0.3757	-0.253	-0.5412	0.57	-0.8434	-0.4388	-0.1255	-0.4894	0.1968	0.1499	-0.6041
CHEMBL570593	CC(C)(Cc1ccc2ccccc2c1)NC[C@@H](O)COc1ccc(CCC(=O)O)cc1C#N	IC50	'='	5.4	1	NET	0.493	B (single protein format)	0.54	Training	0.3822	0.8357	0.2322	0.889	-0.7852	-0.9049	0.8867	1.1932	0.1048	-0.2824	-0.6033	-1.0613	0.1411	0.3527	-1.0224
CHEMBL2219884	Clc1ccc(C(Oc2ccccc2)C2CNC2)cc1Cl	IC50	'='	5.5	1	NET	0.493	B (cell-based format)	0.562	Training	0.5744	0.1388	0.0611	-0.1428	-0.5631	-0.8765	-0.2802	-0.54	0.8137	-0.409	-0.5045	0.1481	-0.0688	0.4501	-0.8122
CHEMBL3323175	CN1Cc2cc(O)ccc2C(c2ccc3sccc3c2)C1	IC50	'='	5.5	1	NET	0.493	B (cell-based format)	0.562	Training	-0.1399	0.2799	-0.126	0.1803	0.6348	0.817	-0.1737	0.455	0.8763	0.0129	1.2859	-0.082	-1.1889	0.7242	0.6583
CHEMBL257602	C=CCN(CC)C(=O)[C@@]1(c2ccsc2)C[C@H]1CN	IC50	'='	5.6	1	NET	0.493	B (cell-based format)	0.562	Test	-0.9638	-0.4543	-1.3465	-0.7485	0.1265	-0.4666	-0.564	1.9372	-0.2093	1.3527	-1.209	0.5347	1.376	-2.6375	0.8133
CHEMBL3593392	Cl.OC[C@@]1(c2ccc(Cl)c(Cl)c2)CCNCCO1	IC50	'='	5.6	1	NET	0.493	B (cell-based format)	0.562	Training	-0.4594	-0.3672	-0.8953	-0.0567	-0.0813	-0.613	-0.5944	0.5809	0.2884	0.559	0.0168	0.7704	0.6229	-1.7987	0.3166
CHEMBL600220	CNC[C@@H](O)[C@H](c1ccccc1)N1CC(C)(C)c2ccccc21.Cl	IC50	'='	5.7	1	NET	0.493	B (cell-based format)	0.562	Training	-0.0208	-0.064	0.2873	0.4055	0.0968	0.2998	0.1875	-0.1601	-0.1618	0.5053	0.5428	0.7979	-0.1997	0.2159	0.8408
CHEMBL3593401	CC(=O)NCC[C@@H]1CNCCO[C@H]1c1ccc(Cl)c(Cl)c1.Cl	IC50	'='	5.8	1	NET	0.493	B (cell-based format)	0.562	Training	-0.1153	-0.113	-0.8953	0.3703	0.0444	-0.93	-0.5979	0.5676	0.0258	-0.477	-0.05	0.1481	0.5059	0.259	-0.9484
CHEMBL411655	NC[C@@H]1C[C@@]1(C(=O)N1CCOc2ccccc21)c1ccc2c(c1)OCO2	IC50	'='	5.8	1	NET	0.493	B (single protein format)	0.54	Test	-0.0226	0.2847	0.2597	-0.5075	-0.3552	0.9734	0.7744	0.8126	-0.2375	0.6514	0.6293	0.0711	-0.6665	-0.0374	0.9025
CHEMBL260131	C#CCN(CC)C(=O)[C@@]1(c2ccc3c(c2)OCCO3)C[C@H]1CN	IC50	'='	5.9	1	NET	0.493	B (single protein format)	0.54	Training	-0.6616	-0.0922	-0.219	-0.6314	-0.524	0.0162	-0.0166	0.9146	-0.2955	0.6861	-0.2725	0.1294	0.7595	-1.4342	0.5658
CHEMBL513248	C#CCN(CC#C)C(=O)[C@@]1(c2cccs2)C[C@H]1CN	IC50	'='	6	1	NET	0.493	B (cell-based format)	0.562	Training	-1.2773	-0.1319	-1.3465	-0.7402	-0.137	-0.4585	-0.683	1.7729	0.2608	1.1984	-1.0127	1.3783	1.5162	-1.9315	0.5597
CHEMBL4227573	c1ccc2cc([C@]34CNCC3C4)ccc2c1	IC50	'='	6	1	NET	0.493	B (cell-based format)	0.562	Training	-0.2718	-0.5991	0.2597	-0.3574	-0.2544	0.823	-0.127	-0.819	-0.4349	1.2369	-0.0281	0.4813	-1.4072	0.4237	0.4398
CHEMBL1683876	CCN(CC)CC1(c2ccc(Cl)c(Cl)c2)CCCCC1	IC50	'='	6	1	NET	0.493	B (single protein format)	0.54	Test	0.9819	-0.2835	-0.1777	-0.0621	0.8269	-0.8178	0.1172	-1.0864	-0.2606	0.1081	-0.3363	0.6844	1.0275	-1.5472	-0.0324
CHEMBL559456	Clc1cccc(OC(c2cccnc2)C2CCNCC2)c1Cl	IC50	'='	6	1	NET	0.493	B (cell-based format)	0.562	Training	0.3297	0.2287	1.0451	-0.4375	-0.5053	0.087	-0.3916	-0.1577	0.4215	-0.5789	-0.4576	0.172	0.3916	0.4105	-0.5802
CHEMBL3323101	CN1Cc2ccccc2C(c2ccc3[nH]ccc3c2)C1	IC50	'='	6	1	NET	0.493	B (cell-based format)	0.562	Training	-0.1993	-0.1288	0.1001	-0.212	0.0581	1.1332	-0.4488	-0.6564	0.2305	-0.2638	0.9645	-0.3167	-0.8724	0.8536	0.5207
CHEMBL446809	CNCC[C@H](c1cc(F)cc(F)c1)N1C(=O)C(C)(C)c2cccc(F)c21	IC50	'='	6	1	NET	0.493	B (cell-based format)	0.562	Training	0.5269	0.1067	-0.4429	0.9463	-0.1916	-0.2391	1.1149	-0.382	-0.4265	1.3839	1.0808	0.9038	-0.86	-0.2575	1.5275
CHEMBL511827	CNCC[C@H](c1ccccc1)n1c(=O)n(-c2ccccc2F)c2cccc(F)c21	IC50	'='	6	1	NET	0.493	B (cell-based format)	0.562	Test	0.6451	0.5868	0.7649	-0.4429	-0.4352	0.7847	0.5007	-0.3297	0.0221	0.0372	1.1499	-0.3425	0.0903	0.1436	0.989
CHEMBL295467	CNCCC(Oc1ccccc1OC)c1ccccc1	IC50	'='	6	1	NET	0.493	B (cell-based format)	0.562	Training	-0.0039	-0.3494	0.2873	-1.0285	-1.0174	-0.1212	-0.9752	-0.1334	0.3044	-1.203	-0.8462	-0.8852	2.1704	-0.385	-1.1273
CHEMBL1812747	Cc1cc([C@H]2[C@@H](c3ccc(Cl)c(C)c3)C[C@@H]3CC[C@H]2N3C)on1	IC50	'='	6.3	1	NET	0.493	B (cell-based format)	0.562	Training	-0.1011	-0.0031	-0.6565	0.3823	1.3892	0.3673	0.105	-0.4065	-0.8295	0.5393	1.2719	1.1664	-1.4537	-0.005	1.1871
CHEMBL264678	CCN(CC)C(=O)[C@@]1(c2ccc3c(c2)OCCO3)C[C@H]1CN	IC50	'='	6.3	1	NET	0.493	B (single protein format)	0.54	Training	-0.4658	-0.4201	-0.219	-0.6332	-0.4061	0.0643	0.0619	1.0033	-0.8015	0.8257	-0.2006	0.188	0.6146	-1.9776	0.7879
CHEMBL564229	CCn1c(=O)n([C@@H](c2cccc(F)c2)[C@H](O)CNC)c2ccccc21	IC50	'='	6.4	1	NET	0.493	B (cell-based format)	0.562	Test	-0.4959	0.0628	-0.0319	-0.2659	-0.409	0.5758	-0.2506	0.4865	-0.1874	0.0956	0.7964	-0.2616	0.3748	-0.7183	1.2715
CHEMBL264430	NC[C@@H]1C[C@@]1(C(=O)N1CCc2ccccc2C1)c1ccc2c(c1)OCO2	IC50	'='	6.5	1	NET	0.493	B (single protein format)	0.54	Training	-0.3294	0.2567	0.2322	-0.4114	-0.1165	0.7803	0.6186	0.56	-0.3337	0.623	0.5665	0.1291	-0.7499	-0.0374	0.6893
CHEMBL59	NCCc1ccc(O)c(O)c1	IC50	'='	6.63	1	NET	0.493	B (cell-based format)	0.562	Training	-1.4403	-1.1943	-0.8953	0.2477	-1.4975	-1.8904	-1.7037	3.7115	0.6197	-0.6792	-1.8404	-0.9657	1.6871	-1.0691	-1.2521
CHEMBL3323106	CN1Cc2ccccc2C(c2ccc3ncsc3c2)C1	IC50	'='	6.8	1	NET	0.493	B (cell-based format)	0.562	Training	-0.595	0.318	0.1001	-0.212	0.4885	1.1332	-0.6358	0.2662	1.2195	-0.1724	0.9645	-0.1371	-0.8724	0.8536	0.5207
CHEMBL336613	Clc1ccc(C2c3ccccc3C3=NCCN32)cc1	IC50	'='	6.9	1	NET	0.493	F (cell-based format)	0.49	Test	0.2234	0.096	-0.0319	-0.4136	0.1668	1.4665	0.2203	-0.554	0.8831	0.1241	1.6462	-0.119	-1.2161	0.8659	0.7996
CHEMBL2386162	COc1ccc(O[C@@H](CC(C)C)[C@H]2CCNC2)c(C)n1	IC50	'='	6.9	1	NET	0.493	B (cell-based format)	0.562	Training	-0.1194	-0.7713	-0.8953	0.3434	-0.5437	-0.7467	-0.6438	0.3806	-1.4263	-0.4024	-0.6987	-0.6163	0.5877	-0.2945	-0.6513
CHEMBL259694	C=CCN(CC=C)C(=O)[C@@]1(c2ccc3c(c2)OCO3)C[C@H]1CN	IC50	'='	7	1	NET	0.493	B (single protein format)	0.54	Training	-0.6032	0.0935	-0.8953	-0.5899	-0.5491	0.0531	-0.0342	0.9146	0.1078	0.6785	-0.2371	0.1294	0.7595	-1.0614	0.566
CHEMBL1684047	CC(N(C)C)C1(c2ccc(Cl)c(Cl)c2)CCCCC1	IC50	'='	7	1	NET	0.493	B (cell-based format)	0.562	Training	0.4306	-0.2663	-0.1777	0.7317	0.7231	-1.0698	0.0842	-1.2135	-0.276	1.0703	-0.4086	3.1959	-0.368	-1.1197	0.9511
CHEMBL247733	Cc1cccc(CN(C2CCOCC2)[C@H]2CCNC2)c1C	IC50	'='	7	1	NET	0.493	B (cell-based format)	0.562	Test	-0.2038	-0.5662	0.0887	-0.3857	-0.0109	0.1334	-0.6625	-0.4572	-1.0527	-0.7208	-0.4408	0.4844	0.2269	0.3424	-0.4199
CHEMBL397392	Cc1ccccc1CN(C1CCOCC1)[C@H]1CCNC1	IC50	'='	7	1	NET	0.493	B (cell-based format)	0.562	Training	-0.307	-0.6477	0.2873	-0.5964	-0.0674	0.3684	-0.9135	-0.4167	-1.0589	-1.0145	-0.535	0.0589	0.5059	0.756	-0.7767
CHEMBL525238	CCc1ccccc1O[C@H]1c2ccccc2OC[C@H]1CNC	IC50	'='	7	1	NET	0.493	B (cell-based format)	0.562	Training	0.1864	-0.2087	0.3447	-0.8821	-0.4637	0.6942	-0.531	-0.2854	-0.1632	-0.6381	0.4066	-0.5283	1.054	-0.3901	0.0285
CHEMBL4790212	CCNc1ncc2c(n1)N(C)CCN(c1ccc(COC(CCNC)c3ccccc3)cc1)C2=O	IC50	'='	7	1	NET	0.493	B (cell-based format)	0.562	Training	0.6173	1.3044	0.6995	-0.5103	-0.5747	0.1992	0.5307	0.4714	0.3477	-0.5399	0.4809	-0.6236	0.6766	-0.0996	-0.2003
CHEMBL1683902	CN(C)CC1(c2ccc3ccccc3c2)CCCCC1	IC50	'='	7	1	NET	0.493	B (single protein format)	0.54	Test	0.3557	-0.4015	0.4985	0.2319	0.3917	0.3342	-0.0248	-1.0921	-0.3405	-0.1099	0.0872	-0.1047	-0.0985	0.8424	0.1038
CHEMBL575132	CNC[C@@H](O)[C@H](c1cccc(F)c1)n1ccc2cccc(F)c21	IC50	'='	7	1	NET	0.493	B (cell-based format)	0.562	Training	-0.1313	-0.1025	-0.2305	-0.044	-0.5625	0.4303	-0.2333	-0.1035	-0.1796	-0.0268	0.6078	-0.4047	0.0538	-0.0483	0.8126
CHEMBL455447	CNC[C@@H]1Cc2ccccc2[C@@H]1Oc1ccccc1C	IC50	'='	7	1	NET	0.493	B (cell-based format)	0.562	Training	0.0102	-0.3034	0.0071	-0.5083	-0.2089	0.5194	-0.5374	-0.54	0.0022	-0.4779	0.3868	-0.2746	0.4084	0.2954	0.0402
CHEMBL525375	CNC[C@@H]1CCc2ccccc2[C@@H]1Oc1ccccc1C	IC50	'='	7	1	NET	0.493	B (cell-based format)	0.562	Training	0.1736	-0.267	0.3447	-0.5767	-0.0528	0.4704	-0.4579	-0.5752	-0.1551	-0.5838	0.3666	-0.316	0.5724	0.1858	-0.1167
CHEMBL516507	CNC[C@]1(O)Cc2ccccc2[C@@H]1Oc1cc(F)ccc1C	IC50	'='	7	1	NET	0.493	B (cell-based format)	0.562	Test	-0.3316	-0.1765	-0.219	0.5144	-0.3995	-0.0553	-0.0384	0.0984	-0.2503	0.7524	0.4539	-0.138	-0.4886	-0.0951	0.7956
CHEMBL475937	CNCC[C@H](c1cccc(Cl)c1)N1C(=O)C(C)(C)c2cccc(F)c21	IC50	'='	7	1	NET	0.493	B (cell-based format)	0.562	Training	0.6638	0.3187	-0.2305	0.6236	0.0215	-0.1396	0.9572	-0.3462	0.0813	1.1582	0.947	0.9828	-0.5784	-0.3403	1.3362
CHEMBL513912	CNCC[C@H](c1ccccc1)N1C(=O)C(C)(C)c2ccccc21	IC50	'='	7	1	NET	0.493	B (cell-based format)	0.562	Training	0.3064	-0.0473	0.2873	0.0865	-0.0788	0.1998	0.3867	-0.266	-0.1317	0.6752	0.6214	1.11	-0.0498	-0.0883	0.9468
CHEMBL4745144	CNCC[C@H](Oc1cccc(N2CCN(C)c3nc(N)ncc3C2=O)c1)c1cccs1	IC50	'='	7	1	NET	0.493	B (cell-based format)	0.562	Training	-0.1609	1.1062	-0.2581	-0.173	-0.3614	0.2094	0.2549	1.7256	0.5216	-0.2555	0.6404	-0.3783	0.0306	0.158	0.1232
CHEMBL1830892	O=S1(=O)N(CCC2CNCCO2)c2cccc(F)c2N1c1ccccc1F	IC50	'='	7	1	NET	0.493	B (cell-based format)	0.562	Test	0.0965	0.2505	0.7649	0.311	0.6884	0.5328	0.6249	0.6119	-0.4092	0.7622	0.8383	0.8548	-0.7889	0.3542	1.0659
CHEMBL406789	C=CCN(CC)C(=O)[C@@]1(c2ccc3c(c2)OCO3)C[C@H]1CN	IC50	'='	7.1	1	NET	0.493	B (single protein format)	0.54	Training	-0.5658	-0.1929	-0.8953	-0.5899	-0.5301	0.068	0.002	1.0033	-0.3197	0.8355	-0.3526	0.188	0.6146	-1.5892	0.7734
CHEMBL408016	CCN(CC1CC1)C(=O)[C@@]1(c2ccc3c(c2)OCCO3)C[C@H]1CN	IC50	'='	7.1	1	NET	0.493	B (single protein format)	0.54	Training	-0.322	-0.2915	-0.219	-0.4427	-0.2545	-0.4251	0.5565	0.757	-1.1373	1.0171	-0.1747	0.0252	-0.1899	-0.8452	0.2468
CHEMBL408384	C#CCN(CC#C)C(=O)[C@@]1(c2ccc3c(c2)OCO3)C[C@H]1CN	IC50	'='	7.6	1	NET	0.493	B (single protein format)	0.54	Training	-0.92	0.1765	-0.8953	-0.5899	-0.6565	0.0531	-0.1188	0.9146	0.2264	0.7126	-0.2371	0.1294	0.7595	-1.0614	0.566
CHEMBL202846	CCCC(C(=O)c1ccc(O)c(O)c1)N1CCCC1	IC50	'='	7.6	1	NET	0.493	F (cell-based format)	0.49	Test	-0.4786	-0.6739	-0.8953	-0.055	-0.5502	-0.6625	-0.4	1.2679	-0.6004	-0.0984	-0.639	-0.2012	0.2162	-0.3933	-0.3861
CHEMBL598168	CNC[C@@H](O)[C@H](c1cccc(F)c1)N1CCc2cc(Cl)ccc21.Cl	IC50	'='	7.6	1	NET	0.493	B (cell-based format)	0.562	Training	0.1111	0.1885	-0.2581	0.1052	-0.0407	0.2435	-0.0464	-0.1601	0.3951	-0.0846	0.5908	-0.3489	-0.0483	0.0518	0.5694
CHEMBL3317701	CCC1NCCCN(c2ccc(Cl)c(Cl)c2)C1=O.Cl	IC50	'='	7.7	1	NET	0.493	B (cell-based format)	0.562	Training	0.133	-0.2549	-0.8953	-0.0269	-0.1827	-0.6528	-0.5079	0.0761	0.4598	0.0139	-0.1709	0.4287	0.4783	-1.309	0.074
CHEMBL3323100	CN1Cc2ccccc2C(c2cccc3ccsc23)C1	IC50	'='	7.8	1	NET	0.493	B (cell-based format)	0.562	Training	0.0454	0.1871	0.1277	-0.3373	0.9087	1.3629	-0.309	-0.2031	0.9206	-0.1864	1.1618	0.274	-0.7615	0.8536	0.79
CHEMBL551473	CNC[C@@H](O)[C@H](c1ccccc1)n1c(=O)n(C(C)C)c2cccc(F)c21	IC50	'='	7.8	1	NET	0.493	B (cell-based format)	0.562	Test	-0.2559	0.1045	0.0887	0.0984	-0.3476	0.4496	0.047	0.4209	-0.3434	0.3142	0.979	0.1049	-0.0424	-0.2441	1.4849
CHEMBL2338031	Fc1ccc(O[C@@H](c2ccccc2)[C@H]2CCNC2)c(F)c1	IC50	'='	7.943	1	NET	0.493	B (cell-based format)	0.562	Training	0.3169	-0.35	0.0611	-0.1704	-0.8088	0.1174	-0.4062	-0.5752	-0.3576	-0.4778	-0.3616	-0.7061	0.1159	0.6263	-0.5458
CHEMBL392016	Cc1cccc(CN(Cc2ccccn2)[C@@H]2CCNC2)c1C	IC50	'='	8	1	NET	0.493	B (cell-based format)	0.562	Training	-0.3654	-0.1932	0.0887	-0.3017	-0.4438	-0.0606	-0.7536	-0.3667	-0.1833	-0.774	-0.6652	0.1196	0.2853	0.473	-0.7775
CHEMBL3317700	CC1NCCCN(c2ccc(Cl)c(Cl)c2)C1=O.Cl	IC50	'='	8	1	NET	0.493	B (cell-based format)	0.562	Training	-0.0304	-0.2902	-0.8953	0.4106	-0.3322	-1.0593	-0.5236	0.1553	0.6862	0.1485	-0.2927	0.5944	-0.1688	-0.6243	-0.1294
CHEMBL526825	CCc1cccc(F)c1O[C@H]1c2ccccc2CO[C@H]1CNC	IC50	'='	8	1	NET	0.493	B (cell-based format)	0.562	Test	-0.0487	-0.1275	0.1472	-0.643	-0.5103	0.5278	-0.4454	-0.3279	-0.2165	-0.323	0.5274	-0.5019	0.7755	-0.6246	0.3598
CHEMBL550779	Clc1cccc(OC(c2ccncc2)C2CCNCC2)c1Cl	IC50	'='	8	1	NET	0.493	B (cell-based format)	0.562	Training	0.3297	0.2273	1.0451	-0.4375	-0.4986	0.087	-0.3826	-0.1577	0.4215	-0.5883	-0.4576	0.172	0.3916	0.4105	-0.5802
CHEMBL486045	CN[C@H]1Cc2ccccc2[C@H](Oc2ccccc2C)C1	IC50	'='	8	1	NET	0.493	B (cell-based format)	0.562	Training	-0.0404	-0.3208	0.3252	-0.4073	-0.2171	0.2753	-0.5605	-0.54	-0.065	-0.5104	0.2935	-0.5063	0.2924	-0.0685	-0.1848
CHEMBL1086035	CNC[C@@H](O)CCN1c2ccccc2N(c2ccccc2Cl)S1(=O)=O	IC50	'='	8	1	NET	0.493	B (cell-based format)	0.562	Training	-0.1577	0.3849	0.0071	0.402	0.8772	0.1295	0.3466	1.1709	0.3445	0.728	0.5952	1.2525	-0.2047	-0.053	1.0399
CHEMBL524313	CNC[C@@H]1OCc2ccccc2[C@@H]1Oc1ccc(O)cc1C	IC50	'='	8	1	NET	0.493	B (cell-based format)	0.562	Test	-0.4229	-0.1188	0.1197	-0.1694	-0.5354	0.2256	-0.558	0.4204	0.0393	-0.3493	0.4951	-0.4573	0.196	0.0852	0.0771
CHEMBL448375	CNC[C@@H]1OCc2ccccc2[C@@H]1Oc1ccccc1Cl	IC50	'='	8	1	NET	0.493	B (cell-based format)	0.562	Training	-0.0569	0.0214	0.3447	-0.5767	-0.4799	0.4704	-0.5999	-0.2391	0.4512	-0.5251	0.3666	-0.3736	0.5724	0.1858	-0.1167
CHEMBL1830890	O=S1(=O)N(CCC2CNCCO2)c2cc(F)ccc2N1c1ccccc1F	IC50	'='	8	1	NET	0.493	B (cell-based format)	0.562	Training	0.0965	0.249	0.7374	0.4354	0.6968	0.3997	0.6498	0.6119	-0.4092	0.7379	0.8222	0.8295	-0.874	0.4376	0.9052
CHEMBL257335	C=C(F)CN(C)C(=O)[C@@]1(c2ccc3c(c2)OCCO3)C[C@H]1CN	IC50	'='	8.1	1	NET	0.493	B (single protein format)	0.54	Training	-0.919	-0.1376	-0.219	0.3731	-0.6384	-0.5009	0.1176	0.9146	-0.3423	1.0279	-0.4157	0.1929	-0.3598	-0.4835	0.4739
CHEMBL219649	CCCC(c1ccc(Cl)c(Cl)c1)C1CCCCN1	IC50	'='	8.1	1	NET	0.493	B (cell-based format)	0.562	Test	0.5479	-0.4368	0.0611	-0.2815	0.3871	-0.4688	-0.5887	-0.819	-0.3124	-0.5164	-0.7093	0.5855	1.0093	-0.2438	-0.577
CHEMBL1173532	COC[C@@]12CNCC[C@]1(c1ccc(Cl)c(Cl)c1)C2	IC50	'='	8.1	1	NET	0.493	B (single protein format)	0.54	Training	-0.0929	-0.2585	-0.4808	0.2368	0.8872	-0.3254	0.4714	-0.3403	-0.1369	2.0098	0.3755	2.5966	-0.6058	-0.5505	0.8216
CHEMBL257388	C#CCN(CC#C)C(=O)[C@@]1(c2ccsc2)C[C@H]1CN	IC50	'='	8.2	1	NET	0.493	B (cell-based format)	0.562	Training	-1.318	-0.0849	-1.3465	-0.7402	-0.0643	-0.4585	-0.6873	1.7729	0.4714	1.1893	-1.0127	0.4466	1.5162	-1.9315	0.5597
CHEMBL306208	COC(=O)C1C(c2ccc(Cl)cc2)CC2CCC1N2C	IC50	'='	8.2	1	NET	0.493	B (cell-based format)	0.562	Training	-0.4736	-0.3064	-0.4693	0.0689	1.3395	0.0819	-0.4718	-0.2248	-0.593	0.3621	0.996	0.7704	-0.5088	-0.9384	1.1176
CHEMBL3323181	CN1Cc2cc(N3CCOCC3)ccc2[C@@H](c2ccc3sccc3c2)C1	IC50	'='	8.3	1	NET	0.493	B (cell-based format)	0.562	Test	0.4584	0.6965	0.8315	-0.2688	0.575	1.1616	0.328	-0.1225	0.4827	-0.2856	1.1372	-0.0969	-0.8727	0.8754	0.4411
CHEMBL404027	NC[C@@H]1C[C@@]1(C(=O)N1CCc2ccccc2C1)c1ccsc1	IC50	'='	8.3	1	NET	0.493	B (cell-based format)	0.562	Training	-0.7273	-0.0047	-0.219	-0.496	0.4652	0.5166	0.0649	1.1485	-0.3009	1.0604	0.1522	0.3991	-0.5076	-0.5796	0.7616
CHEMBL256667	NCC1CC1(C(=O)C1NCCc2ccccc21)c1ccccc1	IC50	'='	8.4	1	NET	0.493	B (single protein format)	0.54	Training	-0.579	-0.0288	0.7649	-0.6504	-0.0539	0.6818	0.0726	0.5275	-0.2183	0.5101	0.0305	0.3792	-0.0868	-0.1232	0.5697
CHEMBL255449	C=CCN(C(=O)[C@@]1(c2ccsc2)C[C@H]1CN)C1CC1	IC50	'='	8.7	1	NET	0.493	B (cell-based format)	0.562	Training	-1.0341	-0.3793	-1.3465	-0.6003	0.2371	-0.6767	-0.1877	1.6242	-0.6723	1.7838	-0.9915	0.7064	0.1819	-1.4059	0.5777
CHEMBL2407320	CCSCC(c1ccc(Cl)c(Cl)c1)C1CCNCC1.Cl	IC50	'='	8.7	1	NET	0.493	B (cell-based format)	0.562	Test	0.7149	0.0824	0.0611	-0.3486	1.5838	-0.6126	-0.4658	0.2137	0.916	-0.6227	-0.52	0.6438	1.1679	-0.1328	-0.7993
CHEMBL214003	CCOc1ccccc1CC(c1ccccc1)N1CCCNCC1	IC50	'='	8.8	1	NET	0.493	B (cell-based format)	0.562	Training	0.5908	-0.1033	0.2873	-0.9563	-0.0439	0.4491	-0.5866	-0.5601	-0.2421	-1.2743	0.0346	-0.5642	1.3768	0.7089	-1.021
CHEMBL2364614	CN1Cc2cc(-c3ccc(N)nn3)ccc2[C@H](c2ccc3ccccc3c2)C1	IC50	'='	8.8	1	NET	0.493	B (single protein format)	0.54	Training	0.2681	1.2216	1.1886	-0.0297	-0.0098	0.7915	0.4212	0.1991	1.1872	-0.4893	1.1545	-0.5028	-0.7955	1.0161	0.1274
CHEMBL3323102	CN1Cc2ccccc2C(c2ccc3cc[nH]c3c2)C1	IC50	'='	8.8	1	NET	0.493	B (cell-based format)	0.562	Training	-0.1993	-0.1288	0.1001	-0.212	0.0589	1.1332	-0.4488	-0.6564	0.2305	-0.2627	0.9645	-0.3167	-0.8724	0.8536	0.5207
CHEMBL4762043	COC(C)C(=O)NC[C@@H]1CNCCO[C@H]1c1ccc(Cl)c(F)c1.Cl	IC50	'='	8.8	1	NET	0.493	B (cell-based format)	0.562	Test	-0.4854	-0.2146	-0.8953	0.0563	-0.419	-1.1953	-0.6113	0.7299	-0.5	-0.2607	-0.2775	-0.3776	0.7227	-1.0384	-0.621
CHEMBL1175	CNCC[C@H](Oc1cccc2ccccc12)c1cccs1	IC50	'='	8.9	1	NET	0.493	B (single protein format)	0.54	Training	0.2695	-0.0341	-0.1915	-0.8691	-0.3084	0.5586	-0.5611	0.5539	0.6299	-1.2697	-0.2095	-0.5198	1.1292	0.8817	-0.8256
CHEMBL218999	CC(C)CC(c1ccc(Cl)c(Cl)c1)C1CCCCN1	IC50	'='	9	1	NET	0.493	B (cell-based format)	0.562	Training	0.6834	-0.3776	0.0611	0.5928	0.4554	-0.8936	-0.2792	-0.8455	-0.4507	-0.2297	-0.6625	0.4949	0.1384	0.2975	-0.6169
CHEMBL1173597	CCC[C@@H]1NC(C)(C)CO[C@@]1(O)c1cccc(Cl)c1	IC50	'='	9	1	NET	0.493	B (cell-based format)	0.562	Training	-0.2823	-0.5849	-0.4464	1.77	-0.0062	-1.2198	-0.0068	0.3879	-1.0454	1.7593	-0.1858	-0.2051	-0.7305	-0.5181	0.5685
CHEMBL463585	CCCCC1(c2ccc3[nH]ccc3c2)CCNC1	IC50	'='	9	1	NET	0.493	B (single protein format)	0.54	Test	-0.1308	-0.791	-0.8953	-0.5376	0.1282	0.6247	-0.5079	-0.071	-1.0234	-0.2385	0.0167	-0.0187	0.4775	0.1523	0.2762
CHEMBL1683875	CCN(C)CC1(c2ccc(Cl)c(Cl)c2)CCCCC1	IC50	'='	9	1	NET	0.493	B (single protein format)	0.54	Training	0.6638	-0.2975	-0.1777	0.3724	0.7478	-1.0956	0.0317	-1.08	-0.0703	0.2742	-0.4161	0.7825	0.4775	-0.8497	-0.0733
CHEMBL246920	Clc1cccc(CN(CC2CC2)[C@H]2CCNC2)c1Cl	IC50	'='	9	1	NET	0.493	B (cell-based format)	0.562	Training	0.2083	-0.2153	-0.8677	-0.1125	0.0263	-0.9605	-0.2608	-0.7403	-0.1455	0.0386	-0.8271	0.6474	-0.2711	0.2583	-0.8165
CHEMBL551573	Clc1cccc(OC(c2ccccn2)[C@@H]2CCNC2)c1Cl	IC50	'='	9	1	NET	0.493	B (cell-based format)	0.562	Training	0.2069	0.1394	0.0887	-0.3857	-0.6196	0.1334	-0.4902	-0.1059	0.4139	-0.4698	-0.4408	0.1946	0.2269	0.3424	-0.4199
CHEMBL497679	CNC[C@@H]1OCc2ccccc2[C@@H]1Oc1cccc(Cl)c1C	IC50	'='	9	1	NET	0.493	B (cell-based format)	0.562	Test	0.0463	0.1021	0.1472	-0.3758	-0.4448	0.241	-0.3489	-0.2854	0.3941	-0.2624	0.4209	0.1289	0.3023	-0.1868	0.1976
CHEMBL471519	CNCC[C@H](c1ccccc1)n1c(=O)n(-c2ccccc2)c2ccccc21	IC50	'='	9	1	NET	0.493	B (cell-based format)	0.562	Training	0.4981	0.4822	1.2437	-0.8247	-0.3771	1.0587	0.0483	-0.2617	0.2158	-0.4738	0.9153	-0.3931	0.4903	0.5201	0.5131
CHEMBL4740331	CNCC[C@H](Oc1cccc(N2CCN(C)c3ncncc3C2=O)c1)c1cccs1	IC50	'='	9	1	NET	0.493	B (cell-based format)	0.562	Training	-0.0108	0.9829	-0.0319	-0.4571	-0.354	0.4415	0.1812	1.1586	0.4854	-0.4025	0.4503	-0.3526	0.2879	0.2302	0.0415
CHEMBL442272	FC(F)(F)c1ccccc1CN(C1CCOCC1)[C@H]1CCNC1	IC50	'='	9	1	NET	0.493	B (cell-based format)	0.562	Training	0.0121	-0.4953	0.2873	0.7245	-0.3033	0.0219	0.0195	-0.5286	-1.385	0.2714	-0.468	-0.0851	-0.3184	0.8483	-0.3156
CHEMBL1644609	N#Cc1ccccc1-c1cccc(O[C@H]2C[C@@H]3CC[C@H](C2)N3)n1	IC50	'='	9	1	NET	0.493	B (cell-based format)	0.562	Test	-0.008	-0.0668	0.3929	-0.3841	-0.1984	0.8677	-0.2716	0.5168	-0.5834	-0.4373	0.2887	-0.9656	-0.1802	0.4578	-0.0456
CHEMBL1084291	O=S1(=O)N(CCC(O)CNC2CC2)c2ccccc2N1c1ccccc1	IC50	'='	9	1	NET	0.493	B (cell-based format)	0.562	Training	-0.1938	0.1571	0.2873	0.2587	0.7048	-0.2081	0.4769	0.9971	-0.4674	0.7096	0.3992	0.8553	-0.7003	0.5225	0.2852
CHEMBL3317703	CCC1NCCCN(c2ccc3ccccc3c2)C1=O.Cl	IC50	'='	9.2	1	NET	0.493	B (cell-based format)	0.562	Training	0.143	-0.3449	-0.219	-0.6149	-0.2686	0.5362	-0.4784	-0.1183	-0.1	-0.4536	0.403	-0.5117	0.4084	-0.4414	0.1242
CHEMBL2407319	CSCC(c1ccc(Cl)c(Cl)c1)C1CCNCC1.Cl	IC50	'='	9.3	1	NET	0.493	B (cell-based format)	0.562	Training	0.5515	0.1314	0.0611	-0.2815	1.0599	-0.4688	-0.5272	0.296	1.1928	-0.5022	-0.7093	0.7423	1.0093	-0.2438	-0.577
CHEMBL204254	CCCC(C(=O)c1cccc(C)c1)N1CCCC1	IC50	'='	9.4	1	NET	0.493	F (cell-based format)	0.49	Test	-0.0048	-0.7805	-0.7081	-0.2618	-0.389	-0.265	-0.3493	-0.2726	-0.6659	-0.3463	-0.9009	-0.3	0.5394	0.0768	-0.5765
CHEMBL410015	NC[C@@H]1C[C@@]1(C(=O)N1CCc2sccc2C1)c1ccc2c(c1)OCO2	IC50	'='	9.4	1	NET	0.493	B (single protein format)	0.54	Training	-0.6726	0.2101	-0.4441	-0.3695	0.3944	0.8496	0.4681	1.4206	-0.4335	0.7766	0.5293	0.478	-0.9219	-0.1175	0.8654
CHEMBL599608	CNC[C@@H](O)[C@H](c1ccccc1)N1CCc2ccccc21.Cl	IC50	'='	9.7	1	NET	0.493	B (cell-based format)	0.562	Training	-0.2463	-0.176	0.2873	-0.6858	-0.2129	0.789	-0.6418	-0.0567	0.1908	-0.686	0.1134	-0.2726	0.6834	0.251	0.2509
CHEMBL3703742	Fc1cc2c(cc1-c1ccc(OC(F)F)nn1)CNCC2c1ccc(Cl)c(Cl)c1	IC50	'='	9.8	1	NET	0.493	B (cell membrane format)	0.237	Training	0.8199	1.3161	0.5399	0.4945	-0.3265	0.0186	0.0528	0.1279	0.1454	-0.0373	-0.2921	-0.0576	-0.0033	0.0112	-0.0921
CHEMBL1684047	CC(N(C)C)C1(c2ccc(Cl)c(Cl)c2)CCCCC1	IC50	'='	10	1	NET	0.493	B (single protein format)	0.54	Test	0.4306	-0.2663	-0.1777	0.7317	0.7231	-1.0698	0.0985	-1.08	-0.0806	0.6902	-0.534	3.0592	-0.223	-0.7491	0.6989
CHEMBL4228747	Cc1cc2cc(OC3C[C@@H]4CC[C@H](C3)N4)ccc2oc1=O	IC50	'='	10	1	NET	0.493	B (single protein format)	0.54	Training	-0.3951	-0.4215	-0.1513	0.4002	0.0627	0.3592	-0.2698	0.5476	-0.8121	-0.2689	0.6241	-0.9699	-1.2364	1.1477	-0.1037
CHEMBL576758	CCc1cn([C@@H](c2cccc(F)c2)[C@H](O)CNC)c2ccccc12	IC50	'='	10	1	NET	0.493	B (cell-based format)	0.562	Training	0.0139	-0.0397	-0.0319	-0.3431	-0.2336	0.4986	-0.2078	-0.1514	-0.2362	-0.1913	0.8039	-0.3032	0.5184	-0.4669	0.7618
CHEMBL2171415	CCCOC(c1ccc(Cl)c(Cl)c1)C1CNC1.Cl	IC50	'='	10	1	NET	0.493	B (cell-based format)	0.562	Training	0.1809	-0.4094	-0.8953	-0.2068	-0.2468	-1.6398	-0.715	-0.3602	0.2117	-0.3706	-0.6554	0.4537	0.8332	-0.3671	-0.7657
CHEMBL2338041	Clc1cc(Cl)c(Cl)c(O[C@H](c2ccccc2)[C@@H]2CCNC2)c1	IC50	'='	10	1	NET	0.493	B (cell-based format)	0.562	Test	1.0216	0.4909	-0.0709	0.0328	-0.3994	-0.0375	0.1127	-0.6074	0.944	-0.1892	-0.3421	0.172	-0.1351	0.4105	-0.1774
CHEMBL1683889	CN(C)CC1(c2ccc(F)c(Cl)c2)CCCCC1	IC50	'='	10	1	NET	0.493	B (single protein format)	0.54	Training	0.1353	-0.5743	-0.1777	0.9533	0.3296	-0.8902	-0.1452	-1.073	-0.4407	0.4815	-0.5044	0.1675	-0.1306	0.1381	0.0855
CHEMBL3323096	CN1Cc2ccccc2C(c2ccc3ccsc3c2)C1	IC50	'='	10	1	NET	0.493	B (cell-based format)	0.562	Training	0.0454	0.1866	0.1001	-0.212	0.6396	1.1332	-0.2969	-0.2031	0.9206	-0.1995	0.9645	-0.0322	-0.8724	0.8536	0.5207
CHEMBL4764742	CNCC[C@H](Oc1cccc(N2CCN(C)c3nc(C)ncc3C2=O)c1)c1cccs1	IC50	'='	10	1	NET	0.493	B (cell-based format)	0.562	Training	0.1111	1.0297	-0.2581	-0.173	-0.3076	0.2094	0.3614	1.0848	0.3559	-0.2239	0.6404	-0.3783	0.0306	0.158	0.1232
CHEMBL462402	CNCC1(O)Cc2ccccc2C1Sc1ccccc1C	IC50	'='	10	1	NET	0.493	B (cell-based format)	0.562	Test	-0.255	0.1185	0.0071	0.1368	1.4916	0.2469	-0.1831	0.7464	0.626	0.473	0.4274	1.8156	-0.1419	-0.0024	0.68
CHEMBL220195	COC(=O)C(c1ccc(Cl)c(Cl)c1)C1CCCCN1	IC50	'='	10	1	NET	0.493	B (cell-based format)	0.562	Training	-0.1486	-0.2153	0.0611	-0.0457	-0.1684	-0.7277	-0.7006	0.2556	0.175	-0.1045	-0.667	0.4105	0.6634	-0.9446	-0.0877
CHEMBL2337600	FC(F)(F)c1ccc(O[C@H](c2ccccc2)[C@H]2CCNC2)cc1	IC50	'='	10	1	NET	0.493	B (cell-based format)	0.562	Training	0.5922	-0.2194	0.2483	0.8276	-0.8152	-0.2314	0.3128	-0.6371	-0.5883	0.3497	-0.3692	-0.5907	-0.4205	0.6992	-0.6453
CHEMBL2338034	Fc1cc(Cl)ccc1O[C@@H](c1ccccc1)[C@H]1CCNC1	IC50	'='	10	1	NET	0.493	B (cell-based format)	0.562	Training	0.5273	-0.0872	0.0611	-0.1704	-0.68	0.1174	-0.3129	-0.5752	0.1317	-0.4918	-0.3616	-0.7061	0.1159	0.6263	-0.5458
CHEMBL132955	OC1(c2ccc(Cl)cc2)c2cc(Cl)c(Cl)cc2C2=NCCN21	IC50	'='	10	1	NET	0.493	F (cell-based format)	0.49	Test	0.5716	0.7796	-0.3901	0.51	0.4609	0.5463	1.2258	0.0123	1.2236	1.4644	2.138	1.0988	-2.0239	0.086	1.7432
CHEMBL3310482	Fc1cc(C(CC2CNC2)Oc2ccccc2)ccc1Cl	IC50	'='	10.6	1	NET	0.493	B (cell-based format)	0.562	Training	0.5273	-0.0875	0.0611	-0.0657	-0.6736	-1.0362	-0.2734	-0.5752	0.1317	-0.5108	-0.614	-0.7375	0.0049	0.5817	-1.212
CHEMBL563518	CNC[C@@H](O)[C@H](c1ccccc1)n1c(=O)n(C(C)C)c2ccccc21	IC50	'='	10.8	1	NET	0.493	B (cell-based format)	0.562	Training	-0.3294	0.0522	0.2873	-0.1006	-0.3408	0.5702	-0.1791	0.4865	-0.2493	0.0389	0.6411	0.1064	0.1749	-0.0771	1.2242
CHEMBL321067	Cc1ccc([C@H]2C[C@H]3CCC4C2[C@@](O)(c2ccccc2)CN43)cc1	IC50	'='	11	1	NET	0.493	B (cell-based format)	0.562	Training	-0.0354	-0.0302	0.4871	0.1077	2.2709	1.2388	0.3693	-0.6473	-0.9779	0.7673	2.2782	1.0318	-1.5953	0.551	1.7293
CHEMBL1812741	CCc1cc([C@H]2[C@@H](c3ccc(C)cc3)C[C@@H]3CC[C@H]2N3C)on1	IC50	'='	11	1	NET	0.493	B (cell-based format)	0.562	Test	-0.2696	-0.2793	-0.4693	-0.1209	1.3097	0.6523	-0.2209	-0.4065	-1.2906	0.1796	1.3725	0.5068	-0.76	-0.3938	0.9783
CHEMBL402057	CN(C)Cc1ccccc1Oc1ccc(Cl)cc1Cl	IC50	'='	11	1	NET	0.493	B (cell-based format)	0.562	Training	0.264	0.132	-0.219	0.7982	-0.9452	-0.8824	-0.4363	-0.8271	1.5184	-0.1667	-0.7333	-0.6701	0.0108	0.4976	-0.6847
CHEMBL382673	CN[C@H]1CC[C@H](c2ccc(Cl)c(Cl)c2)c2ccc(S(N)(=O)=O)cc21	IC50	'='	11	1	NET	0.493	B (cell-based format)	0.562	Training	-0.1472	0.6677	-0.1065	1.2704	1.166	-0.4771	0.4477	1.2457	0.89	1.1623	1.0022	1.2704	-1.1019	-0.6969	0.7066
CHEMBL3323104	CN1Cc2ccccc2C(c2ccc3[nH]ncc3c2)C1	IC50	'='	11	1	NET	0.493	B (cell-based format)	0.562	Training	-0.584	0.0559	0.1001	-0.212	-0.0206	1.1332	-0.6083	-0.1871	0.6631	-0.2261	0.9645	-0.3167	-0.8724	0.8536	0.5207
CHEMBL576170	CNC[C@@H](O)[C@H](c1cccc(F)c1)n1ccc2ccccc21	IC50	'='	11	1	NET	0.493	B (cell-based format)	0.562	Test	-0.2047	-0.1548	-0.0319	-0.2737	-0.541	0.5296	-0.4595	-0.0516	-0.067	-0.3493	0.3762	-0.4164	0.3023	0.1478	0.4369
CHEMBL497845	CNC[C@@H]1OCc2ccccc2[C@@H]1Oc1cc(F)ccc1C	IC50	'='	11	1	NET	0.493	B (cell-based format)	0.562	Training	-0.1641	-0.1612	0.1197	-0.1694	-0.5677	0.1589	-0.4301	-0.2854	-0.0749	-0.2601	0.4152	-0.4573	0.196	0.0852	0.0321
CHEMBL454674	CNC[C@]1(O)Cc2ccccc2[C@@H]1Oc1ccccc1F	IC50	'='	11	1	NET	0.493	B (cell-based format)	0.562	Training	-0.4348	-0.2567	0.0071	0.1368	-0.4778	0.2469	-0.3016	0.1613	-0.2213	0.5522	0.4274	-0.2494	-0.1419	-0.0024	0.68
CHEMBL403090	CNCc1cc(N2CCCS2(=O)=O)ccc1Oc1ccc(Cl)cc1C	IC50	'='	11	1	NET	0.493	B (cell-based format)	0.562	Training	-0.1199	0.4535	-0.4441	0.8285	-0.1117	-0.3496	0.3504	0.7293	0.568	0.7366	-0.1618	0.5459	-0.5326	-0.1142	0.3654
CHEMBL1204414	CNCCCC1Cc2cc(F)ccc2N(c2ccccc2F)S1(=O)=O.Cl	IC50	'='	11	1	NET	0.493	B (cell-based format)	0.562	Test	-0.145	0.0325	-0.0273	0.5175	1.5245	-0.1536	0.2775	0.4431	-0.3384	0.8419	0.8035	1.4139	-0.2993	0.0656	0.7379
CHEMBL219116	COC(=O)C(c1ccc(Cl)cc1)C1CCCCN1	IC50	'='	11	1	NET	0.493	B (cell-based format)	0.562	Training	-0.4325	-0.5305	0.2483	-0.2762	-0.3448	-0.4838	-1.0329	0.3401	-0.2565	-0.4866	-0.9269	-0.5828	1.0093	-0.677	-0.3874
CHEMBL247538	COc1cccc(CN(C2CCOCC2)[C@H]2CCNC2)c1C	IC50	'='	11	1	NET	0.493	B (cell-based format)	0.562	Training	-0.3458	-0.4767	0.0887	-0.6991	-0.1386	0.4026	-0.76	-0.1723	-0.9931	-0.7887	-0.4599	0.1067	0.7227	-0.24	-0.2517
CHEMBL372312	CCC[C@@H](C(=O)c1ccc(C)cc1)N1CCCC1	IC50	'='	11.3	1	NET	0.493	F (cell-based format)	0.49	Training	-0.0048	-0.7805	-0.7081	-0.286	-0.3644	-0.4032	-0.3493	-0.2726	-0.6659	-0.3476	-0.6777	-0.3	0.5394	-0.1298	-0.6594
CHEMBL559610	CCn1c(=O)n([C@@H](c2ccccc2)[C@H](O)CNC)c2c(F)cccc21	IC50	'='	11.4	1	NET	0.493	B (cell-based format)	0.562	Test	-0.4959	0.0643	0.0887	-0.404	-0.4008	0.6717	-0.2755	0.4865	-0.1874	0.1237	0.9136	-0.2137	0.4694	-0.8119	1.4104
CHEMBL204759	CCCC(C(=O)c1ccc2ccccc2c1)N1CCCC1	IC50	'='	11.7	1	NET	0.493	F (cell-based format)	0.49	Training	0.4698	-0.323	-0.219	-0.6137	-0.2772	0.4761	0.0644	-0.418	-0.2669	-0.3466	0.0029	-0.2291	0.1313	0.3039	-0.3126
CHEMBL245687	c1ccc(-c2ccccc2CN(C2CCOCC2)[C@H]2CCNC2)cc1	IC50	'='	12	1	NET	0.493	B (cell-based format)	0.562	Training	0.4753	0.0155	1.2437	-0.8675	-0.1592	0.9339	-0.3497	-0.6165	-0.4847	-1.0762	-0.1367	-0.2499	0.4813	1.054	-0.5976
CHEMBL594519	CC(C)NCCCc1cccc2[nH]cc(S(=O)(=O)c3ccccc3)c12	IC50	'='	12	1	NET	0.493	B (cell-based format)	0.562	Training	0.165	0.0658	0.0887	0.5227	0.6099	-0.091	0.1847	0.8323	-0.1967	0.3905	-0.0516	0.8201	-0.2199	0.4955	0.1482
CHEMBL2171416	CCCOC(c1ccc2ccccc2c1)C1CNC1.Cl	IC50	'='	12	1	NET	0.493	B (cell-based format)	0.562	Test	0.191	-0.4995	-0.219	-0.797	-0.3478	-0.2533	-0.6856	-0.5015	-0.3394	-0.8055	0.0208	-0.5343	0.7093	0.4072	-0.5932
CHEMBL260988	CCN(CC)C(=O)[C@@]1(c2ccc3c(c2)OCO3)C[C@H]1CN	IC50	'='	12	1	NET	0.493	B (single protein format)	0.54	Training	-0.5283	-0.4793	-0.8953	-0.59	-0.4512	0.1205	0.0382	1.0997	-0.7844	1.0061	-0.2808	0.2517	0.4571	-2.163	1.0142
CHEMBL2407323	CCOC(=O)C(c1ccc(Cl)c(Cl)c1)C1CCNCC1.Cl	IC50	'='	12	1	NET	0.493	B (cell-based format)	0.562	Training	0.2202	-0.188	0.0611	-0.0715	-0.1391	-0.5195	-0.5294	0.1792	0.0301	-0.2405	-0.556	0.4325	0.8308	-0.3528	-0.2102
CHEMBL3593398	CNC(=O)[C@@H]1CNCCO[C@H]1c1ccc(Cl)c(Cl)c1.Cl	IC50	'='	12	1	NET	0.493	B (cell-based format)	0.562	Training	-0.6466	-0.1613	-0.8953	-0.0644	-0.1675	-0.799	-0.8653	0.7593	0.4262	-0.1476	0.0078	0.407	0.6634	-1.0197	-0.1789
CHEMBL467323	CNC[C@@H](O)[C@H](c1cccc(F)c1)N(C)c1ccccc1	IC50	'='	12	1	NET	0.493	B (cell-based format)	0.562	Test	-0.2276	-0.2016	0.2483	-0.125	-0.8924	-0.3376	-0.6462	0.002	0.3971	-0.5611	-0.7827	-0.2198	0.9831	-0.1788	-0.1947
CHEMBL1204410	CNCCCC1Cc2ccccc2N(c2ccccc2)S1(=O)=O.Cl	IC50	'='	12	1	NET	0.493	B (cell-based format)	0.562	Training	-0.2919	-0.0707	0.4779	-0.013	1.7228	0.2569	-0.1997	0.5865	-0.1348	0.3225	0.5667	1.5722	0.2516	0.41	0.3555
CHEMBL1644477	Ic1cccc(O[C@H]2C[C@@H]3CC[C@H](C2)N3)c1	IC50	'='	12	1	NET	0.493	B (cell-based format)	0.562	Training	-0.0811	0.7306	-0.2833	0.2896	0.6222	0.3274	-0.7373	-0.3602	0.5649	-0.5014	-0.0631	-1.2272	-0.7364	1.2742	-0.5392
CHEMBL402089	NC[C@@H]1C[C@@]1(C(=O)N1C=COc2ccccc21)c1ccsc1	IC50	'='	12	1	NET	0.493	B (cell-based format)	0.562	Training	-0.5448	0.1265	-0.1915	-0.6113	-0.0438	0.7483	0.1689	1.4576	0.0639	1.1206	0.2278	0.2786	-0.4055	-0.5796	1.0227
CHEMBL410622	NCC(=O)NCC1CC1(C(=O)N1CCc2ccccc21)c1ccccc1	IC50	'='	12	1	NET	0.493	B (single protein format)	0.54	Test	-0.4754	0.2413	0.2873	-0.3937	-0.2031	0.1056	0.424	0.9224	-0.1233	0.4381	0.0007	0.1019	-0.067	-0.159	0.2312
CHEMBL203562	CCCC(C(=O)c1ccc(CO)cc1)N1CCCC1	IC50	'='	12.4	1	NET	0.493	F (cell-based format)	0.49	Training	-0.4781	-0.701	-0.7081	-0.7093	-0.429	-0.1982	-0.4811	0.4768	-0.6286	-0.4554	-0.6027	-0.3355	1.0586	-0.8665	-0.5828
CHEMBL1644476	Brc1cccc(O[C@H]2C[C@@H]3CC[C@H](C2)N3)c1	IC50	'='	13	1	NET	0.493	B (cell-based format)	0.562	Training	-0.2043	-0.2748	-0.2833	0.2896	0.4829	0.3274	-0.8123	-0.3602	-0.2655	-0.5004	-0.0631	-1.2272	-0.7364	1.2742	-0.5392
CHEMBL507806	C=CCN(Cc1nccs1)C(=O)[C@@]1(c2cccs2)C[C@H]1CN	IC50	'='	13	1	NET	0.493	B (cell-based format)	0.562	Training	-1.3586	0.2004	-1.3465	-0.5927	0.2333	-0.0407	-0.5491	2.6876	0.159	0.8956	-0.7206	0.944	0.5754	-0.9206	0.2897
CHEMBL3593403	CC(=O)NC[C@@H]1CNCCO[C@H]1c1ccc(F)c(Cl)c1.O=C(O)/C=C/C(=O)O	IC50	'='	13	1	NET	0.493	B (cell-based format)	0.562	Test	-0.679	0.3212	-0.8953	1.1711	-0.7713	-2.1221	-0.4794	2.3878	0.0778	-0.3802	-1.1162	-0.6472	0.8417	0.1758	-1.484
CHEMBL1765600	CCCN1[C@@H](C)[C@](O)(c2cccc(Cl)c2)OCC1(C)C	IC50	'='	13	1	NET	0.493	B (cell-based format)	0.562	Training	-0.0185	-0.4867	-0.5061	1.5436	-0.3047	-1.1674	0.2991	-0.0453	-0.9623	1.9568	-0.5019	2.0627	-0.7985	-1.1367	1.3015
CHEMBL549761	CCOc1ccccc1OC(c1cccnc1)C1CCNCC1	IC50	'='	13	1	NET	0.493	B (cell-based format)	0.562	Training	0.0413	-0.2206	1.2437	-0.9296	-0.699	0.5063	-0.8092	0.1038	-0.4604	-1.1081	-0.4264	-0.7409	1.2646	0.6582	-0.8912
CHEMBL3317694	Cl.O=C1CNCCCN1c1ccc(Cl)c(Cl)c1	IC50	'='	13	1	NET	0.493	B (cell-based format)	0.562	Training	-0.2705	-0.3302	-0.8953	0.1848	-0.351	-0.7793	-0.7754	0.2438	0.9944	-0.1848	-0.1914	0.4766	0.1689	-0.1459	-0.5191
CHEMBL1113	Clc1ccc2c(c1)C(N1CCNCC1)=Nc1ccccc1O2	IC50	'='	13	1	NET	0.493	B (cell membrane format)	0.237	Test	0.2608	0.2155	0.7374	-0.3251	-0.4795	0.8461	-0.6407	0.1302	-0.0814	-0.471	0.0257	-0.6138	0.2591	0.4509	-0.3241
CHEMBL564	CN(C)CCCN1c2ccccc2Sc2ccccc21	IC50	'='	13	1	NET	0.493	B (cell membrane format)	0.237	Training	0.3694	0.0645	0.246	-0.1097	0.8412	0.4801	-0.7171	0.114	0.1732	-0.5812	-0.2844	-0.2131	0.5939	0.403	-0.4146
CHEMBL3323105	CN1Cc2ccccc2C(c2ccc3cn[nH]c3c2)C1	IC50	'='	13	1	NET	0.493	B (cell-based format)	0.562	Training	-0.584	0.0559	0.1001	-0.212	-0.0197	1.1332	-0.6083	-0.1871	0.6631	-0.2251	0.9645	-0.3167	-0.8724	0.8536	0.5207
CHEMBL1830876	CNC[C@@H](CCN1c2ccccc2N(c2ccccc2)S1(=O)=O)OC	IC50	'='	13	1	NET	0.493	B (cell-based format)	0.562	Training	-0.2047	0.1518	0.2873	-0.1109	0.768	0.3946	0.1198	0.8298	0.0198	0.3919	0.3683	1.0096	0.4634	-0.42	0.8044
CHEMBL497680	CNC[C@@H]1OCc2ccccc2[C@@H]1Oc1ccc(F)cc1C	IC50	'='	13	1	NET	0.493	B (cell-based format)	0.562	Test	-0.1641	-0.1612	0.1197	-0.1694	-0.5486	0.2256	-0.4301	-0.2854	-0.0749	-0.2626	0.4951	-0.4573	0.196	0.0852	0.0771
CHEMBL510484	CNS(=O)(=O)c1ccc(Oc2ccc([S+](C)[O-])cc2)c(CN(C)C)c1	IC50	'='	13	1	NET	0.493	B (cell-based format)	0.562	Training	-1.1075	0.2627	-0.2581	1.4509	-0.0251	-1.5161	-0.2186	2.3667	0.505	0.6415	-0.2697	0.3332	-0.3258	-0.8566	-0.2987
CHEMBL3703734	CS(=O)(=O)c1ccc(-c2ccc3c(c2)CNCC3c2ccc(Cl)c(Cl)c2)cc1	IC50	'='	13	1	NET	0.493	B (cell membrane format)	0.237	Training	0.7615	1.2639	0.6719	1.0385	0.397	-0.0979	0.2417	0.2854	0.3868	0.31	-0.3081	0.7104	-0.2956	-0.0739	-0.103
CHEMBL3703730	FC(F)(F)c1ccc(-c2ccc3c(c2)CNCC3c2ccc(Cl)c(Cl)c2)nn1	IC50	'='	13	1	NET	0.493	B (cell membrane format)	0.237	Training	0.6524	1.2356	0.6719	1.0385	-0.2514	-0.0979	0.2423	-0.0083	0.0884	0.4037	-0.3081	0.0241	-0.2956	-0.0739	-0.103
CHEMBL245492	Fc1cccc(CN(C2CCOCC2)[C@H]2CCNC2)c1C(F)(F)F	IC50	'='	13	1	NET	0.493	B (cell-based format)	0.562	Test	0.0855	-0.444	0.0887	0.9158	-0.3553	0.0557	0.2585	-0.5601	-1.4426	0.56	-0.4175	-0.0926	-0.5334	0.6723	0.2334
CHEMBL1644610	N#Cc1cc(O[C@H]2C[C@@H]3CC[C@H](C2)N3)nc(-c2ccccc2C#N)c1	IC50	'='	13	1	NET	0.493	B (cell-based format)	0.562	Training	-0.1345	0.2295	0.1805	-0.3241	-0.2247	0.6614	-0.0413	1.095	-0.3336	-0.2121	0.552	-0.9842	-0.0365	-0.0815	0.122
CHEMBL1224227	CNCCC(c1ccc2ccccc2c1)n1ncnn1	IC50	'='	13.3	1	NET	0.493	B (cell-based format)	0.562	Training	-1.2545	0.3233	-0.219	-0.8346	-0.6389	0.5877	-1.3365	0.7682	1.486	-0.8369	0.1215	-0.6284	0.867	0.4785	-0.4725
CHEMBL408940	C#CCN(CC=C)C(=O)[C@@]1(c2ccc3c(c2)CCO3)C[C@H]1CN	IC50	'='	14	1	NET	0.493	B (single protein format)	0.54	Training	-0.7598	0.124	-0.8953	-0.5899	-0.3784	0.0531	-0.0437	0.6115	0.1254	0.6787	-0.2371	0.1976	0.7595	-1.0614	0.566
CHEMBL260439	C=CCN(CC)C(=O)C1(c2ccccc2)CC1CN	IC50	'='	14	1	NET	0.493	B (single protein format)	0.54	Test	-0.5799	-0.4576	-0.3901	-0.7922	-0.6664	-0.4923	-0.3787	0.6888	-0.0928	0.7319	-1.3256	0.3637	1.6245	-2.0111	0.3148
CHEMBL476116	CC(C)C(=O)N(Cc1ccccc1-c1ccccc1)[C@H]1CCNC1	IC50	'='	14	1	NET	0.493	B (cell-based format)	0.562	Training	0.217	-0.0366	0.2873	-0.1967	-0.5158	-0.0222	-0.3083	-0.3076	-0.2142	-0.5139	-0.4252	-0.0787	0.295	0.3769	-0.402
CHEMBL219335	CC(C)CC(c1cccc(Cl)c1)C1CCCCN1	IC50	'='	14	1	NET	0.493	B (cell-based format)	0.562	Training	0.3996	-0.6928	0.2483	0.4203	0.3078	-0.5083	-0.6115	-0.819	-0.915	-0.6157	-0.8247	-0.493	0.4567	0.853	-0.8445
CHEMBL1812748	Cc1cc([C@H]2C[C@@H]3CC[C@H]([C@H]2c2cc(-c4ccccc4)no2)N3C)ccc1Cl	IC50	'='	14	1	NET	0.493	B (cell-based format)	0.562	Training	0.6812	0.6525	0.3011	-0.0766	0.9613	0.7747	0.6621	-0.5833	-0.3701	0.2076	1.2744	0.8333	-1.1077	0.2734	0.8843
CHEMBL559081	Cc1ccc(C(Oc2cccc(Cl)c2Cl)C2CCNCC2)cn1	IC50	'='	14	1	NET	0.493	B (cell-based format)	0.562	Test	0.4735	0.2568	0.727	-0.0702	-0.4261	-0.2481	-0.1558	-0.2053	0.1994	-0.3317	-0.2397	0.116	0.0375	0.1359	-0.4444
CHEMBL597967	CCC1CN([C@@H](c2cccc(F)c2)[C@H](O)CNC)c2ccccc21.Cl	IC50	'='	14	1	NET	0.493	B (cell-based format)	0.562	Training	0.1243	-0.0301	-0.0319	-0.3431	0.1302	0.4986	-0.1497	-0.2059	-0.1995	-0.2107	0.8039	-0.139	0.5184	-0.4669	0.7618
CHEMBL574920	CNC[C@@H](O)[C@H](c1cccc(Br)c1)n1ccc2ccccc21	IC50	'='	14	1	NET	0.493	B (cell-based format)	0.562	Training	0.086	0.5724	-0.0319	-0.2737	-0.1046	0.5296	-0.324	-0.0516	0.8458	-0.3664	0.3762	-0.4164	0.3023	0.1478	0.4369
CHEMBL497493	CNC[C@@H]1OCc2ccccc2[C@@H]1Oc1ccccc1SC	IC50	'='	14	1	NET	0.493	B (cell-based format)	0.562	Training	-0.0021	0.3025	0.3447	-0.8821	-0.2113	0.6942	-0.621	0.5973	0.7912	-0.6417	0.4066	-0.3862	1.054	-0.3901	0.0285
CHEMBL475936	CNCC[C@H](c1cccc(F)c1)N1C(=O)C(C)(C)c2cccc(F)c21	IC50	'='	14	1	NET	0.493	B (cell-based format)	0.562	Test	0.4534	0.0559	-0.2305	0.6236	-0.1556	-0.1396	0.8639	-0.3462	-0.3355	1.1701	0.947	0.9828	-0.5784	-0.3403	1.3362
CHEMBL404258	COc1cc(Cl)ccc1Oc1ccccc1CN(C)C	IC50	'='	14	1	NET	0.493	B (cell-based format)	0.562	Training	-0.0587	-0.0112	-0.219	0.3837	-1.1056	-0.6477	-0.6149	-0.4839	1.0217	-0.3253	-0.6827	-0.9164	0.5877	-0.1753	-0.5432
CHEMBL2407336	COCC(c1ccc(Cl)c(Cl)c1)C1CCNCC1.Cl	IC50	'='	14	1	NET	0.493	B (cell-based format)	0.562	Training	0.117	-0.3377	0.0611	-0.2815	0.03	-0.4688	-0.6568	-0.4122	0.1263	-0.5199	-0.7093	0.7423	1.0093	-0.2438	-0.577
CHEMBL210026	Oc1cccc(CC(c2ccccc2)N2CCNCC2)c1	IC50	'='	14	1	NET	0.493	B (cell-based format)	0.562	Training	-0.0372	-0.2201	1.2046	-0.4464	-0.4452	0.3029	-0.7739	-0.0567	0.0895	-1.1156	-0.5529	-0.6574	0.5546	1.0483	-0.9964
CHEMBL1813476	c1ccc2cc([C@]34CCC[C@H]3CNC4)ccc2c1	IC50	'='	14.13	1	NET	0.493	B (cell-based format)	0.562	Test	0.055	-0.5263	-0.219	-0.5131	0.6267	1.6012	-0.1743	-0.8695	-0.7378	0.4405	0.8197	1.3288	-0.875	0.2511	1.4173
CHEMBL3310485	Fc1cccc(OC(CC2CNC2)c2ccc(Cl)c(F)c2)c1	IC50	'='	14.6	1	NET	0.493	B (cell-based format)	0.562	Training	0.6008	-0.0367	-0.2581	0.3205	-0.6971	-1.1912	-0.0224	-0.6074	0.0061	-0.1959	-0.4081	-0.7579	-0.3479	0.4647	-0.9324
CHEMBL3310489	Cc1cccc(OC(CC2CNC2)c2ccc(Cl)c(F)c2)c1	IC50	'='	14.7	1	NET	0.493	B (cell-based format)	0.562	Training	0.6305	-0.0062	-0.2581	0.3205	-0.5884	-1.1912	-0.0103	-0.6074	0.088	-0.2532	-0.4081	-0.7579	-0.3479	0.4647	-0.9324
CHEMBL1224383	CNCC[C@@H](c1ccc(Cl)c(Cl)c1)n1nnc(-n2nccn2)n1	IC50	'='	14.7	1	NET	0.493	B (cell-based format)	0.562	Training	-1.7086	1.1242	-0.8953	-0.2766	-0.7582	-0.0716	-1.3024	1.5427	2.0146	-0.2214	0.0293	-0.01	0.3553	-0.0002	-0.2528
CHEMBL260863	C=CCN(CC#CC)C(=O)[C@@]1(c2ccc3c(c2)OCO3)C[C@H]1CN	IC50	'='	15	1	NET	0.493	B (single protein format)	0.54	Test	-0.5845	0.1576	-0.8953	-0.6296	-0.5863	-0.088	-0.0127	0.8328	0.1194	0.553	-0.1764	0.0753	0.8932	-0.9326	0.3414
CHEMBL471002	C=CCN(CC)C(=O)[C@@]1(c2cccs2)C[C@H]1CN	IC50	'='	15	1	NET	0.493	B (cell-based format)	0.562	Training	-0.9232	-0.5013	-1.3465	-0.7485	0.0809	-0.4666	-0.5598	1.9372	-0.431	1.3623	-1.209	1.5154	1.376	-2.6375	0.8133
CHEMBL498687	CCc1ccccc1O[C@H]1c2ccccc2CO[C@H]1CNC	IC50	'='	15	1	NET	0.493	B (cell-based format)	0.562	Training	-0.1221	-0.1798	0.3447	-0.8821	-0.468	0.6942	-0.6716	-0.2854	-0.1054	-0.6598	0.4066	-0.5283	1.054	-0.3901	0.0285
CHEMBL213229	CCOc1ccccc1CC(c1cccnc1)N1CCNCC1	IC50	'='	15	1	NET	0.493	B (cell-based format)	0.562	Training	-0.144	-0.1187	1.2437	-0.9296	-0.4706	0.5063	-0.8838	-0.0968	-0.1293	-1.1927	-0.4264	-0.5377	1.2646	0.6582	-0.8912
CHEMBL402851	CN(C)Cc1ccccc1Oc1ccccc1Cl	IC50	'='	15	1	NET	0.493	B (cell-based format)	0.562	Test	-0.0199	-0.1817	0.0071	0.3558	-1.1326	-0.6443	-0.7806	-0.7996	1.1577	-0.5287	-0.9476	-0.6408	0.4567	0.6423	-0.9595
CHEMBL3323092	CN1Cc2ccccc2C(c2coc3ccccc23)C1	IC50	'='	15	1	NET	0.493	B (cell-based format)	0.562	Training	-0.0765	-0.1467	0.3252	-0.3373	0.0214	1.3183	-0.4099	-0.7528	0.1587	-0.176	1.1841	-0.2239	-0.7615	0.8536	0.7586
CHEMBL574921	CNC[C@@H](O)[C@H](c1cccc(F)c1)n1ccc2c(C)cccc21	IC50	'='	15	1	NET	0.493	B (cell-based format)	0.562	Training	-0.1016	-0.0734	-0.2305	-0.0589	-0.4303	0.3903	-0.2084	-0.1035	-0.101	-0.1026	0.5075	-0.1822	0.0538	-0.1083	0.7632
CHEMBL601879	CNC[C@@H](O)[C@H](c1cccc(F)c1)N1CCc2cc(OCc3ccccc3)ccc21.Cl	IC50	'='	15	1	NET	0.493	B (cell-based format)	0.562	Training	0.5689	0.7167	0.6995	-0.2981	-0.4042	0.4732	0.3288	-0.2142	0.1923	-0.5108	0.3852	-0.5618	0.2106	0.3909	-0.0365
CHEMBL3310484	Fc1cc(C(CC2CNC2)Oc2ccccc2F)ccc1Cl	IC50	'='	15.9	1	NET	0.493	B (cell-based format)	0.562	Test	0.6008	-0.0352	-0.219	0.1338	-0.7082	-1.1869	-0.0473	-0.6074	0.0061	-0.1689	-0.4923	-0.6654	-0.2415	0.2353	-0.8697
CHEMBL572163	CC(C)(Cc1ccc2ccccc2c1)NC[C@@H](O)COc1ccc(CCC(=O)O)cc1	IC50	'='	16	1	NET	0.493	B (single protein format)	0.54	Training	0.5086	0.5389	0.4193	1.0255	-0.7939	-1.0145	0.6853	0.7471	-0.0735	-0.4519	-0.7656	-1.1351	-0.0435	0.8628	-1.3971
CHEMBL477374	CC(C)C(=O)N(Cc1ccc(Cl)c(Cl)c1Cl)[C@H]1CCNC1	IC50	'='	16	1	NET	0.493	B (cell-based format)	0.562	Training	0.1832	0.1633	-1.0078	0.6615	-0.2398	-1.3487	-0.1263	-0.1183	0.4882	0.4533	-0.7138	1.694	-0.2954	-0.9361	0.1573
CHEMBL403441	CCOc1ccccc1C[C@H](c1ccccc1)N1CCNCC1	IC50	'='	16	1	NET	0.493	B (cell-based format)	0.562	Training	0.4274	-0.1333	1.2437	-0.9296	-0.3906	0.5063	-0.6504	-0.5286	-0.1072	-1.211	-0.4264	-0.5377	1.2646	0.6582	-0.8912
CHEMBL2171418	Cl.Clc1ccc(OC(c2ccc3ccccc3c2)C2CNC2)cc1Cl	IC50	'='	16	1	NET	0.493	B (cell-based format)	0.562	Test	1.1522	0.6776	0.2322	-0.1142	-0.4678	-0.3048	0.4259	-0.6898	0.8781	-0.2002	0.1818	0.0707	-0.5922	0.4658	-0.2764
CHEMBL541226	Clc1cccc(OC(c2ccccc2)C2CCNCC2)c1Cl	IC50	'='	16	1	NET	0.493	B (cell-based format)	0.562	Training	0.9012	0.2141	1.0451	-0.4375	-0.4261	0.087	-0.1582	-0.6074	0.4446	-0.598	-0.4576	0.172	0.3916	0.4105	-0.5802
CHEMBL3323184	CN1Cc2cc(N3CCOCC3)ccc2C(c2cc3ccccc3s2)C1	IC50	'='	16	1	NET	0.493	B (cell-based format)	0.562	Training	0.499	0.6471	1.0565	-0.2535	0.9925	1.1435	0.3268	-0.1225	0.3423	-0.2764	1.19	0.1441	-0.8727	1.0154	0.4174
CHEMBL575535	CNC[C@@H](O)[C@H](c1cccc(Cl)c1)n1ccc2ccccc21	IC50	'='	16	1	NET	0.493	B (cell-based format)	0.562	Training	0.0057	0.1081	-0.0319	-0.2737	-0.321	0.5296	-0.3662	-0.0516	0.402	-0.3627	0.3762	-0.4164	0.3023	0.1478	0.4369
CHEMBL566090	CNC[C@@H](O)[C@H](c1cccc(F)c1)n1ccc2c(F)cccc21	IC50	'='	16	1	NET	0.493	B (cell-based format)	0.562	Test	-0.1313	-0.1035	-0.2305	-0.0589	-0.5768	0.3903	-0.2205	-0.1035	-0.1796	-0.0326	0.5075	-0.3606	0.0538	-0.1083	0.7632
CHEMBL422290	CSCCSCCC(=O)OC[C@@H]1C2CCC(C[C@@H]1c1ccc(F)cc1)N2C	IC50	'='	16.3	1	NET	0.493	B (single protein format)	0.54	Training	0.5223	0.6733	-0.4693	-0.1915	1.5769	-0.2582	-0.0431	1.0557	0.2975	-0.7728	0.2543	0.2701	0.6624	0.3823	-0.5707
CHEMBL563897	CCn1c(=O)n([C@@H](c2ccccc2)[C@H](O)CNC)c2ccccc21	IC50	'='	16.8	1	NET	0.493	B (cell-based format)	0.562	Training	-0.5694	0.0119	0.2873	-0.6301	-0.3884	0.8071	-0.5017	0.5571	-0.0838	-0.1695	0.5995	-0.2244	0.7147	-0.6603	1.1391
CHEMBL411677	C#CCN(CC#C)C(=O)[C@@]1(c2ccc3c(c2)CCO3)C[C@H]1CN	IC50	'='	17	1	NET	0.493	B (single protein format)	0.54	Training	-0.9181	0.1655	-0.8953	-0.5899	-0.4298	0.0531	-0.0861	0.6115	0.1847	0.6957	-0.2371	0.1976	0.7595	-1.0614	0.566
CHEMBL469947	C=CCN(C(=O)[C@@]1(c2cccs2)C[C@H]1CN)C1CC1	IC50	'='	17	1	NET	0.493	B (cell-based format)	0.562	Test	-0.9934	-0.4263	-1.3465	-0.6003	0.2034	-0.6767	-0.1835	1.6242	-0.8728	1.7924	-0.9915	1.5945	0.1819	-1.4059	0.5777
CHEMBL3770651	CN(C)CC1(c2ccc(Cl)c(Cl)c2)CCCC(O)C1	IC50	'='	17	1	NET	0.493	B (single protein format)	0.54	Training	-0.1244	-0.232	-0.4165	1.3795	0.6589	-1.0714	-0.0468	-0.2496	0.0978	0.6317	-0.1108	0.7825	-0.532	0.1621	0.3148
CHEMBL603920	CNC[C@@H](O)[C@H](c1cccc(F)c1)N1CC(C)(C)c2ccc(F)cc21.Cl	IC50	'='	17	1	NET	0.493	B (cell-based format)	0.562	Training	0.1262	0.0376	-0.2581	1.0571	0.0675	-0.186	0.6896	-0.2482	-0.3634	0.9872	1.1785	0.6479	-0.8118	0.0341	1.0686
CHEMBL454675	CNC[C@]1(O)Cc2ccccc2[C@@H]1Oc1ccccc1OC	IC50	'='	17	1	NET	0.493	B (cell-based format)	0.562	Training	-0.5471	-0.137	0.0071	-0.1984	-0.4457	0.4798	-0.3868	0.4204	-0.1145	0.3622	0.4342	-0.2822	0.3693	-0.5704	0.792
CHEMBL272493	CNCc1cc(C(=O)N(C)C)ccc1Oc1ccc(Cl)cc1C	IC50	'='	17	1	NET	0.493	B (cell-based format)	0.562	Test	-0.2326	0.2809	-0.4441	0.6143	-0.9122	-1.1565	-0.2084	0.1012	0.9487	0.1344	-0.3317	-0.3741	0.196	-0.5714	-0.2402
CHEMBL438889	CNCc1cc(N2CCCS2(=O)=O)ccc1Oc1ccc(Cl)cc1Cl	IC50	'='	17	1	NET	0.493	B (cell-based format)	0.562	Training	0.0609	0.6869	-0.4441	0.8285	-0.0731	-0.3496	0.4316	0.7293	0.912	0.7832	-0.1618	0.588	-0.5326	-0.1142	0.3654
CHEMBL258180	C=CCN(CC)C(=O)[C@@]1(c2ccc3c(c2)CCO3)C[C@H]1CN	IC50	'='	18	1	NET	0.493	B (single protein format)	0.54	Training	-0.564	-0.2039	-0.8953	-0.5899	-0.2941	0.068	0.0348	0.6876	-0.3632	0.8179	-0.3526	0.2591	0.6146	-1.5892	0.7734
CHEMBL202409	Cc1ccc(C(=O)C(CC(C)C)N2CCCC2)cc1	IC50	'='	18	1	NET	0.493	F (cell-based format)	0.49	Training	0.1307	-0.7213	-0.7081	0.5886	-0.2623	-0.8343	-0.0603	-0.3144	-0.7734	-0.078	-0.6217	-0.3355	-0.2741	0.3837	-0.7044
CHEMBL103504	CCC[C@@]1(O)CN2C3CC[C@@H]2C[C@H](c2ccc(C)cc2)C31	IC50	'='	18	1	NET	0.493	B (cell-based format)	0.562	Test	-0.186	-0.6142	-0.4693	0.3603	2.8909	0.984	0.1284	-0.5303	-1.8474	0.9896	2.2712	0.9856	-1.3294	0.0519	1.9422
CHEMBL402000	CCc1cc(Cl)ccc1Oc1ccncc1CN(C)C	IC50	'='	18	1	NET	0.493	B (cell-based format)	0.562	Training	-0.3727	-0.0547	-0.219	0.3837	-1.0393	-0.6477	-0.7414	-0.338	0.8052	-0.3154	-0.6827	-0.8327	0.5877	-0.1753	-0.5432
CHEMBL583411	CNC[C@@H](O)[C@H](c1cccc(F)c1)n1ccc2cccc(C)c21	IC50	'='	18	1	NET	0.493	B (cell-based format)	0.562	Training	-0.1016	-0.073	-0.2305	-0.044	-0.3889	0.4303	-0.2212	-0.1035	-0.101	-0.0991	0.6078	-0.2663	0.0538	-0.0483	0.8126
CHEMBL1084312	CNC[C@@H](O)CCN1c2ccccc2N(c2ccc(F)cc2F)S1(=O)=O	IC50	'='	18	1	NET	0.493	B (cell-based format)	0.562	Training	-0.2947	0.1729	-0.219	0.7164	0.6145	-0.0609	0.5044	1.0809	-0.1728	0.9726	0.7095	0.9764	-0.4997	-0.1307	1.1699
CHEMBL2407322	COC(=O)C(c1ccc(Cl)c(Cl)c1)C1CCNCC1.Cl	IC50	'='	18	1	NET	0.493	B (cell-based format)	0.562	Test	-0.0979	-0.197	0.0611	-0.0457	-0.1877	-0.7277	-0.6227	0.2556	0.2488	-0.1005	-0.667	0.5155	0.6634	-0.9446	-0.0877
CHEMBL201978	CCC(C(=O)c1ccc(Cl)c(Cl)c1)N1CCCC1	IC50	'='	18.5	1	NET	0.493	F (cell-based format)	0.49	Training	0.2964	-0.2694	-0.8953	-0.0269	-0.4133	-0.5819	-0.0232	-0.2726	0.3801	0.191	-0.7989	0.7083	0.0433	-0.9907	-0.1149
CHEMBL564786	CCCn1c(=O)n([C@@H](c2ccccc2)[C@H](O)CNC)c2ccccc21	IC50	'='	18.6	1	NET	0.493	B (cell-based format)	0.562	Training	-0.406	0.045	0.2873	-0.6284	-0.3284	0.7031	-0.4589	0.4865	-0.2146	-0.2612	0.6329	-0.2616	0.8431	-0.2106	0.8932
CHEMBL3703731	FC(F)Oc1ccc(-c2ccc3c(c2)CNCC3c2ccc(Cl)c(Cl)c2)nn1	IC50	'='	18.8	1	NET	0.493	B (cell membrane format)	0.237	Training	0.7464	1.2648	0.6719	0.3313	-0.2867	0.1334	-0.1024	0.1536	0.2232	-0.1914	-0.3782	-0.0755	0.1022	0.0597	-0.244
CHEMBL472253	C#CCN(CC)C(=O)[C@@]1(c2cccs2)C[C@H]1CN	IC50	'='	19	1	NET	0.493	B (cell-based format)	0.562	Test	-1.0815	-0.4598	-1.3465	-0.7485	0.0237	-0.4666	-0.603	1.9372	-0.3514	1.3851	-1.209	1.5154	1.376	-2.6375	0.8133
CHEMBL1173772	CC[C@@H]1NC(C)(C)CO[C@@]1(O)c1cccc(Cl)c1	IC50	'='	19	1	NET	0.493	B (cell-based format)	0.562	Training	-0.4457	-0.6213	-0.4464	1.8939	-0.4282	-1.2386	-0.0712	0.4793	-0.9102	1.9976	-0.6249	-0.1514	-0.989	-1.1497	0.878
CHEMBL1812744	Cc1cc2nc([C@H]3[C@@H](c4ccc(Cl)cc4)C[C@@H]4CC[C@H]3N4C)[nH]c2cc1C	IC50	'='	19	1	NET	0.493	B (cell-based format)	0.562	Training	0.0728	0.6309	-0.1501	0.3375	1.2463	0.6183	0.4946	-0.487	-0.2701	0.5093	1.8134	0.787	-1.6861	0.2185	1.2519
CHEMBL517424	CCn1c(=O)n([C@H](CCNC)c2cccc(F)c2)c2c(F)cccc21	IC50	'='	19	1	NET	0.493	B (cell-based format)	0.562	Training	0.0477	0.0329	-0.2305	-0.2659	-0.3284	0.4522	0.0352	-0.1409	-0.2603	0.1968	1.0351	-0.3017	0.3748	-0.7183	1.2047
CHEMBL1683872	CCNCC1(c2ccc(Cl)c(Cl)c2)CCCCC1	IC50	'='	19	1	NET	0.493	B (single protein format)	0.54	Test	0.5547	-0.4193	-0.1777	-0.0521	0.6944	-0.7358	-0.2032	-0.6932	-0.1577	0.0309	-0.3661	0.8909	0.9321	-0.4364	-0.2088
CHEMBL534942	Cl.Clc1ccccc1CC(c1ccccc1)N1CCNCC1	IC50	'='	19	1	NET	0.493	B (cell-based format)	0.562	Training	0.432	0.0008	1.2437	-0.6411	-0.2261	0.3097	-0.5649	-0.7932	0.4598	-1.026	-0.5483	-0.1303	0.6656	0.809	-0.9285
CHEMBL1644474	Clc1cccc(O[C@H]2C[C@@H]3CC[C@H](C2)N3)c1	IC50	'='	19	1	NET	0.493	B (cell-based format)	0.562	Training	-0.2846	-0.7391	-0.2833	0.2896	0.2839	0.3274	-0.8545	-0.3602	-0.8572	-0.4955	-0.0631	-1.2272	-0.7364	1.2742	-0.5392
CHEMBL71	CN(C)CCCN1c2ccccc2Sc2ccc(Cl)cc21	IC50	'='	19	1	NET	0.493	B (cell membrane format)	0.237	Training	0.6533	0.3782	0.0198	0.2952	1.0485	0.1364	-0.4935	0.0799	0.3849	-0.3774	-0.1714	-0.2445	0.3535	0.3156	-0.33
CHEMBL3323107	CN1Cc2ccccc2C(c2ccc3cnsc3c2)C1	IC50	'='	19	1	NET	0.493	B (cell-based format)	0.562	Test	-0.3335	0.4828	0.1001	-0.212	0.4703	1.1332	-0.4535	0.2662	1.3533	-0.153	0.9645	-0.0322	-0.8724	0.8536	0.5207
CHEMBL603109	CNC[C@@H](O)[C@H](c1cccc(F)c1)N1CC(C)(C)c2cc(F)ccc21.Cl	IC50	'='	19	1	NET	0.493	B (cell-based format)	0.562	Training	0.1262	0.0376	-0.2581	1.0571	-0.0007	-0.2155	0.6896	-0.2482	-0.3634	0.9862	0.8844	0.6479	-0.8118	0.0341	1.0316
CHEMBL1085323	CNC[C@@H](O)CCN1c2ccccc2N(c2cccc(OC)c2)S1(=O)=O	IC50	'='	19	1	NET	0.493	B (cell-based format)	0.562	Training	-0.4804	0.2403	-0.0319	0.2218	0.7274	0.1427	0.2056	1.357	0.0139	0.5552	0.7301	0.9297	0.1447	-0.4845	0.9153
CHEMBL514354	CNCC[C@H](c1cc(F)cc(Cl)c1)N1C(=O)C(C)(C)c2cccc(F)c21	IC50	'='	19	1	NET	0.493	B (cell-based format)	0.562	Training	0.7373	0.3695	-0.4429	0.9463	-0.016	-0.2391	1.2082	-0.382	-0.0245	1.371	1.0808	0.9038	-0.86	-0.2575	1.5275
CHEMBL204538	CC#Cc1ccc(C(=O)C(CCC)N2CCCC2)cc1	IC50	'='	19.3	1	NET	0.493	F (cell-based format)	0.49	Test	0.2964	-0.4274	-0.7081	-0.7034	-0.5138	-0.1196	-0.2523	-0.3522	-0.1253	-0.5054	-0.6589	-0.3676	1.1751	-0.3034	-0.6926
CHEMBL203403	CCCC(C(=O)c1ccccc1C)N1CCCC1	IC50	'='	19.7	1	NET	0.493	F (cell-based format)	0.49	Training	-0.0048	-0.7804	-0.6703	-0.4778	-0.3839	-0.094	-0.3606	-0.2726	-0.6659	-0.3347	-0.9409	0.031	0.6649	-0.12	-0.3257
CHEMBL1224382	CNCC[C@@H](c1ccc(Cl)c(Cl)c1)n1nnc(C)n1	IC50	'='	19.8	1	NET	0.493	B (cell-based format)	0.562	Training	-1.1427	0.4602	-0.8953	0.1927	-0.5468	-0.9006	-1.1858	0.9799	1.9857	-0.0985	-0.4209	0.2167	0.5357	-0.3442	-0.4011
CHEMBL403616	C=CCN(CCOC)C(=O)[C@@]1(c2ccsc2)C[C@H]1CN	IC50	'='	20	1	NET	0.493	B (cell-based format)	0.562	Training	-1.1185	-0.297	-1.3465	-0.7825	0.0787	-0.6087	-0.5782	1.9923	-0.2071	0.9392	-0.8928	0.3669	1.6431	-1.7454	0.2882
CHEMBL391143	Cc1c(CN(C2CCOCC2)[C@H]2CCNC2)cccc1C(F)(F)F	IC50	'='	20	1	NET	0.493	B (cell-based format)	0.562	Test	0.1152	-0.4138	0.0887	0.8601	-0.2565	-0.1259	0.2706	-0.5601	-1.367	0.4815	-0.5729	0.2531	-0.5334	0.4789	0.0034
CHEMBL528995	Clc1ccc(C23CNCC2C3)cc1Cl	IC50	'='	20	1	NET	0.493	B (cell-based format)	0.562	Training	-0.2819	-0.509	-0.4165	0.3891	-0.0374	-0.5393	-0.1565	-0.7196	0.1672	2.1092	-0.7666	1.7842	-1.6646	-0.4458	0.4357
CHEMBL528995	Clc1ccc(C23CNCC2C3)cc1Cl	IC50	'='	20	1	NET	0.493	B (single protein format)	0.54	Training	-0.2819	-0.509	-0.4165	0.3891	-0.0374	-0.5393	-0.1375	-0.5958	0.3539	1.7088	-0.885	1.6752	-1.4942	-0.0884	0.1936
CHEMBL1683899	CN(C)CC1(c2cccc3ccccc23)CCCCC1	IC50	'='	20	1	NET	0.493	B (single protein format)	0.54	Training	0.3557	-0.4014	0.5261	0.111	0.5134	0.5962	-0.0367	-1.0921	-0.3405	-0.0995	0.2535	-0.1024	0.0152	0.8881	0.4162
CHEMBL575546	CNC[C@@H](O)[C@H](c1cccc(F)c1)n1ccc2ccc(F)cc21	IC50	'='	20	1	NET	0.493	B (cell-based format)	0.562	Test	-0.1313	-0.104	-0.2581	0.1052	-0.5651	0.2113	-0.2084	-0.1035	-0.1796	-0.054	0.5828	-0.4488	-0.0483	0.0518	0.5353
CHEMBL466500	CNC[C@@H](O)[C@H](c1ccccc1)N(C)c1cccc(Cl)c1	IC50	'='	20	1	NET	0.493	B (cell-based format)	0.562	Training	-0.0172	0.0613	0.2483	-0.125	-0.7758	-0.348	-0.5529	0.002	0.9087	-0.5743	-1.0188	-0.2198	0.9831	-0.1788	-0.2043
CHEMBL411033	NC[C@@H]1C[C@@]1(C(=O)C1NCc2ccccc21)c1ccc2c(c1)OCO2	IC50	'='	20	1	NET	0.493	B (single protein format)	0.54	Training	-0.762	0.2073	-0.219	-0.4689	-0.1231	1.0139	0.3658	0.87	-0.2807	0.7584	0.6319	0.2888	-0.8356	-0.1175	1.0616
CHEMBL255246	NC[C@@H]1C[C@@]1(C(=O)N1CCCc2ccccc21)c1ccsc1	IC50	'='	20	1	NET	0.493	B (cell-based format)	0.562	Training	-0.3179	-0.0104	-0.1915	-0.6113	0.4932	0.7483	0.2966	1.1485	-0.3139	1.0822	0.2278	0.4046	-0.4055	-0.5796	1.0227
CHEMBL403469	C=CCN(CCC)C(=O)[C@@]1(c2ccc3c(c2)CCO3)C[C@H]1CN	IC50	'='	21	1	NET	0.493	B (single protein format)	0.54	Test	-0.4006	-0.1709	-0.8953	-0.5899	-0.1956	0.0531	0.0915	0.6115	-0.4828	0.6666	-0.2371	0.1976	0.7595	-1.0614	0.566
CHEMBL1684055	CC(N(C)C)C1(c2ccc3ccccc3c2)CCCCC1	IC50	'='	21	1	NET	0.493	B (cell-based format)	0.562	Training	0.4406	-0.3564	0.4985	0.0704	0.4266	0.1248	0.1137	-1.2312	-0.7155	0.4852	0.1459	1.9354	-0.3245	-0.3135	0.8873
CHEMBL203488	CCCC(C(=O)c1ccc(Cl)c(Cl)c1)N1CCCC1	IC50	'='	21	1	NET	0.493	F (cell-based format)	0.49	Training	0.4598	-0.233	-0.8953	-0.055	-0.2239	-0.6625	0.0369	-0.3144	0.1951	0.0592	-0.639	0.6223	0.2162	-0.3933	-0.3861
CHEMBL213496	CCOc1ccccc1CC(c1cncs1)N1CCNCC1	IC50	'='	21	1	NET	0.493	B (cell-based format)	0.562	Training	-0.4485	-0.1032	0.2873	-0.9005	0.0351	0.5683	-1.0213	0.9406	-0.0673	-1.0923	-0.4092	-0.2392	1.1431	0.6033	-0.7506
CHEMBL2171419	Cl.Fc1cc(C(Oc2ccccc2)C2CNC2)ccc1Cl	IC50	'='	21	1	NET	0.493	B (cell-based format)	0.562	Test	0.3639	-0.1241	0.0611	-0.1428	-0.7738	-0.8765	-0.3735	-0.54	0.302	-0.3867	-0.5045	-0.489	-0.0688	0.4501	-0.8122
CHEMBL256819	CN(C)Cc1ccccc1Oc1ccc(Cl)cc1F	IC50	'='	21	1	NET	0.493	B (cell-based format)	0.562	Training	0.0536	-0.1309	-0.219	0.7982	-1.1629	-0.8824	-0.5296	-0.8271	0.9556	-0.1408	-0.7333	-0.9095	0.0108	0.4976	-0.6847
CHEMBL605990	CNC[C@@H](O)[C@H](c1cccc(F)c1)N1CC2(CCCC2)c2ccccc21.Cl	IC50	'='	21	1	NET	0.493	B (cell-based format)	0.562	Training	0.2243	0.0988	-0.0319	-0.1406	0.6705	0.8629	0.4504	-0.3241	-0.6809	0.416	1.3217	0.1267	-0.2914	0.1171	1.2755
CHEMBL572927	CNC[C@@H](O)[C@H](c1cccc(F)c1)n1ccc2cc(C)ccc21	IC50	'='	21	1	NET	0.493	B (cell-based format)	0.562	Training	-0.1016	-0.0735	-0.2581	0.1052	-0.4093	0.2435	-0.1964	-0.1035	-0.101	-0.1104	0.5908	-0.4488	-0.0483	0.0518	0.5694
CHEMBL572951	CNC[C@@H](O)[C@H](c1cccc(F)c1)n1ccc2cccc(Br)c21	IC50	'='	21	1	NET	0.493	B (cell-based format)	0.562	Test	0.1595	0.6247	-0.2305	-0.044	-0.1097	0.4303	-0.0978	-0.1035	0.6966	-0.054	0.6078	-0.0445	0.0538	-0.0483	0.8126
CHEMBL579244	CNC[C@@H](O)[C@H](c1cccc(F)c1)n1ccc2cccc(Cl)c21	IC50	'='	21	1	NET	0.493	B (cell-based format)	0.562	Training	0.0791	0.1604	-0.2305	-0.044	-0.3344	0.4303	-0.14	-0.1035	0.2706	-0.0482	0.6078	-0.2229	0.0538	-0.0483	0.8126
CHEMBL4788601	COC(C)(C)C(=O)NC[C@@H]1CNCCO[C@H]1c1ccc(Cl)c(F)c1.Cl	IC50	'='	21	1	NET	0.493	B (cell-based format)	0.562	Training	-0.4352	-0.1592	-0.8953	0.8033	-0.4331	-1.5445	-0.0527	0.6467	-0.6934	0.6681	-0.3822	0.0609	0.1018	-1.3671	-0.4474
CHEMBL471211	NC[C@@H]1C[C@@]1(C(=O)N1Cc2ccccc2C1)c1cccs1	IC50	'='	21	1	NET	0.493	B (cell-based format)	0.562	Training	-0.8839	-0.0802	-0.6703	-0.4299	0.3058	0.5632	-0.0394	1.2526	-0.3383	1.2416	0.1597	1.2432	-0.7029	-0.511	0.9388
CHEMBL415098	NCC1CC1(C(=O)N1CCCc2ccccc21)c1ccccc1	IC50	'='	21	1	NET	0.493	B (single protein format)	0.54	Test	0.0659	-0.0137	0.7649	-0.6504	-0.1241	0.6818	0.4651	0.2499	-0.1735	0.5311	0.0305	0.261	-0.0868	-0.1232	0.5697
CHEMBL403251	CCc1cc(Cl)ccc1Oc1cc(C)ncc1CNC	IC50	'='	22	1	NET	0.493	B (cell-based format)	0.562	Training	-0.338	-0.1471	-0.4441	0.0026	-0.952	-0.5624	-0.7076	0.0125	0.4929	-0.288	-0.3935	-0.8327	0.9661	-0.7865	-0.3393
CHEMBL2407327	CCCC(=O)C(c1ccc(Cl)c(Cl)c1)C1CCNCC1.Cl	IC50	'='	22	1	NET	0.493	B (cell-based format)	0.562	Training	0.1554	-0.2451	0.0611	-0.0715	0.1916	-0.5195	-0.5728	-0.1888	-0.2141	-0.2316	-0.556	0.5154	0.8308	-0.3528	-0.2102
CHEMBL214395	CCOc1ccccc1CC(c1cccc(F)c1)N1CCNCC1	IC50	'='	22	1	NET	0.493	B (cell-based format)	0.562	Training	0.5009	-0.0824	0.9245	-0.5399	-0.4212	0.2746	-0.3993	-0.5601	-0.2139	-0.8957	-0.2423	-0.5642	0.8905	0.5463	-0.6788
CHEMBL1683883	CN(C)CC1(c2ccc(Cl)c(Cl)c2)CCC1	IC50	'='	22	1	NET	0.493	B (single protein format)	0.54	Test	0.0189	-0.3843	-0.8953	1.2567	0.0761	-1.7018	-0.1799	-1.0566	0.5513	0.8802	-1.0006	1.146	-0.6443	-0.1147	0.0966
CHEMBL365183	CN(C)CC1C2CCC(CC2)[C@@H]1c1cccc(Cl)c1	IC50	'='	22	1	NET	0.493	B (single protein format)	0.54	Training	0.2215	-0.467	0.6053	0.4959	2.0792	0.374	-0.2187	-1.0864	-0.6878	-0.3483	0.6896	0.2301	-0.5991	1.0236	0.3002
CHEMBL3323108	CN1Cc2ccccc2C(c2ccc3ccnn3c2)C1	IC50	'='	22	1	NET	0.493	B (cell-based format)	0.562	Training	-0.736	-0.0808	0.1001	-0.212	-0.0608	1.1332	-0.7415	-0.6014	0.2632	-0.2302	0.9645	-0.3534	-0.8724	0.8536	0.5207
CHEMBL3323093	CN1Cc2ccccc2C(c2cccc3occc23)C1	IC50	'='	22	1	NET	0.493	B (cell-based format)	0.562	Training	-0.0765	-0.1481	0.1277	-0.3373	0.0766	1.3629	-0.401	-0.7528	0.1587	-0.1924	1.1618	-0.2239	-0.7615	0.8536	0.79
CHEMBL577597	CNC[C@@H](O)[C@H](c1cccc(F)c1)n1ccc2cc(F)ccc21	IC50	'='	22	1	NET	0.493	B (cell-based format)	0.562	Test	-0.1313	-0.104	-0.2581	0.1052	-0.5654	0.2435	-0.2084	-0.1035	-0.1796	-0.055	0.5908	-0.4488	-0.0483	0.0518	0.5694
CHEMBL1085066	CNC[C@@H](O)CCN1c2ccccc2N(c2ccccc2C)S1(=O)=O	IC50	'='	22	1	NET	0.493	B (cell-based format)	0.562	Training	-0.3385	0.1515	0.0071	0.402	0.83	0.1295	0.2654	1.1709	0.0004	0.6817	0.5952	1.206	-0.2047	-0.053	1.0399
CHEMBL461148	CNCC[C@H](c1ccccc1)n1c(=O)n(C(C)C)c2ccccc21	IC50	'='	22	1	NET	0.493	B (cell-based format)	0.562	Training	0.1408	-0.03	0.2873	-0.3148	-0.2237	0.5783	-0.1195	-0.0944	-0.2237	-0.1525	0.7135	0.0663	0.4089	0.1027	0.8815
CHEMBL403071	CNCc1ccccc1Oc1ccc(Cl)cc1C	IC50	'='	22	1	NET	0.493	B (cell-based format)	0.562	Training	-0.0258	-0.222	-0.219	-0.0653	-1.042	-0.4838	-0.7194	-0.4122	1.0342	-0.5102	-0.7319	-0.7006	0.875	-0.0331	-0.6896
CHEMBL214335	COc1ccccc1CC(c1ccccc1)N1CCNCC1	IC50	'='	22	1	NET	0.493	B (cell-based format)	0.562	Test	0.1093	-0.1423	1.2437	-0.9438	-0.3994	0.5402	-0.7436	-0.4944	0.0693	-1.132	-0.4742	-0.5089	1.1431	0.2072	-0.7493
CHEMBL1813484	CN1C[C@H]2CCC[C@@]2(c2ccc(Cl)c(Cl)c2)C1	IC50	'='	22.39	1	NET	0.493	B (cell-based format)	0.562	Training	0.154	-0.3144	-0.8953	0.641	1.2685	0.2013	0.0358	-1.2064	-0.1646	1.3099	0.5123	2.4253	-1.4072	-0.2846	1.6835
CHEMBL562115	COC(=O)[C@H]1[C@@H](c2ccc(C)cc2)C[C@@H]2CC[C@H]1N2CC#CCF	IC50	'='	22.48	1	NET	0.493	B (cell-based format)	0.562	Training	-0.3093	-0.0911	-0.4693	-0.3608	1.0943	0.1373	-0.4586	-0.3978	-0.6174	-0.1265	1.1412	0.2001	0.5184	-0.6285	0.5475
CHEMBL201666	CCCC(C(=O)c1ccc(C(=O)OC)cc1)N1CCCC1	IC50	'='	22.8	1	NET	0.493	F (cell-based format)	0.49	Training	-0.1372	-0.4622	-0.7081	-0.504	-0.5587	-0.4688	-0.2187	0.5484	-0.4096	-0.1846	-0.6578	-0.2952	0.8524	-1.0109	-0.3812
CHEMBL3703744	Nc1ccc(-c2ccc3c(c2)CNCC3c2ccc(Cl)c(Cl)c2)nn1	IC50	'='	22.9	1	NET	0.493	B (cell membrane format)	0.237	Test	0.149	1.1898	0.6719	0.0859	-0.1231	0.2473	-0.3964	0.5682	0.5813	-0.2388	-0.2503	0.0166	0.0552	-0.054	-0.1998
CHEMBL549965	c1ccc(Oc2ccccc2OC(c2cccnc2)C2CCNCC2)cc1	IC50	'='	23	1	NET	0.493	B (cell-based format)	0.562	Training	0.4379	0.3317	2.2001	-0.8094	-0.8128	0.6623	-0.3944	-0.1384	-0.1258	-1.0823	-0.2843	-0.8219	0.6428	1.1647	-1.0267
CHEMBL476954	CC(C)C(=O)N(Cc1cccc(Cl)c1Cl)[C@H]1CCNC1	IC50	'='	23	1	NET	0.493	B (cell-based format)	0.562	Training	-0.1007	-0.1519	-0.8677	0.4906	-0.3631	-1.1264	-0.4586	-0.0596	0.1128	0.1338	-0.8213	1.1017	-0.028	-0.5637	-0.161
CHEMBL419728	Cc1ccc([C@H]2C[C@H]3CCC4C2[C@@](O)(c2ccc(Cl)cc2)CN43)cc1	IC50	'='	23	1	NET	0.493	B (cell-based format)	0.562	Training	0.2485	0.2834	0.1679	0.4054	2.375	0.9157	0.7136	-0.6715	-0.6555	0.969	2.5129	0.9539	-1.8321	0.3095	1.7696
CHEMBL552046	Clc1cccc(OC(c2ccccn2)C2CCNCC2)c1Cl	IC50	'='	23	1	NET	0.493	B (cell-based format)	0.562	Test	0.3703	0.1764	1.0451	-0.4375	-0.5244	0.087	-0.4167	-0.1577	0.246	-0.5747	-0.4576	0.1354	0.3916	0.4105	-0.5802
CHEMBL550696	Clc1cccc(OC(c2cccnc2)C2CCNCC2)c1	IC50	'='	23	1	NET	0.493	B (cell-based format)	0.562	Training	0.0458	-0.088	1.2046	-0.4464	-0.6163	0.3029	-0.699	-0.1059	0.0758	-0.9375	-0.5529	-0.8027	0.5546	1.0483	-0.9964
CHEMBL4227830	CN(C)C[C@]1(c2ccc3ccccc3c2)CC[C@](C)(O)CC1	IC50	'='	23	1	NET	0.493	B (single protein format)	0.54	Training	0.0759	-0.2657	0.1403	1.5203	0.5902	-0.5125	0.5811	-0.4102	-0.5516	0.9185	0.434	-0.2024	-1.0782	0.4026	0.2257
CHEMBL629	CN(C)CCC=C1c2ccccc2CCc2ccccc21	IC50	'='	23	1	NET	0.493	B (cell membrane format)	0.237	Training	0.2955	-0.0413	0.0071	-0.1957	0.082	0.4328	-0.7278	-0.595	-0.0329	-0.6553	-0.317	-0.4453	0.7106	0.3156	-0.5126
CHEMBL3323183	CN1Cc2cc(N3CCOCC3)ccc2C(c2ccc3ccsc3c2)C1	IC50	'='	23	1	NET	0.493	B (cell-based format)	0.562	Test	0.4584	0.6965	0.8315	-0.2688	0.5693	1.1616	0.328	-0.1225	0.4827	-0.2851	1.1372	-0.0969	-0.8727	0.8754	0.4411
CHEMBL1684056	CNC(C)C1(c2ccc3ccccc3c2)CCCCC1	IC50	'='	23	1	NET	0.493	B (cell-based format)	0.562	Training	0.3315	-0.4774	0.4985	-0.5021	0.3766	0.4518	-0.105	-0.8913	-0.813	0.2655	0.1835	1.2126	0.2906	-0.8781	0.9125
CHEMBL606174	CNC[C@@H](O)[C@H](c1cccc(F)c1)N1CC(C(C)C)c2ccccc21.Cl	IC50	'='	23	1	NET	0.493	B (cell-based format)	0.562	Training	0.2599	0.0292	-0.0319	0.1619	0.2304	0.2282	0.1259	-0.2482	-0.3061	-0.0028	0.8774	0.5236	-0.0142	0.0535	0.7809
CHEMBL466501	CNC[C@@H](O)[C@H](c1ccccc1)N(C)c1ccc(Cl)cc1	IC50	'='	23	1	NET	0.493	B (cell-based format)	0.562	Training	-0.0172	0.0613	0.2483	-0.1459	-0.6604	-0.4675	-0.5529	0.002	0.9087	-0.5778	-0.7827	-0.2198	0.9831	-0.3709	-0.2809
CHEMBL562476	CNC[C@@H](O)[C@H](c1ccccc1)n1ccc2ccccc21	IC50	'='	23	1	NET	0.493	B (cell-based format)	0.562	Test	-0.2782	-0.2056	0.2873	-0.6858	-0.5257	0.789	-0.7105	0.0048	0.0555	-0.6684	0.1134	-0.3811	0.6834	0.251	0.2509
CHEMBL458639	NCC1CCC(c2ccccc2)O1	IC50	'='	23	1	NET	0.493	B (cell-based format)	0.562	Training	-0.9336	-1.1214	-0.3901	-0.8091	-0.7623	0.036	-1.5066	0.7592	-0.6207	-1.0676	-1.1485	-0.8852	1.3183	-0.4362	-1.0109
CHEMBL3703739	NC(=O)c1ccc(-c2cc3c(cc2F)C(c2ccc(Cl)c(Cl)c2)CNC3)cc1	IC50	'='	23.3	1	NET	0.493	B (cell membrane format)	0.237	Training	0.6647	1.1976	0.5399	0.391	-0.109	0.0267	0.0458	0.2954	0.3285	-0.0219	-0.1837	0.0613	-0.0557	-0.1924	0.0039
CHEMBL567932	CC(C)CN(C(=O)c1ccc2ccccc2c1)[C@H]1CCNC1	IC50	'='	24	1	NET	0.493	B (cell-based format)	0.562	Training	0.2804	-0.2234	-0.219	0.1288	-0.4924	0.0802	-0.2024	-0.2208	-0.2942	-0.3042	-0.1852	-0.4573	-0.1351	0.5147	-0.1393
CHEMBL1765599	CCN1[C@@H](C)[C@](O)(c2cccc(Cl)c2)OCC1(C)C	IC50	'='	24	1	NET	0.493	B (cell-based format)	0.562	Test	-0.1819	-0.5197	-0.5061	1.6502	-0.3697	-1.0511	0.2413	0.0199	-0.8296	2.1882	-0.6199	2.2272	-1.0474	-1.7677	1.7199
CHEMBL563987	Fc1cccc(OC(c2cccnc2)C2CCNCC2)c1F	IC50	'='	24	1	NET	0.493	B (cell-based format)	0.562	Training	-0.0911	-0.2971	1.0451	-0.4375	-0.7875	0.087	-0.5782	-0.1577	-0.5165	-0.532	-0.4576	-0.6668	0.3916	0.4105	-0.5802
CHEMBL202348	C=CCC(C(=O)c1ccc(Cl)c(Cl)c1)N1CCCC1	IC50	'='	24.9	1	NET	0.493	F (cell-based format)	0.49	Training	0.2927	0.006	-0.8953	-0.055	-0.431	-0.6625	-0.0369	-0.3144	0.8488	0.0531	-0.639	0.6223	0.2162	-0.3933	-0.3861
CHEMBL2407334	CC(c1ccc(Cl)c(Cl)c1)C1CCNCC1.Cl	IC50	'='	25	1	NET	0.493	B (cell-based format)	0.562	Training	0.2718	-0.4917	0.0611	0.135	-0.0639	-0.8872	-0.5926	-0.7566	0.163	-0.2569	-1.1137	1.3852	0.1689	-0.2931	-0.622
CHEMBL461707	Cl.Cl.OC1([C@H](CN2CCNCC2)c2cccc(Cl)c2)CCCCC1	IC50	'='	25	1	NET	0.493	B (cell-based format)	0.562	Test	0.0819	-0.3252	0.9658	0.1578	0.4523	-0.0607	-0.2441	-0.1106	-0.9988	-0.1139	-0.364	-0.1538	0.021	0.6262	-0.3959
CHEMBL3818596	Cl.O=c1[nH]c(-c2ccc(=O)n(C[C@@H]3CNCCO[C@H]3c3ccc(Cl)c(F)c3)c2)no1	IC50	'='	25	1	NET	0.493	B (cell-based format)	0.562	Training	-0.4658	0.6713	-0.4441	0.1864	-0.4085	-0.1127	0.0374	1.3238	-0.1038	0.0231	0.5928	-0.5034	-0.5569	0.2664	-0.1096
CHEMBL326466	CN(C)C[C@H]1C2CCC(C2)[C@@H]1c1ccc2ccccc2c1	IC50	'='	25	1	NET	0.493	B (single protein format)	0.54	Training	0.3521	-0.2784	0.1197	0.1399	1.4307	1.022	0.0729	-1.1022	-0.5351	-0.3619	0.9538	0.2373	-0.9233	1.2315	0.5882
CHEMBL260036	CN(C)Cc1cnccc1Oc1ccc(Cl)cc1Cl	IC50	'='	25	1	NET	0.493	B (cell-based format)	0.562	Training	-0.3074	0.1465	-0.219	0.7982	-1.0333	-0.8824	-0.6697	-0.2874	1.4907	-0.1415	-0.7333	-0.6701	0.0108	0.4976	-0.6847
CHEMBL258060	CNCc1cc(NS(C)(=O)=O)ccc1Oc1ccc(Cl)cc1C	IC50	'='	25	1	NET	0.493	B (cell-based format)	0.562	Test	-0.4918	0.298	-0.4441	1.8502	-0.5667	-1.1789	-0.0529	1.2958	0.9533	0.7413	-0.3976	-0.8103	-0.4372	0.2604	-0.4687
CHEMBL1099373	CNCCCC1Cc2cc(F)ccc2N(c2c(F)cccc2F)S1(=O)=O	IC50	'='	25	1	NET	0.493	B (cell-based format)	0.562	Training	-0.0715	0.0848	-0.2259	0.6944	1.4332	-0.2154	0.5036	0.3791	-0.4293	1.0899	0.9577	1.3485	-0.4997	-0.1066	1.0539
CHEMBL214121	Fc1cccc(C(Cc2ccccc2Cl)N2CCNCC2)c1	IC50	'='	25	1	NET	0.493	B (cell-based format)	0.562	Training	0.5054	0.0516	0.9245	-0.2311	-0.2659	0.0668	-0.3138	-0.8164	0.3205	-0.6921	-0.3438	-0.176	0.2853	0.6825	-0.6967
CHEMBL512472	O=C(C1CC1)N(Cc1ccc(Cl)cc1Cl)[C@H]1CCNC1	IC50	'='	25	1	NET	0.493	B (cell-based format)	0.562	Training	-0.2559	-0.1165	-0.8953	0.1627	-0.2598	-0.9069	-0.317	-0.1183	-0.1463	0.3983	-0.7462	0.0557	-0.5274	0.0771	-0.4431
CHEMBL3892951	Cc1ccccc1OC(c1ccc(Cl)c(Cl)c1)C1CNC1	IC50	'='	25.8	1	NET	0.493	B (cell-based format)	0.562	Test	0.6775	0.2205	-0.219	0.0687	-0.4557	-1.0382	-0.0419	-0.5752	0.7384	-0.1305	-0.3144	0.3436	-0.3228	0.0944	-0.4699
CHEMBL1644470	c1ccc(-c2cccc(O[C@H]3C[C@@H]4CC[C@H](C3)N4)n2)cc1	IC50	'='	26	1	NET	0.493	B (cell-based format)	0.562	Training	0.1184	-0.3633	0.6731	-0.2992	-0.135	0.8608	-0.4898	-0.1577	-0.8749	-0.7086	0.1141	-1.0729	-0.4543	1.3246	-0.5245
CHEMBL256970	Cc1cc(Oc2ccc(Cl)cc2C)c(CN(C)C)cn1	IC50	'='	26	1	NET	0.493	B (cell-based format)	0.562	Training	-0.3444	-0.0588	-0.4441	1.1983	-0.9815	-1.1577	-0.5152	-0.338	0.7331	0.0758	-0.5196	-0.7507	-0.3927	0.3679	-0.4766
CHEMBL218849	CCCCC(c1ccc(Cl)cc1)C1CCCCN1	IC50	'='	26	1	NET	0.493	B (cell-based format)	0.562	Training	0.4274	-0.7156	0.2483	-0.5951	0.4591	-0.3582	-0.8566	-0.819	-0.9433	-1.0415	-0.6685	-0.493	1.5404	0.1775	-1.1323
CHEMBL1683888	CN(C)CC1(c2ccc(Cl)c(F)c2)CCCCC1	IC50	'='	26	1	NET	0.493	B (single protein format)	0.54	Test	0.1353	-0.5743	-0.1777	0.9533	0.4059	-0.8902	-0.1452	-1.073	-0.4407	0.4836	-0.5044	0.1675	-0.1306	0.1381	0.0855
CHEMBL256136	CN(C)Cc1cnccc1Oc1ccc(Cl)cc1Br	IC50	'='	26	1	NET	0.493	B (cell-based format)	0.562	Training	-0.2271	0.6108	-0.219	0.7982	-0.8188	-0.8824	-0.6275	-0.2874	2.0232	-0.1486	-0.7333	-0.4342	0.0108	0.4976	-0.6847
CHEMBL445082	CNC[C@@H]1COc2ccccc2[C@@H]1Oc1ccccc1C	IC50	'='	26	1	NET	0.493	B (cell-based format)	0.562	Training	0.0709	-0.241	0.3447	-0.5767	-0.5092	0.4704	-0.5405	-0.2391	-0.0131	-0.5556	0.3666	-0.4238	0.5724	0.1858	-0.1167
CHEMBL497479	CNC[C@@H]1COc2ccccc2[C@@H]1Oc1ccccc1Cl	IC50	'='	26	1	NET	0.493	B (cell-based format)	0.562	Training	0.2517	-0.0076	0.3447	-0.5767	-0.4676	0.4704	-0.4593	-0.2391	0.3908	-0.5024	0.3666	-0.3736	0.5724	0.1858	-0.1167
CHEMBL515614	CNCC[C@H](c1cccc(F)c1)N1C(=O)C2(CCCCC2)c2ccccc21	IC50	'='	26	1	NET	0.493	B (cell-based format)	0.562	Test	0.7149	0.152	0.6857	-0.4069	0.5819	0.8722	0.7232	-0.4465	-0.7536	0.4542	1.3944	0.1843	-0.0173	-0.0061	1.3347
CHEMBL404317	CNCc1cc(C(=O)NC)ccc1Oc1ccc(Cl)cc1C	IC50	'='	26	1	NET	0.493	B (cell-based format)	0.562	Training	-0.2974	0.1602	-0.4441	0.1001	-0.9255	-0.9053	-0.4104	0.4843	0.9278	-0.1154	-0.2596	-0.6649	0.8069	-1.0781	-0.2656
CHEMBL1204413	CNCCCC1Cc2cc(F)ccc2N(c2ccccc2)S1(=O)=O.Cl	IC50	'='	26	1	NET	0.493	B (cell-based format)	0.562	Training	-0.2184	-0.0198	0.2528	0.3414	1.6254	-0.0014	0.0513	0.512	-0.2405	0.5792	0.7121	1.4645	-0.0835	0.3077	0.4888
CHEMBL403080	COc1cc(Cl)ccc1Oc1cc(C)ncc1CN(C)C	IC50	'='	26	1	NET	0.493	B (cell-based format)	0.562	Training	-0.4864	0.0315	-0.4441	0.7846	-1.0834	-0.9211	-0.6125	-0.0326	0.717	-0.0294	-0.4755	-0.9305	0.1763	-0.2686	-0.351
CHEMBL1812743	COc1ccc(-c2cc([C@H]3[C@@H](c4ccc(Cl)cc4)C[C@@H]4CC[C@H]3N4C)on2)cc1	IC50	'='	26	1	NET	0.493	B (cell-based format)	0.562	Test	0.5392	0.7413	0.1679	-0.2059	0.8737	0.777	0.5894	-0.3723	-0.3474	0.1111	1.4224	0.2512	-0.784	-0.2368	0.8112
CHEMBL1642912	NCC[C@@H]1Cc2ccccc2[C@H](c2ccc(Cl)c(Cl)c2)C1	IC50	'='	26	1	NET	0.493	B (cell-based format)	0.562	Training	0.5406	0.2092	0.1001	-0.1228	0.7414	0.1376	-0.0228	-0.4019	0.595	-0.1386	0.7341	0.3945	0.0227	0.077	0.1308
CHEMBL3703743	Clc1ccc(C2CNCc3cc(-c4cccnn4)ccc32)cc1Cl	IC50	'='	26.4	1	NET	0.493	B (cell membrane format)	0.237	Training	0.1896	1.0461	0.9911	-0.2348	-0.1093	0.5636	-0.5102	0.09	0.5558	-0.3526	-0.3773	0.0518	0.24	0.1046	-0.262
CHEMBL1813316	CCN1C[C@H]2CCCC[C@@]2(c2ccc(Cl)c(Cl)c2)C1	IC50	'='	26.92	1	NET	0.493	B (cell-based format)	0.562	Training	0.6355	-0.264	-0.3717	0.0856	1.8456	0.0874	0.1873	-1.22	-0.5279	0.9121	1.0268	2.0775	-0.4967	-0.933	1.2419
CHEMBL374634	CCCCC(c1ccc(Cl)c(Cl)c1)C1CCCCN1	IC50	'='	27	1	NET	0.493	B (cell-based format)	0.562	Test	0.7113	-0.4004	0.0611	-0.3486	0.6017	-0.6126	-0.5243	-0.8455	-0.4776	-0.6318	-0.52	0.4949	1.1679	-0.1328	-0.7993
CHEMBL1642894	CN[C@H]1Cc2ccccc2[C@H](c2ccc(Cl)c(Cl)c2)C1	IC50	'='	27	1	NET	0.493	B (cell-based format)	0.562	Training	0.3411	0.1792	0.1001	-0.1018	0.5488	0.0443	-0.181	-0.8913	0.8209	-0.0329	0.7579	0.4682	-0.1663	-0.4414	0.249
CHEMBL498120	CNC[C@H]1OCc2ccccc2[C@H]1Oc1cccc(C)c1C	IC50	'='	27	1	NET	0.493	B (cell-based format)	0.562	Training	-0.1345	-0.1306	0.1472	-0.3758	-0.4741	0.241	-0.4301	-0.2854	0.007	-0.3132	0.4209	0.0278	0.3023	-0.1868	0.1976
CHEMBL3963829	Cc1ccc(OC(c2ccc(Cl)c(Cl)c2)C2CNC2)cc1	IC50	'='	27.1	1	NET	0.493	B (cell-based format)	0.562	Training	0.6775	0.2201	-0.2581	0.2434	-0.509	-1.2093	-0.0171	-0.5752	0.7384	-0.1476	-0.3779	0.0883	-0.4338	0.151	-0.6597
CHEMBL513139	CC(C)C(=O)N(Cc1ccc(Cl)cc1Cl)[C@H]1CCNC1	IC50	'='	28	1	NET	0.493	B (cell-based format)	0.562	Test	-0.1007	-0.1534	-0.8953	0.7265	-0.3109	-1.1439	-0.4465	-0.0596	0.1128	0.1131	-0.732	0.3333	-0.1496	-0.2528	-0.2987
CHEMBL387117	CC(C)CC(c1ccc(Cl)c(Cl)c1)C1CCCCN1C	IC50	'='	28	1	NET	0.493	B (cell-based format)	0.562	Training	0.7925	-0.2553	-0.219	0.8073	0.76	-1.0073	-0.0421	-1.22	-0.3612	0.0495	-0.4045	0.9877	-0.1496	-0.0133	-0.1801
CHEMBL2407326	CCC(=O)C(c1ccc(Cl)c(Cl)c1)C1CCNCC1.Cl	IC50	'='	28	1	NET	0.493	B (cell-based format)	0.562	Training	-0.008	-0.2815	0.0611	-0.0457	0.0467	-0.7277	-0.626	-0.1308	-0.044	-0.1094	-0.667	0.6025	0.6634	-0.9446	-0.0877
CHEMBL214159	CCOc1ccccc1CC(c1ccc(F)cc1)N1CCNCC1	IC50	'='	28	1	NET	0.493	B (cell-based format)	0.562	Training	0.5009	-0.0824	0.9245	-0.5575	-0.4159	0.1679	-0.3993	-0.5601	-0.2139	-0.8991	-0.2181	-0.5642	0.8905	0.3846	-0.7487
CHEMBL2407337	CCOCC(c1ccc(Cl)c(Cl)c1)C1CCNCC1.Cl	IC50	'='	28	1	NET	0.493	B (cell-based format)	0.562	Test	0.4352	-0.3195	0.0611	-0.3486	0.134	-0.6126	-0.5795	-0.4591	-0.0972	-0.6542	-0.52	0.6438	1.1679	-0.1328	-0.7993
CHEMBL1683896	CN(C)CC1(c2cccc(C(F)(F)F)c2)CCCCC1	IC50	'='	28	1	NET	0.493	B (single protein format)	0.54	Training	0.2001	-0.7066	0.0094	2.0967	0.0588	-1.0323	0.4556	-1.0864	-1.2087	1.3494	-0.5622	0.0146	-0.7201	0.616	0.0019
CHEMBL111128	CNC[C@H]1C2CCC(C2)[C@@H]1c1ccc2ccccc2c1	IC50	'='	28	1	NET	0.493	B (single protein format)	0.54	Training	0.243	-0.399	0.1197	-0.6021	1.2873	1.449	-0.1439	-0.7836	-0.6276	-0.5766	0.9096	0.3031	-0.27	0.8177	0.676
CHEMBL1642902	NC[C@@H]1Cc2ccccc2[C@H](c2ccc(Cl)c(Cl)c2)C1	IC50	'='	28	1	NET	0.493	B (cell-based format)	0.562	Training	0.3772	0.1722	0.1001	-0.1018	0.5942	0.0443	-0.0962	-0.3588	0.7863	-0.0104	0.7579	0.4682	-0.1663	-0.4414	0.249
CHEMBL3917453	Cc1cccc(OC(c2ccc(Cl)c(Cl)c2)C2CNC2)c1	IC50	'='	28.4	1	NET	0.493	B (cell-based format)	0.562	Test	0.6775	0.2201	-0.2581	0.2634	-0.4888	-1.0452	-0.0171	-0.5752	0.7384	-0.1447	-0.3213	0.0883	-0.4338	0.3337	-0.5378
CHEMBL477580	CC(C)C(=O)N(Cc1cc(Cl)cc(Cl)c1Cl)[C@H]1CCNC1	IC50	'='	29	1	NET	0.493	B (cell-based format)	0.562	Training	0.1832	0.1618	-1.0273	0.9075	-0.2066	-1.2558	-0.1143	-0.1183	0.4882	0.435	-0.6992	0.9958	-0.4114	-0.4483	0.0919
CHEMBL593821	CCN(C)CCCc1cccc2[nH]cc(S(=O)(=O)c3ccccc3)c12	IC50	'='	29	1	NET	0.493	B (cell-based format)	0.562	Training	0.1891	0.1471	0.0887	0.1878	0.6587	-0.1379	0.1745	0.5597	0.0249	0.4039	-0.0076	0.8201	0.0744	-0.3319	0.2797
CHEMBL257809	CCN(CC)C(=O)[C@@]1(c2ccc(Br)s2)C[C@H]1CN	IC50	'='	29	1	NET	0.493	B (cell-based format)	0.562	Training	-0.4809	-0.1071	-1.3465	-0.2331	1.2418	-0.7783	-0.1334	1.9372	-0.0414	1.861	-0.9363	1.5154	0.7106	-3.3604	1.2209
CHEMBL1628227	CN(C)CCC=C1c2ccccc2COc2ccccc21	IC50	'='	29	1	NET	0.493	B (cell membrane format)	0.237	Test	0.159	-0.0069	0.0071	-0.1957	-0.3967	0.4328	-0.7923	-0.3768	0.0593	-0.6359	-0.317	-0.5061	0.7106	0.3156	-0.5126
CHEMBL511525	CN1CCN(C[C@H](c2cccc(Cl)c2)C2(O)CCCCC2)CC1.Cl.Cl	IC50	'='	29	1	NET	0.493	B (cell-based format)	0.562	Training	0.191	-0.2034	0.6467	0.501	0.5704	-0.3995	-0.0045	-0.4545	-0.9017	0.1067	-0.2501	-0.1967	-0.3184	0.344	-0.2723
CHEMBL510855	CNC[C@@H](O)[C@H](c1ccccc1)N(C)c1ccc(C)cc1	IC50	'='	29	1	NET	0.493	B (cell-based format)	0.562	Training	-0.1979	-0.1711	0.2483	-0.1459	-0.7158	-0.4675	-0.6342	0.002	0.4865	-0.6243	-0.7827	-0.2198	0.9831	-0.3709	-0.2809
CHEMBL1087924	CNCCCN1Cc2ccccc2N(c2ccccc2F)S1(=O)=O	IC50	'='	29	1	NET	0.493	B (cell-based format)	0.562	Training	0.0043	0.0454	0.1977	0.1835	0.9364	0.0888	0.2243	0.6164	-0.0275	0.5752	0.6635	1.1181	0.0147	0.1537	0.6193
CHEMBL256293	CCc1cc(Cl)ccc1Oc1cc(C)ncc1CN(C)C	IC50	'='	30	1	NET	0.493	B (cell-based format)	0.562	Test	-0.2289	-0.0265	-0.4441	0.7846	-0.9412	-0.9211	-0.5056	-0.3839	0.5354	-0.0428	-0.4755	-0.8507	0.1763	-0.2686	-0.351
CHEMBL1644602	Clc1cc(O[C@H]2C[C@@H]3CC[C@H](C2)N3)cc(-c2ccccc2)c1	IC50	'='	30	1	NET	0.493	B (cell-based format)	0.562	Training	0.6008	0.0054	0.4607	0.0993	0.1612	0.6558	-0.0275	-0.6371	-0.2649	-0.4424	0.3708	-1.0357	-0.7748	1.3507	-0.279
CHEMBL564100	Clc1ccccc1OC(c1cccnc1)C1CCNCC1	IC50	'='	30	1	NET	0.493	B (cell-based format)	0.562	Training	0.0458	-0.0865	1.2437	-0.6411	-0.5776	0.3097	-0.7239	-0.1059	0.0758	-0.9161	-0.5483	-0.4979	0.6656	0.809	-0.9285
CHEMBL504971	CNC[C@@H](O)[C@H](c1ccccc1)N(C)c1ccccc1	IC50	'='	30	1	NET	0.493	B (cell-based format)	0.562	Training	-0.3011	-0.2524	0.5674	-0.5692	-0.903	-0.0948	-0.8973	0.0664	0.5534	-0.9207	-1.1668	-0.1718	1.4329	-0.0812	-0.4283
CHEMBL524271	CNC[C@@H]1Cc2ccccc2[C@@H]1Oc1cccc2ccccc12	IC50	'='	30	1	NET	0.493	B (cell-based format)	0.562	Test	0.4849	0.1541	0.4848	-0.7345	-0.1558	1.2184	-0.0945	-0.6645	0.2605	-0.4785	0.9532	-0.3748	0.1144	0.5934	0.3759
CHEMBL516965	CNCC[C@H](c1ccccc1)n1c(=O)n(C(C)C)c2cccc(F)c21	IC50	'='	30	1	NET	0.493	B (cell-based format)	0.562	Training	0.2142	0.0223	0.0887	-0.1006	-0.2404	0.4513	0.1067	-0.1409	-0.3222	0.1401	1.0037	0.0663	0.1749	-0.0771	1.1625
CHEMBL451620	CNCC1(O)Cc2ccccc2C1Cc1ccccc1C	IC50	'='	30	1	NET	0.493	B (cell-based format)	0.562	Training	-0.375	-0.2373	0.0071	0.1368	0.2805	0.2469	-0.2529	-0.1747	-0.2137	0.4305	0.4274	0.5548	-0.1419	-0.0024	0.68
CHEMBL21731	CNCCCC12CCC(c3ccccc31)c1ccccc12	IC50	'='	30	1	NET	0.493	B (cell membrane format)	0.237	Training	0.2599	-0.2271	0.6742	-0.7928	1.7579	1.6386	-0.4275	-0.399	-0.7375	0.0142	0.8547	0.3764	0.4854	-0.0774	0.8319
CHEMBL1083211	CNCCCCN1Cc2cc(F)ccc2N(c2ccccc2F)S1(=O)=O	IC50	'='	30	1	NET	0.493	B (cell-based format)	0.562	Test	0.2412	0.1326	-0.0273	0.4411	0.8565	-0.1832	0.5397	0.476	-0.2576	0.6832	0.6683	0.9506	-0.1393	0.1338	0.5592
CHEMBL3310483	Fc1cc(C(CC2CNC2)Oc2cccc(Cl)c2)ccc1Cl	IC50	'='	30	1	NET	0.493	B (cell-based format)	0.562	Training	0.8112	0.2262	-0.2581	0.3205	-0.5543	-1.1912	0.0709	-0.6074	0.4751	-0.2093	-0.4081	-0.7579	-0.3479	0.4647	-0.9324
CHEMBL1830884	O=S1(=O)N(CCC2CCCNC2)c2ccccc2N1c1ccccc1	IC50	'='	30	1	NET	0.493	B (cell-based format)	0.562	Training	0.327	0.0932	1.2437	-0.0441	1.0999	0.831	0.3617	0.476	-0.3987	0.2861	0.5174	0.9297	-0.4231	0.7717	0.6021
CHEMBL3310487	Fc1cc(C(CC2CNC2)Oc2ccccc2Cl)ccc1Cl	IC50	'='	30.8	1	NET	0.493	B (cell-based format)	0.562	Training	0.8112	0.2277	-0.219	0.1338	-0.5686	-1.1869	0.0461	-0.6074	0.4751	-0.1888	-0.4923	-0.4659	-0.2415	0.2353	-0.8697
CHEMBL469222	CC(C)CC(=O)N(Cc1ccc(Cl)cc1Cl)[C@H]1CCNC1	IC50	'='	31	1	NET	0.493	B (cell-based format)	0.562	Test	0.0645	-0.1166	-0.8953	0.8833	-0.2539	-0.9335	-0.359	-0.1183	-0.0567	-0.0387	-0.7584	-0.1126	-0.0688	0.259	-0.3784
CHEMBL466963	CCCC(=O)N(Cc1ccc(Cl)cc1Cl)[C@H]1CCNC1	IC50	'='	31	1	NET	0.493	B (cell-based format)	0.562	Training	-0.071	-0.1759	-0.8953	0.106	-0.27	-0.6333	-0.6532	-0.0596	0.0871	-0.2972	-0.7204	-0.0595	0.7093	-0.2337	-0.4153
CHEMBL213754	CCCOc1ccccc1CC(c1ccccc1)N1CCNCC1	IC50	'='	31	1	NET	0.493	B (cell-based format)	0.562	Training	0.5908	-0.1002	1.2437	-0.9563	-0.3572	0.3478	-0.5925	-0.5601	-0.2421	-1.262	-0.348	-0.5642	1.3768	0.7089	-1.0547
CHEMBL210027	FC(F)(F)c1ccccc1CC(c1ccccc1)N1CCNCC1	IC50	'='	31	1	NET	0.493	B (cell-based format)	0.562	Training	0.5703	-0.0794	1.2437	0.6342	-0.475	-0.0167	0.2869	-0.8574	-0.3863	0.1647	-0.4825	-0.3231	-0.1454	0.8917	-0.4676
CHEMBL1644607	N#Cc1cccc(-c2cccc(O[C@H]3C[C@@H]4CC[C@H](C3)N4)c2)c1	IC50	'='	31	1	NET	0.493	B (cell-based format)	0.562	Test	0.1905	-0.012	0.3539	-0.2588	-0.0729	0.6469	-0.1416	0.1017	-0.3525	-0.486	0.2959	-1.043	-0.2784	0.5155	-0.3092
CHEMBL1173275	C[C@@H]1NC(C)(C)CO[C@@]1(O)c1cccc(F)c1	IC50	'='	32	1	NET	0.493	B (cell-based format)	0.562	Training	-0.8195	-0.9195	-0.4464	2.4102	-0.706	-1.5741	-0.1825	0.5809	-1.3852	2.2613	-0.5932	0.1552	-1.7176	-0.5506	0.7211
CHEMBL461323	CCCn1c(=O)n([C@H](CCNC)c2ccccc2)c2ccccc21	IC50	'='	32	1	NET	0.493	B (cell-based format)	0.562	Training	0.0641	-0.0372	0.2873	-0.8631	-0.2186	0.7163	-0.3993	-0.0944	-0.1876	-0.4641	0.6862	-0.3158	1.1028	-0.0358	0.5378
CHEMBL99653	CN(C)CC(c1cccc(C(F)(F)F)c1)C1(O)CCCCC1	IC50	'='	32	1	NET	0.493	B (cell-based format)	0.562	Training	-0.008	-0.59	0.0094	2.2532	-0.1235	-1.3235	0.498	-0.4947	-1.4986	1.628	-0.7424	0.1602	-0.9851	0.2902	0.0268
CHEMBL402345	CNCc1cc(C(=O)N(C)C)ccc1Oc1ccc(Cl)cc1OC	IC50	'='	32	1	NET	0.493	B (cell-based format)	0.562	Test	-0.3745	0.3712	-0.4441	0.2735	-1.0067	-0.9484	-0.3058	0.3523	0.9258	0.0394	-0.3051	-0.5466	0.6734	-1.094	-0.139
CHEMBL224819	COC(=O)[C@@H]1C2CCC(C[C@H]1c1ccc(Br)cc1)N2C	IC50	'='	32.4	1	NET	0.493	B (single protein format)	0.54	Training	-0.3932	0.158	-0.4693	0.0689	1.576	0.0819	-0.4053	-0.1107	0.0832	-0.0077	0.8432	0.6812	-0.361	-0.5713	0.8622
CHEMBL3310486	Fc1ccc(OC(CC2CNC2)c2ccc(Cl)c(F)c2)cc1	IC50	'='	32.5	1	NET	0.493	B (cell-based format)	0.562	Training	0.6008	-0.0367	-0.2581	0.3014	-0.707	-1.3484	-0.0224	-0.6074	0.0061	-0.2017	-0.4935	-0.7579	-0.3479	0.2885	-1.0492
CHEMBL563404	c1ccc(-c2ccccc2OC(c2ccccn2)C2CCNCC2)cc1	IC50	'='	33	1	NET	0.493	B (cell-based format)	0.562	Training	0.688	0.291	2.2001	-0.8937	-0.6239	0.8678	-0.2664	-0.3631	-0.0701	-1.0318	-0.161	-0.6767	0.6089	1.0858	-0.7241
CHEMBL3769872	CC(C)C(C)[C@]1(c2ccc3ccccc3c2)CC[C@](C)(O)CC1	IC50	'='	33	1	NET	0.493	B (single protein format)	0.54	Test	0.809	-0.3697	0.1403	1.3203	1.0167	-0.6622	1.0378	-0.5487	-1.1524	1.124	0.6459	2.1352	-1.1142	-0.3177	0.718
CHEMBL3770663	CNC[C@]1(c2ccc3ccccc3c2)CC[C@@](C)(O)CC1	IC50	'='	33	1	NET	0.493	B (single protein format)	0.54	Training	-0.0331	-0.3863	0.1403	0.8266	0.5749	-0.1742	0.3644	-0.0615	-0.6448	0.7585	0.5482	-0.1557	-0.4313	-0.1538	0.2622
CHEMBL258062	CNCc1cc(C(=O)N(C)C)ccc1Oc1ccc(Cl)cc1Cl	IC50	'='	33	1	NET	0.493	B (cell-based format)	0.562	Training	-0.0518	0.5143	-0.4441	0.6143	-0.8689	-1.1565	-0.1272	0.1012	1.3357	0.1868	-0.3317	-0.326	0.196	-0.5714	-0.2402
CHEMBL3310490	Cc1ccc(OC(CC2CNC2)c2ccc(Cl)c(F)c2)cc1	IC50	'='	33.1	1	NET	0.493	B (cell-based format)	0.562	Training	0.6305	-0.0062	-0.2581	0.3014	-0.6184	-1.3484	-0.0103	-0.6074	0.088	-0.2561	-0.4935	-0.7579	-0.3479	0.2885	-1.0492
CHEMBL3309701	Fc1ccccc1OC(CC1CNC1)c1ccc(Cl)c(Cl)c1	IC50	'='	33.5	1	NET	0.493	B (cell-based format)	0.562	Test	0.8112	0.2277	-0.219	0.1338	-0.5569	-1.1869	0.0461	-0.6074	0.4751	-0.1893	-0.4923	-0.0813	-0.2415	0.2353	-0.8697
CHEMBL3310478	Fc1ccc(OC(CC2CNC2)c2ccc(Cl)c(Cl)c2)cc1	IC50	'='	33.7	1	NET	0.493	B (cell-based format)	0.562	Training	0.8112	0.2262	-0.2581	0.3014	-0.5557	-1.3484	0.0709	-0.6074	0.4751	-0.2221	-0.4935	-0.1739	-0.3479	0.2885	-1.0492
CHEMBL467123	CNC[C@@H](O)[C@H](c1ccc(OC)cc1)N(C)c1ccccc1	IC50	'='	34	1	NET	0.493	B (cell-based format)	0.562	Training	-0.3398	-0.0819	0.2483	-0.5201	-0.8513	-0.2862	-0.7189	0.2793	0.4818	-0.7127	-0.8558	-0.2636	1.4678	-1.0575	-0.2173
CHEMBL573667	CNCC[C@H](c1ccccc1)n1ccc2ccccc21	IC50	'='	34	1	NET	0.493	B (cell-based format)	0.562	Training	0.1919	-0.2878	0.2873	-0.9656	-0.406	0.7865	-0.6509	-0.7036	0.0997	-0.9262	0.1588	-0.446	0.9831	0.4785	-0.2305
CHEMBL3703740	Fc1cc2c(cc1-c1ccc(C(F)(F)F)nn1)CNCC2c1ccc(Cl)c(Cl)c1	IC50	'='	34.1	1	NET	0.493	B (cell membrane format)	0.237	Test	0.7259	1.2869	0.5399	1.1797	-0.2927	-0.2054	0.3975	-0.029	0.0148	0.5392	-0.2208	0.0392	-0.3887	-0.1183	0.0445
CHEMBL378418	Brc1ccccc1CC(c1ccccc1)N1CCNCC1	IC50	'='	35	1	NET	0.493	B (cell-based format)	0.562	Training	0.5123	0.4651	1.2437	-0.6411	-0.0001	0.3097	-0.5227	-0.7932	0.9228	-1.0317	-0.5483	0.2246	0.6656	0.809	-0.9285
CHEMBL219224	CC(c1ccc(Cl)cc1)C1CCCCN1	IC50	'='	35	1	NET	0.493	B (cell-based format)	0.562	Training	-0.0628	-0.8251	0.2483	-0.1272	-0.1278	-0.5934	-1.0025	-0.7196	-0.4423	-0.7276	-1.2055	0.0052	0.5488	0.0654	-0.998
CHEMBL498509	Cc1ccccc1O[C@H]1c2ccccc2OC[C@H]1CN	IC50	'='	35	1	NET	0.493	B (cell-based format)	0.562	Training	-0.1071	-0.3019	0.3447	-0.5764	-0.5948	0.497	-0.5789	0.3438	0.049	-0.4443	0.3864	-0.3873	0.4084	-0.3277	0.0646
CHEMBL562691	Cc1ccnc(C(Oc2cccc(Cl)c2Cl)C2CCNCC2)c1	IC50	'='	35	1	NET	0.493	B (cell-based format)	0.562	Test	0.4735	0.2577	0.727	-0.0518	-0.4199	-0.1372	-0.1536	-0.2053	0.1994	-0.3238	-0.2649	0.0809	0.0375	0.305	-0.3717
CHEMBL3673167	FC(F)(F)c1ccc(Oc2ccc3c(c2)CN2CCC3(c3ccc(Cl)c(Cl)c3)CC2)nn1	IC50	'='	35.1	1	NET	0.493	B (cell membrane format)	0.237	Training	1.3306	1.5011	0.6719	1.0729	0.5214	0.1008	0.9309	-0.0938	-0.2824	0.6773	0.3152	0.1961	-0.5302	-0.1263	0.2624
CHEMBL401596	Cc1cc(Cl)ccc1Oc1ccncc1CN(C)C	IC50	'='	36	1	NET	0.493	B (cell-based format)	0.562	Training	-0.4882	-0.0869	-0.219	0.7982	-1.0852	-0.8824	-0.751	-0.2874	1.0262	-0.2044	-0.7333	-0.7269	0.0108	0.4976	-0.6847
CHEMBL1683873	Clc1ccc(C2(CNC3CC3)CCCCC2)cc1Cl	IC50	'='	36	1	NET	0.493	B (single protein format)	0.54	Training	0.4844	-0.3447	-0.1777	0.1134	0.7616	-1.1034	0.1705	-0.7427	-0.598	0.5217	-0.3306	0.6844	-0.305	0.0285	-0.567
CHEMBL1082611	CNC[C@@H](O)CCN1c2ccccc2N(c2ccc(F)c(F)c2)S1(=O)=O	IC50	'='	36	1	NET	0.493	B (cell-based format)	0.562	Test	-0.2947	0.1729	-0.219	0.6726	0.6389	-0.2138	0.5172	1.0809	-0.1728	0.9731	0.7717	1.0029	-0.4997	-0.2736	1.0478
CHEMBL311347	COC(=O)[C@@H]1C2CC[C@H](C[C@@H]1c1ccc(I)cc1)N2C	IC50	'='	36	1	NET	0.493	B (single protein format)	0.54	Training	-0.27	1.1634	-0.4693	0.0689	1.7416	0.0819	-0.3317	-0.1107	0.7494	-0.0084	0.8432	0.6812	-0.361	-0.5713	0.8622
CHEMBL2407328	COCC(c1ccc2ccccc2c1)C1CCNCC1.Cl	IC50	'='	36	1	NET	0.493	B (cell-based format)	0.562	Training	0.1271	-0.4277	0.7374	-0.8346	-0.1176	0.6951	-0.6273	-0.54	-0.3881	-0.9147	-0.0565	-0.2409	0.867	0.4785	-0.4382
CHEMBL564445	CCn1c(=O)n([C@@H](c2ccccc2)[C@H](O)CNC)c2cc(F)ccc21	IC50	'='	36.7	1	NET	0.493	B (cell-based format)	0.562	Training	-0.4959	0.0628	0.0611	-0.2659	-0.4126	0.5128	-0.2506	0.4865	-0.1874	0.0975	0.863	-0.2616	0.3748	-0.7183	1.2119
CHEMBL234705	CN(C)[C@@H]1CC=C(c2c[nH]c3ccc(C#N)cc23)CC1	IC50	'='	37	1	NET	0.493	B (cell-based format)	0.562	Test	-0.6411	-0.2235	-0.2581	-0.0567	-0.1658	0.1966	-0.5479	0.2806	0.0589	-0.06	0.6433	0.3399	-0.1663	-0.6336	0.2902
CHEMBL1684045	CNC(C)C1(c2ccc(Cl)c(Cl)c2)CCCCC1	IC50	'='	37	1	NET	0.493	B (cell-based format)	0.562	Training	0.3215	-0.3874	-0.1777	0.1037	0.6835	-0.754	-0.1345	-0.819	-0.3658	0.8467	-0.3898	2.4253	0.3419	-1.8146	0.9837
CHEMBL257348	NC[C@@H]1C[C@@]1(C(=O)C1NCc2ccccc21)c1ccsc1	IC50	'='	37	1	NET	0.493	B (cell-based format)	0.562	Training	-1.16	-0.0541	-0.6703	-0.5692	0.4873	0.7878	-0.193	1.5592	-0.2259	1.2298	0.208	0.6032	-0.5966	-0.6861	1.2129
CHEMBL3309702	Clc1ccc(C(CC2CNC2)Oc2ccccc2)cc1Cl	IC50	'='	37.2	1	NET	0.493	B (cell-based format)	0.562	Training	0.7378	0.1754	0.0611	-0.0657	-0.5156	-1.0362	-0.1801	-0.5752	0.6211	-0.5321	-0.614	-0.1281	0.0049	0.5817	-1.212
CHEMBL378447	CCOc1ccccc1CC(c1ccccc1F)N1CCNCC1	IC50	'='	38	1	NET	0.493	B (cell-based format)	0.562	Test	0.5009	-0.082	0.9635	-0.6978	-0.4252	0.3608	-0.4114	-0.5601	-0.2139	-0.8752	-0.2965	-0.4708	0.9887	0.3923	-0.5279
CHEMBL404754	CNCc1cc(C(=O)NC)ccc1Oc1ccc(Cl)cc1Cl	IC50	'='	38	1	NET	0.493	B (cell-based format)	0.562	Training	-0.1167	0.3937	-0.4441	0.1001	-0.8803	-0.9053	-0.3292	0.4843	1.3317	-0.0606	-0.2596	-0.6155	0.8069	-1.0781	-0.2656
CHEMBL402371	CNCc1cnc(C)cc1Oc1ccc(Cl)cc1Br	IC50	'='	38	1	NET	0.493	B (cell-based format)	0.562	Training	-0.1924	0.5184	-0.4441	0.3979	-0.7326	-0.7928	-0.5937	0.0806	1.6953	-0.1198	-0.4355	-0.4342	0.4081	-0.1441	-0.4708
CHEMBL1084933	CNCCCCN1Cc2ccccc2N(c2ccccc2F)S1(=O)=O	IC50	'='	38	1	NET	0.493	B (cell-based format)	0.562	Training	0.1677	0.0818	0.1977	0.1165	0.9179	0.0492	0.2887	0.5436	-0.1604	0.4492	0.5286	1.0312	0.1691	0.2212	0.4383
CHEMBL375131	FC(F)(F)Oc1ccccc1CC(c1ccccc1)N1CCNCC1	IC50	'='	38	1	NET	0.493	B (cell-based format)	0.562	Test	0.4931	-0.0253	1.2437	0.835	-0.5728	-0.1655	0.2295	-0.5894	-0.4093	0.0318	-0.4725	-0.5887	-0.1239	1.12	-0.8517
CHEMBL214237	c1ccc(CC(c2ccccc2)N2CCNCC2)cc1	IC50	'='	39	1	NET	0.493	B (cell-based format)	0.562	Training	0.1481	-0.3134	1.5238	-0.8848	-0.4234	0.5328	-0.8971	-0.768	0.1002	-1.3891	-0.7467	-0.6315	0.9645	1.1972	-1.2915
CHEMBL469068	CC(C)(C)CC(=O)N(Cc1ccc(Cl)cc1Cl)[C@H]1CCNC1	IC50	'='	39	1	NET	0.493	B (cell-based format)	0.562	Training	0.2448	-0.0593	-0.8953	2.0874	-0.2573	-1.2399	0.3752	-0.1718	-0.2871	0.9239	-0.8153	-0.161	-0.8724	0.387	-0.3388
CHEMBL1683880	CN1CCN(CC2(c3ccc(Cl)c(Cl)c3)CCCCC2)CC1	IC50	'='	39	1	NET	0.493	B (single protein format)	0.54	Training	0.683	-0.0048	0.4595	0.3587	0.9281	-0.4704	0.2887	-0.9914	-0.2046	0.0055	-0.1352	0.4392	-0.2538	0.2412	-0.2547
CHEMBL602550	CNC[C@@H](O)[C@H](c1cccc(F)c1)N1CC2(CCCCC2)c2ccccc21.Cl	IC50	'='	39	1	NET	0.493	B (cell-based format)	0.562	Test	0.3877	0.1352	0.6857	-0.19	0.8297	0.8014	0.5147	-0.3583	-0.7787	0.3079	1.3662	0.0816	-0.1424	0.1791	1.0907
CHEMBL557528	CCCn1c(=O)n([C@@H](c2ccccc2)[C@H](O)CNC)c2cc(F)ccc21	IC50	'='	39.4	1	NET	0.493	B (cell-based format)	0.562	Training	-0.3325	0.0958	0.0611	-0.2774	-0.351	0.4231	-0.2079	0.4209	-0.3099	-0.0004	0.8952	-0.296	0.5107	-0.2826	0.9721
CHEMBL410054	C=CCN(CC#CC)C(=O)[C@@]1(c2ccc3c(c2)CCO3)C[C@H]1CN	IC50	'='	40	1	NET	0.493	B (single protein format)	0.54	Training	-0.5827	0.1467	-0.8953	-0.6296	-0.3683	-0.088	0.0201	0.5414	0.0793	0.5367	-0.1764	0.1409	0.8932	-0.9326	0.3414
CHEMBL257810	CCN(CC)C(=O)[C@@]1(c2ccc(Cl)s2)C[C@H]1CN	IC50	'='	40	1	NET	0.493	B (cell-based format)	0.562	Training	-0.5612	-0.5288	-1.3465	-0.2331	0.7206	-0.7783	-0.1745	1.9372	-0.6019	1.866	-0.9363	1.5154	0.7106	-3.3604	1.2209
CHEMBL99946	CCN(CC)C(=O)[C@@]1(c2ccccc2)C[C@H]1CN	IC50	'='	40	1	NET	0.493	B (single protein format)	0.54	Test	-0.5425	-0.744	-0.3901	-0.803	-0.578	-0.4583	-0.3426	0.7889	-0.6434	0.9331	-1.2901	0.4501	1.487	-2.7278	0.5822
CHEMBL214209	CN1C2CCC1C1COC(=O)CCCCCC(=O)Nc3ccc(cc3)C1C2	IC50	'='	40	1	NET	0.493	B (single protein format)	0.54	Training	-0.4909	-0.1603	-0.4693	-0.0032	0.9996	0.2657	-0.2504	0.3917	-1.2725	-0.6033	0.7357	0.2185	-0.3046	0.727	-0.1907
CHEMBL246519	Fc1ccc(CN(C2CCOCC2)[C@H]2CCNC2)c(F)c1F	IC50	'='	40	1	NET	0.493	B (cell-based format)	0.562	Training	-0.1897	-0.5732	-0.0514	-0.1927	-0.3655	-0.1229	-0.4476	-0.4944	-1.2928	-0.2084	-0.3581	-0.1947	-0.0288	-0.0367	-0.1175
CHEMBL404364	CCCN(CC)C(=O)C1(c2ccccc2)CC1CN	IC50	'='	41	1	NET	0.493	B (single protein format)	0.54	Training	-0.3791	-0.711	-0.3901	-0.7922	-0.5569	-0.4923	-0.2858	0.6888	-0.7789	0.7381	-1.3256	0.3637	1.6245	-2.0111	0.3148
CHEMBL4748644	CCNc1ccc2c(n1)N(C)CCN(c1cccc(O[C@@H](CCNC)c3cccs3)c1)C2=O	IC50	'='	41	1	NET	0.493	B (cell-based format)	0.562	Test	1.0107	1.1161	-0.2581	-0.4228	-0.2674	0.3058	0.7505	0.9296	0.2473	-0.404	0.6707	-0.4255	0.482	0.0192	0.0479
CHEMBL3323176	CN1Cc2cc(F)ccc2C(c2ccc3sccc3c2)C1	IC50	'='	41	1	NET	0.493	B (cell-based format)	0.562	Training	0.1189	0.2375	-0.126	0.1803	0.6074	0.817	-0.0459	-0.2508	0.7621	0.0996	1.2859	-0.082	-1.1889	0.7242	0.6583
CHEMBL562854	Cc1cccc(OC(c2cccnc2)C2CCNCC2)c1C	IC50	'='	42	1	NET	0.493	B (cell-based format)	0.562	Training	-0.0318	-0.2385	1.0451	-0.4375	-0.5727	0.087	-0.5541	-0.1577	-0.3527	-0.6879	-0.4576	-0.0914	0.3916	0.4105	-0.5802
CHEMBL585708	CNC[C@H](O)[C@H](c1ccccc1)n1cc(C)c2ccccc21	IC50	'='	42	1	NET	0.493	B (cell-based format)	0.562	Training	-0.1751	-0.1228	0.2873	-0.4257	-0.349	0.6265	-0.4684	-0.0516	0.0149	-0.3922	0.3759	-0.1387	0.4087	0.1561	0.5694
CHEMBL256816	CNCc1ccccc1Oc1ccc(Cl)cc1Cl	IC50	'='	42	1	NET	0.493	B (cell-based format)	0.562	Test	0.1549	0.0114	-0.219	-0.0653	-0.9873	-0.4838	-0.6382	-0.4122	1.5231	-0.444	-0.7319	-0.6408	0.875	-0.0331	-0.6896
CHEMBL539716	CNC[C@@H](O)[C@H](c1ccccc1)n1c(=O)n(C2CCC2)c2ccccc21	IC50	'='	42.5	1	NET	0.493	B (cell-based format)	0.562	Training	-0.3211	0.1227	0.2873	-0.5523	-0.1453	0.5122	-0.1642	0.3599	-0.5494	-0.1352	0.8849	-0.1773	0.0152	0.2379	0.9562
CHEMBL566050	CCCC(NC(C)(C)C)C(=O)c1ccc(Cl)c(Cl)c1	IC50	'='	43	1	NET	0.493	B (cell-based format)	0.562	Training	0.463	-0.3036	-0.8953	2.4072	-0.5377	-2.3159	0.19	-0.0667	0.0811	1.3077	-1.2597	0.2184	-0.1871	-0.6665	-0.5061
CHEMBL402027	C=C(F)CN(C)C(=O)[C@@]1(c2ccsc2)C[C@H]1CN	IC50	'='	44	1	NET	0.493	B (cell-based format)	0.562	Training	-1.3796	-0.4582	-1.3465	0.5732	-0.0628	-1.147	-0.4703	1.9372	-0.1927	1.8342	-1.3967	0.6199	-0.1261	-1.3617	0.6899
CHEMBL2407325	CC(=O)C(c1ccc(Cl)c(Cl)c1)C1CCNCC1.Cl	IC50	'='	44	1	NET	0.493	B (cell-based format)	0.562	Test	-0.1235	-0.3157	0.0611	0.4687	-0.0777	-0.6585	-0.6291	-0.0667	0.1439	0.0061	-0.7411	0.7894	0.0601	-0.0542	-0.0865
CHEMBL461153	CCn1c(=O)n([C@H](CCNC)c2ccccc2)c2ccccc21	IC50	'='	44	1	NET	0.493	B (cell-based format)	0.562	Training	-0.0993	-0.0702	0.2873	-0.8741	-0.2745	0.825	-0.442	-0.0442	-0.0505	-0.3769	0.6575	-0.2794	0.9797	-0.4966	0.7794
CHEMBL375118	Clc1ccc(C(C2CCCC2)C2CCCCN2)cc1	IC50	'='	44	1	NET	0.493	B (cell-based format)	0.562	Training	0.4078	-0.6195	0.2483	-0.4932	0.8538	0.5005	-0.6109	-0.8695	-1.2661	-0.7996	-0.3363	-0.2907	0.3309	0.7598	-0.5046
CHEMBL213030	Clc1ccccc1CC(c1nccs1)N1CCNCC1	IC50	'='	45	1	NET	0.493	B (cell-based format)	0.562	Training	-0.4658	0.0477	0.2873	-0.5964	0.2979	0.3684	-0.9919	0.7975	0.5843	-0.8854	-0.535	0.0941	0.5059	0.756	-0.7767
CHEMBL563852	FC(F)(F)Oc1ccccc1OC(c1cccnc1)C1CCNCC1	IC50	'='	45	1	NET	0.493	B (cell-based format)	0.562	Test	0.107	-0.1126	1.2437	0.835	-0.8511	-0.1655	0.0706	-0.0038	-0.7364	0.1275	-0.4725	-0.7769	-0.1239	1.12	-0.8517
CHEMBL4785616	CCNc1ncc2c(n1)N(C)CCN(c1cccc(O[C@@H](CCNC)c3cccs3)c1)C2=O	IC50	'='	46	1	NET	0.493	B (cell-based format)	0.562	Training	0.3685	1.1715	-0.2581	-0.4228	-0.3409	0.3058	0.4213	1.2294	0.3206	-0.3818	0.6707	-0.4255	0.482	0.0192	0.0479
CHEMBL461095	CN(C)C[C@@H](c1cccc(Cl)c1)C1(O)CCCCC1	IC50	'='	46	1	NET	0.493	B (cell-based format)	0.562	Training	-0.1463	-0.5101	0.0094	1.1017	0.2294	-0.8724	-0.3538	-0.3665	-0.6924	0.4791	-0.7581	0.0609	-0.1787	0.3563	-0.0951
CHEMBL256817	CN(C)Cc1ccccc1Oc1ccc(F)cc1Cl	IC50	'='	46	1	NET	0.493	B (cell-based format)	0.562	Training	0.0536	-0.1309	-0.219	0.7982	-1.1364	-0.8824	-0.5296	-0.8271	0.9556	-0.1506	-0.7333	-0.6701	0.0108	0.4976	-0.6847
CHEMBL401819	CNCc1cc(C(N)=O)ccc1Oc1ccc(Cl)cc1C	IC50	'='	46	1	NET	0.493	B (cell-based format)	0.562	Test	-0.5338	0.0984	-0.4441	0.551	-0.9583	-0.9486	-0.5118	1.1001	1.0326	-0.0322	-0.2115	-0.619	0.2924	-0.3152	-0.3946
CHEMBL202479	CCCC(C(=O)c1ccc(I)cc1)N1CCCC1	IC50	'='	46.5	1	NET	0.493	F (cell-based format)	0.49	Training	0.3795	0.9216	-0.7081	-0.286	0.0444	-0.4032	-0.164	-0.2726	1.0492	-0.3021	-0.6777	-0.3	0.5394	-0.1298	-0.6594
CHEMBL258450	CCN(CC)C(=O)[C@@]1(c2ccc3occc3c2)C[C@H]1CN	IC50	'='	47	1	NET	0.493	B (single protein format)	0.54	Training	-0.3741	-0.4665	-0.8953	-0.59	-0.3817	0.1205	0.1443	0.9098	-0.777	1.0066	-0.2808	0.2936	0.4571	-2.163	1.0142
CHEMBL255303	CCN(CC)C(=O)[C@@]1(c2ccc3sccc3c2)C[C@H]1CN	IC50	'='	47	1	NET	0.493	B (single protein format)	0.54	Training	-0.2522	-0.1316	-0.8953	-0.59	0.3031	0.1205	0.2345	1.4488	-0.03	1.0101	-0.2808	0.6055	0.4571	-2.163	1.0142
CHEMBL257593	COc1cc(Cl)ccc1Oc1ccncc1CN(C)C	IC50	'='	47	1	NET	0.493	B (cell-based format)	0.562	Test	-0.6301	0.0033	-0.219	0.3837	-1.1894	-0.6477	-0.8483	0.0301	0.9954	-0.3013	-0.6827	-0.9164	0.5877	-0.1753	-0.5432
CHEMBL595252	O=S(=O)(c1ccccc1)c1c[nH]c2cccc(CCN3CCCCC3)c12	IC50	'='	47	1	NET	0.493	B (cell-based format)	0.562	Training	0.3521	0.1905	1.0451	-0.0307	0.7407	0.5765	0.2974	0.428	-0.3192	0.1894	0.0836	0.6789	-0.3524	0.5976	0.1931
CHEMBL3703726	FC(F)(F)c1ccc(-c2ccc3c(c2)NCCC3c2ccc(Cl)cc2)nn1	IC50	'='	47.3	1	NET	0.493	B (cell membrane format)	0.237	Training	0.5931	0.8963	0.8591	0.9286	-0.3451	0.0804	0.0684	0.0138	-0.1203	0.2684	-0.3322	-0.4249	-0.1963	0.0595	-0.2144
CHEMBL384687	c1ccc(CCC(Cc2ccccc2)N2CCNCC2)cc1	IC50	'='	48	1	NET	0.493	B (cell-based format)	0.562	Training	0.3535	-0.2431	1.5238	-0.83	-0.2982	0.2503	-0.7903	-0.8164	-0.2095	-1.5283	-1.082	-0.7644	1.1261	1.1495	-1.7333
CHEMBL67078	c1ccc(CCCNCC2CCCN(CCOC(c3ccccc3)c3ccccc3)C2)cc1	IC50	'='	48	1	NET	0.493	B (cell-based format)	0.562	Test	1.5794	0.7154	2.1622	-0.8701	-0.4012	0.3755	0.0645	-0.7793	-0.2868	-1.476	-0.8531	-1.0392	1.1615	1.1492	-1.5955
CHEMBL556268	Cc1ccc(C(Oc2cccc(Cl)c2Cl)C2CCNCC2)nc1	IC50	'='	48	1	NET	0.493	B (cell-based format)	0.562	Training	0.4735	0.2591	0.727	-0.0702	-0.4459	-0.2481	-0.1626	-0.2053	0.1994	-0.3176	-0.2397	0.0809	0.0375	0.1359	-0.4444
CHEMBL219703	CCCCCC(c1ccc(Cl)cc1)C1CCCCN1	IC50	'='	49	1	NET	0.493	B (cell-based format)	0.562	Training	0.5908	-0.6792	0.2483	-0.6465	0.4666	-0.3616	-0.7923	-0.8455	-1.0769	-1.1307	-0.7554	-0.5298	1.6724	0.2674	-1.289
CHEMBL603430	CCN(C)CCc1cccc2[nH]cc(S(=O)(=O)c3ccccc3)c12	IC50	'='	49	1	NET	0.493	B (cell-based format)	0.562	Training	0.0257	0.1106	0.0887	0.2575	0.655	-0.1524	0.1109	0.6331	0.1649	0.5296	0.118	0.8989	-0.0835	-0.4207	0.4186
CHEMBL401676	CCN(CC)C(=O)[C@@]1(c2ccsc2)C[C@H]1CN	IC50	'='	49	1	NET	0.493	B (cell-based format)	0.562	Test	-0.9263	-0.7407	-1.3465	-0.7574	0.2638	-0.4292	-0.5271	2.1198	-0.7976	1.5826	-1.1704	0.6326	1.2202	-3.422	1.1153
CHEMBL577825	CNC[C@@H](O)[C@H](c1cccc(C)c1)n1ccc2ccccc21	IC50	'='	49	1	NET	0.493	B (cell-based format)	0.562	Training	-0.1751	-0.1243	-0.0319	-0.2737	-0.3737	0.5296	-0.4474	-0.0516	0.0149	-0.4068	0.3762	-0.4164	0.3023	0.1478	0.4369
CHEMBL567467	CNC[C@H](O)[C@H](c1ccccc1)n1ccc2cc(Cl)ccc21	IC50	'='	49	1	NET	0.493	B (cell-based format)	0.562	Training	0.0057	0.1081	0.0611	-0.2737	-0.338	0.4802	-0.3662	-0.0516	0.402	-0.3621	0.3478	-0.4164	0.3023	0.1478	0.3968
CHEMBL218847	CCCC(c1ccc(Cl)cc1)C1CCCCN1	IC50	'='	50	1	NET	0.493	B (cell-based format)	0.562	Training	0.264	-0.752	0.2483	-0.5378	0.2286	-0.1923	-0.921	-0.7895	-0.7949	-0.9425	-0.8687	-0.4523	1.3937	0.0776	-0.9162
CHEMBL257424	CN(C)Cc1ccccc1Oc1cccc(Cl)c1	IC50	'='	50	1	NET	0.493	B (cell-based format)	0.562	Test	-0.0199	-0.1832	-0.0319	0.5917	-1.124	-0.6497	-0.7557	-0.7996	1.1577	-0.5551	-0.8738	-1.0087	0.3224	0.932	-1.0389
CHEMBL493263	CN(C)Cc1ccccc1Sc1cccc(Cl)c1	IC50	'='	50	1	NET	0.493	B (cell-based format)	0.562	Training	0.306	0.1795	-0.0319	0.5917	0.281	-0.6497	-0.552	-0.0914	2.08	-0.5535	-0.8738	-0.5375	0.3224	0.932	-1.0389
CHEMBL451165	CNCc1cc(C(N)=O)ccc1Cc1ccc(Cl)c(Cl)c1	IC50	'='	50	1	NET	0.493	B (cell-based format)	0.562	Training	-0.228	0.371	-0.4441	0.5124	-0.5387	-1.0891	-0.3309	0.7488	1.5612	-0.0212	-0.31	0.1849	0.2924	-0.4289	-0.5063
CHEMBL2337599	N#Cc1cccc(O[C@H](c2ccccc2)[C@@H]2CCNC2)c1	IC50	'='	50.12	1	NET	0.493	B (cell-based format)	0.562	Training	0.0435	-0.1568	0.2483	-0.7562	-0.7837	0.4181	-0.6531	0.2909	0.1465	-0.8908	-0.5374	-0.8027	0.9001	0.2597	-0.8151
CHEMBL218848	CC(C)C(c1ccc(Cl)cc1)C1CCCCN1	IC50	'='	51	1	NET	0.493	B (cell-based format)	0.562	Test	0.2362	-0.7291	0.2483	0.2539	0.0594	-0.3974	-0.7098	-0.7895	-0.765	-0.4866	-1.0772	0.3255	0.3917	0.2777	-0.4028
CHEMBL595457	CC(C)NCCc1cccc2[nH]cc(S(=O)(=O)c3ccccc3)c12	IC50	'='	51	1	NET	0.493	B (cell-based format)	0.562	Training	0.0016	0.0294	0.0887	0.6052	0.6323	-0.0472	0.1211	0.9162	-0.0652	0.5154	0.1216	0.8989	-0.3891	0.4385	0.318
CHEMBL3703748	CC1(C)NCC(c2ccc(Cl)c(Cl)c2)c2ccc(-c3ccc4ncnn4c3)cc21	IC50	'='	51	1	NET	0.493	B (cell membrane format)	0.237	Training	0.698	1.3225	0.2689	0.6219	0.2128	0.4134	0.3475	0.0242	0.0493	0.3175	0.164	0.3995	-0.4762	-0.0699	0.2591
CHEMBL1683884	CN(C)CC1(c2ccc(Cl)cc2)CCCCC1	IC50	'='	51	1	NET	0.493	B (single protein format)	0.54	Training	0.0618	-0.6266	0.0094	0.7657	0.5552	-0.6068	-0.3795	-1.0653	-0.3186	0.1138	-0.5599	-0.1049	0.1764	0.4561	-0.1568
CHEMBL1084829	CNC[C@@H](O)CCN1c2ccccc2N(c2ccc(F)cc2)S1(=O)=O	IC50	'='	51	1	NET	0.493	B (cell-based format)	0.562	Test	-0.3681	0.1206	-0.0319	0.5371	0.6975	-0.0254	0.2782	1.1709	-0.0724	0.7183	0.6099	1.0096	-0.2993	-0.0605	0.877
CHEMBL256137	CNCc1cnc(C)cc1Oc1ccc(Cl)cc1C	IC50	'='	51	1	NET	0.493	B (cell-based format)	0.562	Training	-0.4535	-0.1794	-0.4441	0.3979	-0.9948	-0.7928	-0.7171	0.0806	0.6983	-0.1757	-0.4355	-0.7269	0.4081	-0.1441	-0.4708
CHEMBL1722	COC(=O)C(c1ccccc1)C1CCCCN1.Cl	IC50	'='	51	1	NET	0.493	F (cell-based format)	0.49	Training	-0.7164	-0.8442	0.5674	-0.7771	-0.5589	-0.0501	-0.8639	0.5569	-0.629	-0.6851	-0.9003	-0.3749	1.0309	-0.1005	-0.7624
CHEMBL1812739	Cc1ccc([C@H]2C[C@@H]3CC[C@H]([C@H]2C(=O)OC(C)C)N3C)cc1	IC50	'='	52	1	NET	0.493	B (cell-based format)	0.562	Training	-0.2513	-0.4904	-0.4693	0.7555	1.1719	-0.0713	-0.1865	-0.3185	-1.3014	0.3851	0.8648	0.6039	-0.976	0.0592	0.9337
CHEMBL3593397	Cl.NC(=O)[C@@H]1CNCCO[C@H]1c1ccc(Cl)c(Cl)c1	IC50	'='	52	1	NET	0.493	B (cell-based format)	0.562	Test	-0.883	-0.2263	-0.8953	0.4488	-0.243	-0.7886	-0.9667	1.4868	0.5212	-0.0513	-0.0667	0.5275	0.0601	-0.1332	-0.2529
CHEMBL3323099	CN1Cc2ccccc2C(c2cccc3sccc23)C1	IC50	'='	52	1	NET	0.493	B (cell-based format)	0.562	Training	0.0454	0.1868	0.1277	-0.3373	0.8152	1.3629	-0.309	-0.2031	0.9206	-0.19	1.1618	0.0516	-0.7615	0.8536	0.79
CHEMBL575133	CNC[C@@H](O)[C@H](c1cccc(F)c1)n1ccc2c(Br)cccc21	IC50	'='	52	1	NET	0.493	B (cell-based format)	0.562	Training	0.1595	0.6237	-0.2305	-0.0589	-0.1948	0.3903	-0.085	-0.1035	0.6966	-0.0583	0.5075	0.105	0.0538	-0.1083	0.7632
CHEMBL476154	CNCC[C@H](c1ccccc1)N1C(=O)C2(CCCCC2)c2ccccc21	IC50	'='	53	1	NET	0.493	B (cell-based format)	0.562	Training	0.6415	0.1012	1.0049	-0.7383	0.6417	1.0927	0.4721	-0.4154	-0.6802	0.2289	1.3055	0.233	0.2739	0.0705	1.221
CHEMBL3673161	Clc1ccc(C23CCN(CC2)Cc2cc(-c4cccnn4)ccc23)cc1Cl	IC50	'='	53.5	1	NET	0.493	B (cell membrane format)	0.237	Test	0.7857	1.271	0.9911	-0.0618	0.9983	0.8348	0.1561	-0.1625	0.1429	0.1414	0.4288	0.3561	-0.1635	-0.0802	0.3567
CHEMBL1644471	c1ccc(O[C@H]2C[C@@H]3CC[C@H](C2)N3)cc1	IC50	'='	54	1	NET	0.493	B (cell-based format)	0.562	Training	-0.5685	-1.0528	0.0358	-0.2346	0.1536	0.6265	-1.1988	-0.302	-1.4001	-0.9203	-0.3579	-1.2272	-0.2819	1.4802	-0.8942
CHEMBL4779959	CCNc1ncc2c(n1)N(C)CCN(c1cccc(O[C@@H](CCNC)c3ccccc3)c1)C2=O	IC50	'='	54	1	NET	0.493	B (cell-based format)	0.562	Training	0.7117	1.2234	0.6995	-0.4553	-0.6219	0.271	0.575	0.5206	0.3773	-0.4668	0.6299	-0.6072	0.5819	0.0721	-0.0687
CHEMBL214240	Clc1cccc(CC(c2ccccc2)N2CCNCC2)c1	IC50	'='	54	1	NET	0.493	B (cell-based format)	0.562	Training	0.432	0.0003	1.2046	-0.4464	-0.2746	0.3029	-0.5528	-0.7932	0.4598	-1.039	-0.5529	-0.6574	0.5546	1.0483	-0.9964
CHEMBL577138	CNC[C@@H](O)[C@H](c1cccc(C(F)(F)F)c1)n1ccc2ccccc21	IC50	'='	54	1	NET	0.493	B (cell-based format)	0.562	Test	0.144	0.0281	-0.0319	0.8599	-0.5644	-0.0104	0.4856	-0.1958	-0.4063	0.7095	0.2419	-0.2788	-0.4381	0.1147	0.4817
CHEMBL3673157	Clc1ccc(C23CCN(CC2)Cc2cc(OCCCc4ccncc4)ccc23)cc1	IC50	'='	54.8	1	NET	0.493	B (cell membrane format)	0.237	Training	1.0568	0.911	1.1771	-0.2816	0.6569	0.7362	0.0901	-0.266	-0.3879	-0.2793	0.0621	-0.22	0.2842	0.1558	-0.1902
CHEMBL511099	Cc1ccc(C23CNCC2C3)cc1	IC50	'='	55	1	NET	0.493	B (single protein format)	0.54	Training	-0.7465	-1.0566	-0.2305	0.1261	-0.3849	-0.1793	-0.5429	-0.5546	-0.7896	1.3121	-1.0875	0.5315	-1.2168	0.2782	-0.0946
CHEMBL4226593	CNC[C@]1(c2ccc(Cl)c(Cl)c2)CC[C@](C)(O)CC1	IC50	'='	55	1	NET	0.493	B (single protein format)	0.54	Training	-0.0432	-0.2962	-0.5371	1.6011	0.8605	-1.4136	0.3355	0.1112	-0.2338	1.4285	0.0601	0.7825	-0.5117	-0.9736	0.2686
CHEMBL3673179	CCS(=O)(=O)N1CCN(c2ccc3c(c2)CN2CCC3(c3ccc(Cl)cc3)CC2)CC1	IC50	'='	55.8	1	NET	0.493	B (cell membrane format)	0.237	Test	1.0445	0.9682	0.8591	0.4593	1.5707	0.3428	0.6613	0.1401	-0.4577	0.4395	0.3071	0.5649	-0.2095	-0.6439	0.4385
CHEMBL205082	CCCC(C(=O)c1ccccc1)N1CCCC1	IC50	'='	56	1	NET	0.493	F (cell-based format)	0.49	Training	-0.108	-0.8618	-0.3901	-0.7874	-0.495	0.035	-0.5951	-0.2261	-0.6585	-0.665	-1.0985	-0.2605	1.0309	0.185	-0.829
CHEMBL562767	CNC[C@@H](O)[C@H](c1ccccc1)n1c(=O)n(C(C)(C)C)c2ccccc21	IC50	'='	56	1	NET	0.493	B (cell-based format)	0.562	Training	-0.2791	0.1066	0.2873	0.8342	-0.3169	0.2945	0.4515	0.4209	-0.4309	0.8337	0.6433	0.6683	-0.4511	0.1275	1.3041
CHEMBL1813314	CN1C[C@H]2CCCC[C@@]2(c2ccc(Cl)c(Cl)c2)C1	IC50	'='	56.23	1	NET	0.493	B (cell-based format)	0.562	Training	0.3174	-0.2779	-0.3717	0.5275	1.4949	0.1225	0.1001	-1.2135	-0.3371	1.1032	0.6403	2.2427	-1.1278	-0.1716	1.386
CHEMBL1095850	CN1CCN(C[C@H](c2csc(Cl)c2)C2(O)CCCCC2)CC1	IC50	'='	57	1	NET	0.493	B (cell-based format)	0.562	Test	-0.1523	-0.2549	0.0094	0.5897	1.2263	-0.4261	-0.162	0.568	-0.9161	0.2589	-0.4013	-0.1538	-0.5058	0.276	-0.1449
CHEMBL1085233	CNC[C@@H](C)CN1c2ccccc2N(c2ccccc2F)S1(=O)=O	IC50	'='	57	1	NET	0.493	B (cell-based format)	0.562	Training	0.0741	0.0626	0.0071	0.4978	0.7182	0.1777	0.4432	0.6164	-0.0193	0.9379	0.5612	1.1459	-0.3734	0.0315	1.2147
CHEMBL4743954	CNCCC(Oc1cccc(N2CCN(C)c3nc(C(F)(F)F)ncc3C2=O)c1)c1cccs1	IC50	'='	58	1	NET	0.493	B (cell-based format)	0.562	Training	0.4301	1.1911	-0.2581	0.6462	-0.4076	-0.1426	1.2693	0.8875	0.0209	0.6063	0.7609	-0.3475	-0.4877	0.133	0.1917
CHEMBL504028	NCC1CCC(c2ccc3ccccc3c2)O1	IC50	'='	58	1	NET	0.493	B (cell-based format)	0.562	Training	-0.3558	-0.5826	-0.219	-0.5929	-0.3773	0.5727	-0.8005	0.2043	-0.1517	-0.6009	0.1834	-0.7233	0.2096	-0.1806	-0.2405
CHEMBL461268	NCC1CCC(c2ccc(Br)cc2)O1	IC50	'='	59	1	NET	0.493	B (cell-based format)	0.562	Test	-0.5694	-0.3434	-0.7081	-0.1722	-0.1394	-0.5194	-1.1201	0.6186	0.6888	-0.5607	-0.6654	-0.908	0.6662	-0.8358	-0.7558
CHEMBL512967	CCC(=O)N(Cc1ccc(Cl)cc1Cl)[C@H]1CCNC1	IC50	'='	60	1	NET	0.493	B (cell-based format)	0.562	Training	-0.2344	-0.2123	-0.8953	0.1407	-0.3339	-0.8375	-0.7064	0.0048	0.2723	-0.18	-0.7307	-0.0011	0.5357	-0.8195	-0.293
CHEMBL381792	CN[C@H]1CC[C@@H](c2ccc(Cl)c(Cl)c2)c2ccc(NS(C)(=O)=O)cc21	IC50	'='	60	1	NET	0.493	B (cell-based format)	0.562	Training	-0.0035	0.7018	-0.1065	1.4699	0.7127	-0.4515	0.5253	0.7157	0.7885	1.0004	0.7277	0.3022	-1.0452	-0.3162	0.511
CHEMBL572917	CNC[C@@H](O)[C@H](c1cccc(F)c1)n1ccc2cc(Br)ccc21	IC50	'='	60	1	NET	0.493	B (cell-based format)	0.562	Training	0.1595	0.6232	-0.2581	0.1052	-0.1582	0.2435	-0.0729	-0.1035	0.6966	-0.0716	0.5908	-0.4488	-0.0483	0.0518	0.5694
CHEMBL566958	CNC[C@@H](O)[C@H](c1cccc(F)c1)n1ccc2cc(Cl)ccc21	IC50	'='	60	1	NET	0.493	B (cell-based format)	0.562	Test	0.0791	0.1589	-0.2581	0.1052	-0.3602	0.2435	-0.1151	-0.1035	0.2706	-0.068	0.5908	-0.4488	-0.0483	0.0518	0.5694
CHEMBL312037	COC(=O)[C@@H]1C2CC[C@H](C[C@@H]1c1ccc(C)cc1)N2C	IC50	'='	60	1	NET	0.493	B (single protein format)	0.54	Training	-0.6543	-0.5387	-0.4693	0.0689	1.2823	0.0819	-0.5263	-0.1107	-0.8055	-0.0498	0.8432	0.6812	-0.361	-0.5713	0.8622
CHEMBL1644606	N#Cc1ccc(-c2cccc(O[C@H]3C[C@@H]4CC[C@H](C3)N4)c2)cc1	IC50	'='	60	1	NET	0.493	B (cell-based format)	0.562	Training	0.1905	-0.012	0.3539	-0.2765	-0.0522	0.618	-0.1416	0.1017	-0.3525	-0.4881	0.3768	-1.043	-0.2784	0.3539	-0.3305
CHEMBL1683891	CN(C)CC1(c2ccc(F)c(F)c2)CCCCC1	IC50	'='	61	1	NET	0.493	B (single protein format)	0.54	Training	-0.0751	-0.8372	-0.1777	0.9533	0.0754	-0.8902	-0.2367	-1.073	-1.0215	0.507	-0.5044	-0.0608	-0.1306	0.1381	0.0855
CHEMBL469151	CNC[C@@H](O)[C@H](c1ccccc1)N(C)c1cccc(C)c1	IC50	'='	61	1	NET	0.493	B (cell-based format)	0.562	Test	-0.1979	-0.1711	0.2483	-0.125	-0.8133	-0.348	-0.6342	0.002	0.4865	-0.6223	-1.0188	-0.2198	0.9831	-0.1788	-0.2043
CHEMBL796	COC(=O)C(c1ccccc1)C1CCCCN1	IC50	'='	61	1	NET	0.493	B (cell-based format)	0.562	Training	-0.7164	-0.8442	0.5674	-0.7771	-0.5589	-0.0501	-1.3772	0.4339	-0.7358	-0.8812	-1.1738	-0.547	1.5355	-0.356	-0.5653
CHEMBL251694	COc1ccc([C@H](CN(C)C)C2(O)CCCCC2)cc1	IC50	'='	61	1	NET	0.493	B (cell-based format)	0.562	Training	-0.469	-0.6532	0.0094	0.6106	-0.0087	-0.7894	-0.5197	-0.0453	-1.0838	0.2789	-0.7349	-0.0004	0.4074	-0.6304	-0.1237
CHEMBL251694	COc1ccc([C@H](CN(C)C)C2(O)CCCCC2)cc1	IC50	'='	61	1	NET	0.493	B (single protein format)	0.54	Training	-0.469	-0.6532	0.0094	0.6106	-0.0087	-0.7894	-0.4936	0.0654	-0.8726	-0.0857	-0.8539	-0.0746	0.5373	-0.2694	-0.3548
CHEMBL379205	FC(F)(F)COc1ccccc1CC(c1ccccc1)N1CCNCC1	IC50	'='	61	1	NET	0.493	B (cell-based format)	0.562	Test	0.7597	0.0203	1.2437	0.7209	-0.5397	-0.2961	0.3595	-0.6165	-0.5003	-0.0737	-0.3683	-0.6115	0.0298	0.9102	-1.0601
CHEMBL447825	NCC1CCC(c2ccc(Cl)cc2)O1	IC50	'='	61	1	NET	0.493	B (cell-based format)	0.562	Training	-0.6498	-0.8077	-0.7081	-0.1722	-0.4547	-0.5194	-1.1623	0.6186	-0.0212	-0.5554	-0.6654	-0.908	0.6662	-0.8358	-0.7558
CHEMBL448900	CC(C)CC(=O)N(Cc1cccc(Cl)c1Cl)[C@H]1CCNC1	IC50	'='	62	1	NET	0.493	B (cell-based format)	0.562	Training	0.0645	-0.1151	-0.8677	0.6581	-0.3042	-0.9167	-0.3711	-0.1183	-0.0567	-0.019	-0.8456	0.6209	0.0472	-0.0378	-0.2468
CHEMBL466293	CNC[C@@H](O)[C@H](c1ccccc1)N(C)c1ccc(F)cc1	IC50	'='	62	1	NET	0.493	B (cell-based format)	0.562	Training	-0.2276	-0.2016	0.2483	-0.1459	-0.8924	-0.4675	-0.6462	0.002	0.3971	-0.565	-0.7827	-0.2198	0.9831	-0.3709	-0.2809
CHEMBL401877	CNCc1cc(C(N)=O)ccc1Oc1ccc(Cl)cc1OC	IC50	'='	62	1	NET	0.493	B (cell-based format)	0.562	Test	-0.6758	0.1887	-0.4441	0.1833	-1.059	-0.7314	-0.6092	1.3296	1.0041	-0.1282	-0.1879	-0.7959	0.8069	-0.8943	-0.2778
CHEMBL3673158	Clc1ccc(C23CCN(CC2)Cc2cc(OCCCc4cccnc4)ccc23)cc1	IC50	'='	62.3	1	NET	0.493	B (cell membrane format)	0.237	Training	1.0568	0.9124	1.1771	-0.2816	0.6593	0.7362	0.0843	-0.266	-0.3879	-0.2755	0.0621	-0.22	0.2842	0.1558	-0.1902
CHEMBL404474	CCN(C(=O)C1(c2ccccc2)CC1CN)c1ccccc1	IC50	'='	63	1	NET	0.493	B (single protein format)	0.54	Training	0.1659	-0.1242	0.5674	-0.7717	-0.6125	0.1785	0.2555	0.3718	0.062	0.4598	-0.8256	0.2288	0.8065	-1.0036	0.3126
CHEMBL1683882	CN(C)CC1(c2ccc(Cl)c(Cl)c2)CCCC1	IC50	'='	63	1	NET	0.493	B (single protein format)	0.54	Training	0.1823	-0.3479	-0.8953	1.0967	0.3945	-0.8851	-0.1168	-1.0653	0.3343	0.6575	-0.6697	1.0113	-0.3732	0.0187	0.3357
CHEMBL3703750	O=c1ccc(-c2cc3c(cc2F)C(c2ccc(Cl)c(Cl)c2)CNC3)n[nH]1	IC50	'='	63	1	NET	0.493	B (cell membrane format)	0.237	Test	0.2161	0.9863	0.5399	0.2745	-0.178	0.1167	-0.2445	0.412	0.2733	-0.0445	-0.1649	0.0331	-0.0596	-0.1037	-0.0337
CHEMBL3703727	Nc1ccc(-c2ccc3c(c2)CNCC3c2ccc(Cl)cc2)nn1	IC50	'='	63.1	1	NET	0.493	B (cell membrane format)	0.237	Training	-0.1349	0.8746	0.8591	-0.0715	-0.2156	0.4581	-0.6123	0.6141	0.4161	-0.4104	-0.2749	-0.4416	0.1786	0.095	-0.3272
CHEMBL257390	C#CCN(CCOC)C(=O)[C@@]1(c2ccsc2)C[C@H]1CN	IC50	'='	64	1	NET	0.493	B (cell-based format)	0.562	Training	-1.2769	-0.2555	-1.3465	-0.7825	0.009	-0.6087	-0.6214	1.9923	-0.1351	0.9598	-0.8928	0.3669	1.6431	-1.7454	0.2882
CHEMBL584152	CNC[C@@H](O)[C@H](c1cccc(F)c1)n1ccc2c(Cl)cccc21	IC50	'='	64	1	NET	0.493	B (cell-based format)	0.562	Training	0.0791	0.1593	-0.2305	-0.0589	-0.3843	0.3903	-0.1272	-0.1035	0.2706	-0.0528	0.5075	-0.1258	0.0538	-0.1083	0.7632
CHEMBL513360	O=C(C1CCC1)N(Cc1ccc(Cl)cc1Cl)[C@H]1CCNC1	IC50	'='	64	1	NET	0.493	B (cell-based format)	0.562	Test	-0.0925	-0.0801	-0.8953	0.085	-0.1626	-0.8611	-0.4286	-0.1718	-0.2971	-0.1135	-0.6711	0	-0.3228	0.1597	-0.2961
CHEMBL415	CN(C)CCCN1c2ccccc2CCc2ccc(Cl)cc21	IC50	'='	64.6	1	NET	0.493	B (cell-based format)	0.562	Training	0.5296	0.0893	-0.219	0.1959	0.3022	0.1054	-0.0574	-1.1231	0.3662	-0.3548	0.9364	-0.5219	-0.1351	0.6116	-0.1182
CHEMBL257338	CCN(CC)C(=O)[C@@]1(c2cc3ccccc3s2)C[C@H]1CN	IC50	'='	65	1	NET	0.493	B (cell-based format)	0.562	Training	-0.2116	-0.1773	-0.6703	-0.57	1.0207	0.0806	0.2182	1.3657	-0.4075	1.4125	0.0538	1.5034	0.3256	-2.379	1.2175
CHEMBL559490	CNC[C@@H](O)[C@H](c1ccccc1)n1c(=O)n(C2CCCC2)c2ccccc21	IC50	'='	66.7	1	NET	0.493	B (cell-based format)	0.562	Training	-0.1577	0.1591	0.2873	-0.5881	-0.0602	1.1034	-0.0998	0.3029	-0.6516	-0.2249	0.907	-0.2123	0.154	0.2958	0.9931
CHEMBL4792765	CNCC[C@H](Oc1cccc(N2CCN(C)c3ncccc3C2=O)c1)c1cccs1	IC50	'='	67	1	NET	0.493	B (cell-based format)	0.562	Test	0.5219	0.9142	-0.0319	-0.4571	-0.2934	0.4415	0.3987	0.8315	0.3798	-0.4197	0.4503	-0.3526	0.2879	0.2302	0.0415
CHEMBL1644478	Fc1cccc(O[C@H]2C[C@@H]3CC[C@H](C2)N3)c1	IC50	'='	67	1	NET	0.493	B (cell-based format)	0.562	Training	-0.495	-1.002	-0.2833	0.2896	0.082	0.3274	-0.9478	-0.3602	-1.4825	-0.4777	-0.0631	-1.2272	-0.7364	1.2742	-0.5392
CHEMBL504892	CN(c1ccccc1)[C@@H](c1ccccc1)[C@H](O)CN	IC50	'='	68	1	NET	0.493	B (cell-based format)	0.562	Training	-0.4791	-0.3133	0.5674	-0.5683	-1.0814	-0.2817	-0.9356	0.7229	0.6499	-0.8187	-1.3392	-0.119	1.2955	-0.6594	-0.3168
CHEMBL3310488	Cc1ccccc1OC(CC1CNC1)c1ccc(Cl)c(F)c1	IC50	'='	68.6	1	NET	0.493	B (cell-based format)	0.562	Training	0.6305	-0.0057	-0.219	0.1338	-0.602	-1.1869	-0.0352	-0.6074	0.088	-0.2397	-0.4923	-0.514	-0.2415	0.2353	-0.8697
CHEMBL3334776	Clc1ccc(C(CCN2CCOCC2)N2CCCC2)cc1Cl	IC50	'='	68.9	1	NET	0.493	B (cell-based format)	0.562	Test	0.6551	-0.0046	0.0611	-0.2855	0.1843	-0.0589	-0.2538	-0.8011	-0.1664	-0.7296	-0.5469	0.1727	0.2853	0.4021	-0.8008
CHEMBL3323094	CN1Cc2ccccc2C(c2cccc3ccoc23)C1	IC50	'='	69	1	NET	0.493	B (cell-based format)	0.562	Training	-0.0765	-0.1477	0.1277	-0.3373	0.0544	1.3629	-0.4138	-0.7528	0.1587	-0.1812	1.1618	-0.2763	-0.7615	0.8536	0.79
CHEMBL1224381	CNCCC(c1ccc(Cl)c(Cl)c1)n1ncnn1	IC50	'='	69	1	NET	0.493	B (cell-based format)	0.562	Training	-1.2646	0.4133	-0.8953	-0.2815	-0.6004	-0.5931	-1.366	1.1025	2.2963	-0.4298	-0.503	0.2927	1.0093	-0.2438	-0.6168
CHEMBL513313	CCCCC(=O)N(Cc1ccc(Cl)cc1Cl)[C@H]1CCNC1	IC50	'='	70	1	NET	0.493	B (cell-based format)	0.562	Training	0.0924	-0.1395	-0.8953	0.0274	-0.2565	-0.7895	-0.5889	-0.1183	-0.0812	-0.4113	-0.7641	-0.1126	0.867	-0.1333	-0.6389
CHEMBL256058	CN(C)Cc1ccccc1Oc1ccccc1	IC50	'='	70	1	NET	0.493	B (cell-based format)	0.562	Test	-0.3038	-0.4969	0.2873	0.1133	-1.2898	-0.4216	-1.1001	-0.7691	0.7569	-0.9597	-1.1594	-0.9966	0.8104	1.1075	-1.402
CHEMBL2407331	COCC(c1ccc(F)c(Cl)c1)C1CCNCC1.Cl	IC50	'='	70	1	NET	0.493	B (cell-based format)	0.562	Training	-0.0934	-0.6005	0.0611	-0.2815	-0.2235	-0.4688	-0.7501	-0.4122	-0.4661	-0.4961	-0.7093	0.0045	1.0093	-0.2438	-0.577
CHEMBL479783	CSc1ccc(Sc2ccc(N(C)S(C)(=O)=O)cc2CN(C)C)cc1	IC50	'='	70	1	NET	0.493	B (cell-based format)	0.562	Training	0.1517	1.1356	-0.2581	1.6677	1.0296	-1.4822	0.4511	1.8585	2.0952	0.778	-0.4372	1.7937	-0.424	-0.4929	-0.4754
CHEMBL3703747	Fc1cc2c(cc1-c1ccc3ncnn3c1)CNCC2c1ccc(Cl)c(Cl)c1	IC50	'='	70.4	1	NET	0.493	B (cell membrane format)	0.237	Training	0.4812	1.2836	0.3527	0.0282	-0.1137	0.7302	-0.0303	0.0459	0.2053	-0.0675	0.0428	0.0137	-0.2081	0.036	0.1622
CHEMBL3673130	FC(F)(F)c1nnc2ccc(-c3ccc4c(c3)CN3CCC4(c4ccc(Cl)cc4)C3)cn12	IC50	'='	70.5	1	NET	0.493	B (cell membrane format)	0.237	Test	1.3494	1.4241	0.44	0.9224	0.4671	0.8534	1.1075	-0.1802	-0.4195	0.7472	0.6078	-0.0352	-0.7816	0.0791	0.7285
CHEMBL415	CN(C)CCCN1c2ccccc2CCc2ccc(Cl)cc21	IC50	'='	71	1	NET	0.493	B (cell membrane format)	0.237	Training	0.5296	0.0893	-0.219	0.1959	0.3022	0.1054	-0.5399	-0.5248	-0.1564	-0.4821	-0.1733	-0.4764	0.4754	0.2354	-0.4275
CHEMBL210126	CCc1ccccc1CC(c1ccccc1)N1CCNCC1	IC50	'='	72	1	NET	0.493	B (cell-based format)	0.562	Training	0.3667	-0.1996	1.2437	-0.9438	-0.2289	0.5402	-0.6365	-0.8164	-0.0971	-1.1414	-0.4742	-0.3827	1.1431	0.2072	-0.7493
CHEMBL486044	CN[C@H]1C[C@H](Oc2ccccc2C)c2ccccc21	IC50	'='	72	1	NET	0.493	B (cell-based format)	0.562	Training	-0.0824	-0.3547	0.0071	-0.5045	-0.4394	0.5649	-0.5851	-0.5015	0.1041	-0.3841	0.1563	-0.2817	0.2288	-0.2373	0.2645
CHEMBL605213	CNC[C@@H](O)[C@H](c1cccc(F)c1)N1c2ccccc2CC1C.Cl	IC50	'='	72	1	NET	0.493	B (cell-based format)	0.562	Test	-0.0879	-0.086	-0.0319	-0.0256	-0.1577	0.4076	-0.182	-0.1601	-0.122	-0.1285	0.4556	-0.0528	0.0538	0.1199	0.7492
CHEMBL1642906	CNC[C@H]1Cc2ccccc2[C@H](c2ccc(Cl)c(Cl)c2)C1	IC50	'='	72	1	NET	0.493	B (cell-based format)	0.562	Training	0.5552	0.2332	0.1001	-0.1228	0.6846	0.1376	-0.0579	-0.9112	0.6922	-0.141	0.7341	0.3945	0.0227	0.077	0.1308
CHEMBL404145	CCN(CC)C(=O)[C@@]1(c2cccc(F)c2)C[C@H]1CN	IC50	'='	73	1	NET	0.493	B (single protein format)	0.54	Training	-0.469	-0.6932	-0.7081	-0.3028	-0.5939	-0.7315	-0.0964	0.6888	-0.743	1.2112	-0.9275	0.3637	1.0047	-2.6844	0.7382
CHEMBL1642897	CN[C@H]1Cc2ccccc2[C@@H](c2ccc(Cl)c(Cl)c2)C1	IC50	'='	73	1	NET	0.493	B (single protein format)	0.54	Training	0.3411	0.1792	0.1001	-0.1018	0.5488	0.0443	-0.1615	-0.7641	0.9949	-0.3914	0.6098	0.3849	-0.0251	-0.0841	0.0106
CHEMBL512435	CNC[C@@H](O)[C@H](c1cccc(Cl)c1)N(C)c1ccccc1	IC50	'='	73	1	NET	0.493	B (cell-based format)	0.562	Test	-0.0172	0.0613	0.2483	-0.125	-0.6313	-0.3376	-0.5529	0.002	0.9087	-0.5757	-0.7827	-0.2198	0.9831	-0.1788	-0.1947
CHEMBL213035	N#Cc1ccccc1CC(c1ccccc1)N1CCNCC1	IC50	'='	73	1	NET	0.493	B (cell-based format)	0.562	Training	0.0216	-0.0169	1.2437	-0.9438	-0.4303	0.5402	-0.6789	0.0136	0.3347	-1.0433	-0.4742	-0.4702	1.1431	0.2072	-0.7493
CHEMBL3673136	Clc1ccc(C23CCN(Cc4cc(-c5ccc6ncnn6c5)ccc42)C3)cc1Cl	IC50	'='	73.7	1	NET	0.493	B (cell membrane format)	0.237	Training	0.8405	1.4181	0.254	0.0626	0.7106	1.1468	0.4268	-0.1369	0.0295	0.2749	0.5573	0.3119	-0.5356	0.0168	0.6365
CHEMBL11	CN(C)CCCN1c2ccccc2CCc2ccccc21	IC50	'='	74	1	NET	0.493	B (cell-based format)	0.562	Training	0.2457	-0.2244	0.0071	-0.1957	0.0848	0.4328	-0.4017	-1.1133	0.0181	-0.6618	0.715	-0.4912	0.2269	0.735	-0.2493
CHEMBL1830880	O=S1(=O)N(CC2CNCCO2)c2ccccc2N1c1ccccc1	IC50	'='	74	1	NET	0.493	B (cell-based format)	0.562	Test	-0.2139	0.1115	1.2437	0.0314	0.7827	0.8592	0.0994	0.8298	-0.1072	0.3896	0.6792	1.0096	-0.5936	0.8828	0.7268
CHEMBL509373	Cc1ccccc1OC1c2ccccc2CC1(O)CN	IC50	'='	75	1	NET	0.493	B (cell-based format)	0.562	Training	-0.5831	-0.2882	0.0071	0.1414	-0.4542	0.0687	-0.3278	0.7625	-0.0794	0.6339	0.4124	-0.039	-0.3383	-0.7826	0.7721
CHEMBL378319	Clc1ccccc1CC(c1cccnc1)N1CCNCC1	IC50	'='	75	1	NET	0.493	B (cell-based format)	0.562	Training	-0.1395	0.0153	1.2437	-0.6411	-0.3128	0.3097	-0.7983	-0.324	0.4357	-1.0061	-0.5483	-0.1303	0.6656	0.809	-0.9285
CHEMBL526670	CNC[C@@H]1OCc2ccccc2[C@@H]1Oc1ccccc1F	IC50	'='	75	1	NET	0.493	B (cell-based format)	0.562	Training	-0.2673	-0.2415	0.3447	-0.5767	-0.6405	0.4704	-0.6932	-0.2391	-0.0382	-0.5043	0.3666	-0.5818	0.5724	0.1858	-0.1167
CHEMBL257964	CCN(CC)C(=O)[C@@]1(c2cccs2)C[C@H]1CN	IC50	'='	76	1	NET	0.493	B (cell-based format)	0.562	Test	-0.8857	-0.7877	-1.3465	-0.7574	0.2396	-0.4292	-0.5229	2.1198	-1.0316	1.5927	-1.1704	1.6677	1.2202	-3.422	1.1153
CHEMBL212877	Clc1ccccc1CC(c1ccccc1)N1CCCNCC1	IC50	'='	76	1	NET	0.493	B (cell-based format)	0.562	Training	0.5954	0.0307	0.2873	-0.6822	0.1428	0.2559	-0.501	-0.8164	0.29	-1.1023	-0.0438	-0.176	0.8121	0.8576	-1.0675
CHEMBL257481	CNCc1cc(C(=O)NC)ccc1Oc1ccc(Cl)cc1OC	IC50	'='	78	1	NET	0.493	B (cell-based format)	0.562	Training	-0.4393	0.2505	-0.4441	-0.2335	-1.0233	-0.699	-0.5078	0.7299	0.9049	-0.2039	-0.2349	-0.8325	1.2787	-1.6013	-0.1591
CHEMBL256818	CNCc1ccccc1Oc1ccc(Cl)cc1OC	IC50	'='	78	1	NET	0.493	B (cell-based format)	0.562	Training	-0.1678	-0.1318	-0.219	-0.4574	-1.1536	-0.2573	-0.8168	-0.0726	1.0014	-0.5967	-0.6787	-0.9008	1.4375	-0.7145	-0.5406
CHEMBL3673177	Fc1ccc(C23CCN(Cc4cc(-c5ccc(C(F)(F)F)nn5)ccc42)C3)cc1Cl	IC50	'='	78.6	1	NET	0.493	B (cell membrane format)	0.237	Test	0.8747	1.1585	0.44	1.1464	0.3752	0.2688	0.794	-0.2074	-0.3649	0.854	0.3279	0.0655	-0.7055	-0.1285	0.5273
CHEMBL3673163	Oc1ccc(-c2ccc3c(c2)CN2CCC3(c3ccc(Cl)c(Cl)c3)CC2)nn1	IC50	'='	79.2	1	NET	0.493	B (cell membrane format)	0.237	Training	0.9326	1.3451	0.6719	0.2133	0.9355	0.5495	0.3171	0.1654	0.0981	0.2354	0.5148	0.3157	-0.3125	-0.2133	0.3917
CHEMBL410055	CC#CCN(CCC)C(=O)[C@@]1(c2ccc3c(c2)CCO3)C[C@H]1CN	IC50	'='	80	1	NET	0.493	B (single protein format)	0.54	Training	-0.3818	-0.1067	-0.8953	-0.6296	-0.2509	-0.088	0.113	0.5414	-0.4485	0.5415	-0.1764	0.1409	0.8932	-0.9326	0.3414
CHEMBL471855	CC(C)CN(Cc1ccc2ccccc2c1)[C@@H]1CCNC1	IC50	'='	80	1	NET	0.493	B (cell-based format)	0.562	Test	0.3735	-0.3427	-0.219	0.0914	-0.1863	0.1534	-0.3655	-0.7932	-0.3655	-0.6934	-0.1662	-0.5361	0.0049	0.983	-0.6457
CHEMBL471029	CCCCN(Cc1ccc2ccccc2c1)[C@H]1CCNC1	IC50	'='	80	1	NET	0.493	B (cell-based format)	0.562	Training	0.4014	-0.365	-0.219	-0.7274	-0.156	0.3566	-0.6015	-0.7932	-0.3889	-1.0484	-0.1904	-0.5361	0.9001	0.6078	-0.8465
CHEMBL596148	CN(C)CCc1cccc2[nH]cc(S(=O)(=O)c3ccccc3)c12	IC50	'='	80	1	NET	0.493	B (cell-based format)	0.562	Training	-0.2924	0.0967	0.0887	0.6945	0.6879	-0.0668	0.0238	0.7124	0.3452	0.6677	0.1864	0.9839	-0.5719	0.377	0.4592
CHEMBL4593696	Fc1ccc(N2CCN(CCCn3nnnc3C(c3ccccc3)c3ccccc3)CC2)cc1	IC50	'='	80	1	NET	0.493	B (cell-based format)	0.562	Training	0.5388	1.7688	1.843	-0.5831	-0.4752	0.6994	0.1747	-0.2456	0.7653	-0.7636	0.1162	-0.692	0.1911	0.7424	-0.4992
CHEMBL1830889	O=S1(=O)N(CC[C@@H]2CNCCO2)c2ccccc2N1c1c(F)cc(F)cc1F	IC50	'='	80	1	NET	0.493	B (cell-based format)	0.562	Test	0.17	0.3013	0.6053	0.6127	0.6	0.4843	0.8759	0.5486	-0.489	0.9717	0.7972	0.7898	-1.0364	0.4065	1.3026
CHEMBL426304	CCCC(C(=O)c1cccc(I)c1)N1CCCC1	IC50	'='	81	1	NET	0.493	F (cell-based format)	0.49	Training	0.3795	0.9216	-0.7081	-0.2618	-0.0099	-0.265	-0.164	-0.2726	1.0492	-0.2995	-0.9009	-0.3	0.5394	0.0768	-0.5765
CHEMBL3353960	Cl.O=C1CNCC2(CC2)CN1c1ccc(Cl)c(Cl)c1	IC50	'='	82	1	NET	0.493	B (cell-based format)	0.562	Training	-0.1098	-0.1784	-0.8953	0.6817	-0.1061	-1.2978	0.2535	0.0048	0.1443	1.5862	0.1287	0.2211	-1.2477	-0.5644	-0.1544
CHEMBL214259	Clc1cccc(Cl)c1CC(c1ccccc1)N1CCNCC1	IC50	'='	82	1	NET	0.493	B (cell-based format)	0.562	Training	0.7158	0.315	1.0451	-0.402	0.0326	0.1981	-0.2326	-0.8164	0.7895	-0.6908	-0.2844	0.1942	0.3916	0.5147	-0.4877
CHEMBL469668	CN1CCN(C[C@H](c2cccc(OC(F)(F)F)c2)C2(O)CCCCC2)CC1.Cl.Cl	IC50	'='	82	1	NET	0.493	B (cell-based format)	0.562	Test	0.2521	-0.2295	0.6467	1.6887	0.1234	-0.7745	0.8026	-0.3114	-1.523	0.9321	-0.2494	-0.3388	-0.9177	0.6105	-0.299
CHEMBL202420	CCCC(C(=O)c1ccc(Br)cc1)N1CCCC1	IC50	'='	83	1	NET	0.493	F (cell-based format)	0.49	Training	0.2562	-0.0838	-0.7081	-0.286	-0.1029	-0.4032	-0.234	-0.2726	0.3143	-0.3013	-0.6777	-0.3	0.5394	-0.1298	-0.6594
CHEMBL403078	CNCc1cnc(C)cc1Oc1ccc(Cl)cc1OC	IC50	'='	83	1	NET	0.493	B (cell-based format)	0.562	Training	-0.5954	-0.0891	-0.4441	0.0026	-1.1009	-0.5624	-0.8145	0.3806	0.683	-0.2739	-0.3935	-0.9164	0.9661	-0.7865	-0.3393
CHEMBL559654	Clc1ccc(Cl)c(OC(c2cccnc2)C2CCNCC2)c1	IC50	'='	84	1	NET	0.493	B (cell-based format)	0.562	Training	0.3297	0.2271	1.0186	-0.2311	-0.5034	0.0049	-0.3795	-0.1577	0.4215	-0.5972	-0.4637	-0.5283	0.2853	0.6825	-0.7457
CHEMBL575131	CNC[C@@H](O)[C@H](c1ccc(F)cc1)n1ccc2ccccc21	IC50	'='	84	1	NET	0.493	B (cell-based format)	0.562	Test	-0.2047	-0.1548	-0.0319	-0.2929	-0.5564	0.4107	-0.4595	-0.0516	-0.067	-0.353	0.2595	-0.4164	0.3023	-0.0284	0.3578
CHEMBL258271	CNCc1cc(C(N)=O)ccc1Oc1ccc(Cl)cc1Cl	IC50	'='	84	1	NET	0.493	B (cell-based format)	0.562	Training	-0.3531	0.3318	-0.4441	0.551	-0.9109	-0.9486	-0.4306	1.1001	1.4549	0.025	-0.2115	-0.5665	0.2924	-0.3152	-0.3946
CHEMBL1683870	CNCC1(c2ccc(Cl)c(Cl)c2)CCCCC1	IC50	'='	85	1	NET	0.493	B (cell-based format)	0.562	Training	0.2366	-0.4321	-0.1777	0.0354	0.5685	-0.4791	-0.2922	-0.7895	-0.1331	0.5991	-0.4051	1.1071	0.6229	-0.955	0.3652
CHEMBL1683870	CNCC1(c2ccc(Cl)c(Cl)c2)CCCCC1	IC50	'='	85	1	NET	0.493	B (single protein format)	0.54	Training	0.2366	-0.4321	-0.1777	0.0354	0.5685	-0.4791	-0.2705	-0.6643	0.0595	0.2282	-0.5306	1.0113	0.7485	-0.5877	0.1245
CHEMBL256135	CNCc1cnccc1Oc1ccc(Cl)cc1Br	IC50	'='	85	1	NET	0.493	B (cell-based format)	0.562	Test	-0.3362	0.4902	-0.219	-0.0653	-0.8443	-0.4838	-0.8295	0.1559	2.0545	-0.4251	-0.7319	-0.3924	0.875	-0.0331	-0.6896
CHEMBL1644603	Fc1cc(O[C@H]2C[C@@H]3CC[C@H](C2)N3)cc(-c2ccccc2)c1	IC50	'='	85	1	NET	0.493	B (cell-based format)	0.562	Training	0.3904	-0.2575	0.4607	0.0993	-0.0537	0.6558	-0.1208	-0.6371	-0.7151	-0.4278	0.3708	-1.0357	-0.7748	1.3507	-0.279
CHEMBL566418	CC(NC1CCC1)C(=O)c1cccc(Cl)c1	IC50	'='	86	1	NET	0.493	B (cell-based format)	0.562	Training	-0.3298	-0.6745	-0.7081	0.3987	-0.8323	-1.9755	-0.912	0.0842	-0.204	-0.2311	-1.6079	-0.7298	0.0184	0.0307	-1.0783
CHEMBL257592	CCc1cc(Cl)ccc1Oc1ccncc1CNC	IC50	'='	86	1	NET	0.493	B (cell-based format)	0.562	Training	-0.4818	-0.1753	-0.219	-0.4574	-1.0746	-0.2573	-0.9433	0.0806	0.774	-0.5864	-0.6787	-0.813	1.4375	-0.7145	-0.5406
CHEMBL1644472	CN1[C@H]2CC[C@@H]1C[C@@H](Oc1ccccc1)C2	IC50	'='	86	1	NET	0.493	B (cell-based format)	0.562	Test	-0.4594	-0.9301	-0.0709	-0.1874	0.3981	0.4458	-0.9642	-0.7691	-1.2429	-0.5412	-0.234	0.1992	-0.4528	0.7461	-0.2779
CHEMBL490	Fc1ccc([C@@H]2CCNC[C@H]2COc2ccc3c(c2)OCO3)cc1	IC50	'='	86	1	NET	0.493	B (cell membrane format)	0.237	Training	0.3484	-0.0854	0.4193	-0.3519	-0.5693	0.59	-0.6407	0.1285	-0.7356	-0.6117	-0.7091	-0.4702	0.4213	0.2322	-0.5985
CHEMBL3703733	N#Cc1cccc(-c2ccc3c(c2)CNCC3c2ccc(Cl)c(Cl)c2)c1	IC50	'='	86	1	NET	0.493	B (cell membrane format)	0.237	Training	0.9728	1.1222	0.6719	-0.2031	-0.0627	0.3923	-0.0947	0.0001	0.5047	-0.2609	-0.2916	0.0077	0.3443	-0.3256	-0.1662
CHEMBL203563	CCCC(C(=O)c1ccc(O)cc1)N1CCCC1	IC50	'='	86.7	1	NET	0.493	F (cell-based format)	0.49	Training	-0.2933	-0.7686	-0.7081	-0.286	-0.5088	-0.4032	-0.48	0.5602	-0.6279	-0.3852	-0.6777	-0.3	0.5394	-0.1298	-0.6594
CHEMBL63703	c1ccc(CN2CCC(NCCOC(c3ccccc3)c3ccccc3)CC2)cc1	IC50	'='	87	1	NET	0.493	B (cell-based format)	0.562	Test	1.0048	0.597	2.1622	-0.8013	-0.534	0.4298	-0.2219	-0.7275	-0.029	-1.3613	-0.7201	-1.0221	0.8871	1.074	-1.4069
CHEMBL202410	C=CCC(C(=O)c1ccc(C)cc1)N1CCCC1	IC50	'='	88	1	NET	0.493	F (cell-based format)	0.49	Training	-0.1719	-0.5415	-0.7081	-0.286	-0.5835	-0.4032	-0.4231	-0.2726	0.0221	-0.3541	-0.6777	-0.3	0.5394	-0.1298	-0.6594
CHEMBL1830886	COc1cccc(N2c3ccccc3N(CC[C@@H]3CNCCO3)S2(=O)=O)c1	IC50	'='	89	1	NET	0.493	B (cell-based format)	0.562	Training	-0.0893	0.3164	0.9245	-0.0262	0.7791	0.6553	0.351	0.8695	-0.2349	0.3493	0.7087	0.7859	-0.2728	0.1073	0.7209
CHEMBL210028	Cc1ccccc1CC(c1ccccc1)N1CCNCC1	IC50	'='	90	1	NET	0.493	B (cell-based format)	0.562	Training	0.2512	-0.2319	1.2437	-0.6411	-0.2808	0.3097	-0.6461	-0.7932	0.0559	-1.079	-0.5483	-0.2164	0.6656	0.809	-0.9285
CHEMBL1644605	N#Cc1cc(O[C@H]2C[C@@H]3CC[C@H](C2)N3)nc(-c2ccccc2)c1	IC50	'='	90	1	NET	0.493	B (cell-based format)	0.562	Test	-0.008	-0.0669	0.4607	-0.2411	-0.1742	0.6359	-0.2595	0.5168	-0.5834	-0.4453	0.4062	-1.0848	-0.2784	0.6771	-0.3105
CHEMBL2219883	Clc1ccc(C(Oc2ccccc2)C2CNC2)cc1	IC50	'='	90.2	1	NET	0.493	B (cell-based format)	0.562	Training	0.2905	-0.1764	0.2483	-0.356	-0.7316	-0.6589	-0.6125	-0.5015	0.4537	-0.7693	-0.6112	-0.7622	0.2093	0.7598	-1.114
CHEMBL550289	CCc1ccccc1OC(c1cccnc1)C1CCNCC1	IC50	'='	91	1	NET	0.493	B (cell-based format)	0.562	Training	-0.0194	-0.2877	1.2437	-0.9438	-0.5707	0.5402	-0.7956	-0.1577	-0.4651	-1.0346	-0.4742	-0.6474	1.1431	0.2072	-0.7493
CHEMBL576542	CNCC[C@H](c1cccc(F)c1)n1ccc2ccccc21	IC50	'='	91	1	NET	0.493	B (cell-based format)	0.562	Training	0.2654	-0.237	-0.0319	-0.5237	-0.4361	0.5122	-0.3999	-0.7317	-0.03	-0.5821	0.3454	-0.48	0.5724	0.3598	-0.019
CHEMBL1644480	O=[N+]([O-])c1cccc(O[C@H]2C[C@@H]3CC[C@H](C2)N3)c1	IC50	'='	91	1	NET	0.493	B (cell-based format)	0.562	Test	-0.6178	-0.835	-0.2833	0.4688	-0.0502	0.0284	-0.7857	1.3471	-1.4177	0.1136	-0.1659	-1.1204	-0.7493	0.9442	-0.4608
CHEMBL557868	CNC[C@@H](O)[C@H](c1cccc(F)c1)n1c(=O)n(-c2ccccc2)c2cccc(F)c21	IC50	'='	91.9	1	NET	0.493	B (cell-based format)	0.562	Training	0.175	0.6675	0.727	-0.1392	-0.4965	0.7236	0.4659	0.1527	-0.0063	0.1678	1.2458	-0.3578	-0.1688	0.1173	1.1746
CHEMBL449145	CC(C)(C)C(=O)N(Cc1ccc(Cl)cc1Cl)[C@H]1CCNC1	IC50	'='	92	1	NET	0.493	B (cell-based format)	0.562	Training	-0.0089	-0.0975	-0.8953	1.8456	-0.3089	-1.4522	0.1941	-0.1183	-0.1358	1.1429	-0.7619	0.8987	-0.9318	-0.1083	-0.2364
CHEMBL1644479	Cc1cccc(O[C@H]2C[C@@H]3CC[C@H](C2)N3)c1	IC50	'='	92	1	NET	0.493	B (cell-based format)	0.562	Training	-0.4654	-0.9715	-0.2833	0.2896	0.2358	0.3274	-0.9357	-0.3602	-1.3733	-0.5541	-0.0631	-1.2272	-0.7364	1.2742	-0.5392
CHEMBL469475	CN1CCN(CC(c2cccc(C(F)(F)F)c2)C2(O)CCCCC2)CC1.Cl.Cl	IC50	'='	92	1	NET	0.493	B (cell-based format)	0.562	Test	0.3293	-0.2833	0.6467	1.5113	0.244	-0.8207	0.8473	-0.5504	-1.5415	1.0903	-0.2916	-0.0876	-0.9658	0.2901	-0.1531
CHEMBL575753	CNC[C@@H](O)[C@H](c1cccc(F)c1)n1ccc2ccc(Cl)cc21	IC50	'='	92	1	NET	0.493	B (cell-based format)	0.562	Training	0.0791	0.1589	-0.2581	0.1052	-0.3526	0.2113	-0.1151	-0.1035	0.2706	-0.067	0.5828	-0.4488	-0.0483	0.0518	0.5353
CHEMBL577598	CNC[C@@H](O)[C@H](c1ccccc1F)n1ccc2ccccc21	IC50	'='	92	1	NET	0.493	B (cell-based format)	0.562	Training	-0.2047	-0.1543	0.0071	-0.4449	-0.5721	0.5958	-0.4715	-0.0516	-0.067	-0.3268	0.202	-0.3102	0.4087	-0.02	0.5622
CHEMBL451652	COc1ccc(C2CCC(CN)O2)cc1	IC50	'='	92	1	NET	0.493	B (cell-based format)	0.562	Training	-0.9724	-0.9509	-0.7081	-0.7085	-0.6789	-0.2556	-1.3282	0.9787	-0.5768	-0.7504	-0.5635	-0.928	1.3825	-1.7936	-0.6347
CHEMBL3673137	O=c1[nH]c2ccc(-c3ccc4c(c3)CN3CCC4(c4ccc(Cl)c(Cl)c4)C3)cc2o1	IC50	'='	92.4	1	NET	0.493	B (cell membrane format)	0.237	Test	0.9153	1.3969	0.254	0.3369	0.6842	0.9632	0.5557	0.0935	-0.0451	0.3796	0.5295	0.283	-0.6612	0.0483	0.6934
CHEMBL201976	CCCC(C(=O)c1ccc(-c2ccco2)cc1)N1CCCC1	IC50	'='	93	1	NET	0.493	F (cell-based format)	0.49	Training	0.5164	-0.4727	-0.7081	-0.6749	-0.5064	0.4405	0.0715	-0.0185	-0.9128	-0.4213	-0.3786	-0.3159	0.2717	0.2133	-0.4397
CHEMBL2219958	Clc1ccc(C(OCc2ccccc2)C2CNC2)cc1Cl	IC50	'='	93.1	1	NET	0.493	B (cell-based format)	0.562	Training	0.4799	0.2198	0.0611	-0.2273	-0.5034	-0.8548	-0.3244	-0.5752	0.7457	-0.5277	-0.668	0.0883	0.1159	0.3337	-0.9253
CHEMBL470082	Cl.Cl.OC1(C(CN2CCNCC2)c2cccc(C(F)(F)F)c2)CCCCC1	IC50	'='	94	1	NET	0.493	B (cell-based format)	0.562	Test	0.2202	-0.4051	0.9658	1.2435	0.1269	-0.5351	0.6077	-0.2482	-1.6515	0.9307	-0.3943	-0.0454	-0.6882	0.5399	-0.2586
CHEMBL1085830	CNCC(F)(F)CN1c2ccccc2N(c2ccccc2F)S1(=O)=O	IC50	'='	94	1	NET	0.493	B (cell-based format)	0.562	Training	0.1773	0.1423	0.0071	1.3281	0.4224	-0.1168	1.0974	0.5436	-0.123	1.8204	0.4607	1.058	-0.9521	-0.0002	1.3539
CHEMBL213785	Fc1ccc(C(Cc2ccccc2Cl)N2CCNCC2)cc1	IC50	'='	94	1	NET	0.493	B (cell-based format)	0.562	Training	0.5054	0.0516	0.9245	-0.2502	-0.2603	-0.0486	-0.3138	-0.8164	0.3205	-0.6958	-0.3175	-0.176	0.2853	0.5064	-0.7725
CHEMBL469233	O=C(c1ccccc1)N(Cc1ccc(Cl)cc1Cl)[C@H]1CCNC1	IC50	'='	94	1	NET	0.493	B (cell-based format)	0.562	Training	0.4338	0.4361	0.0611	-0.0518	-0.4818	-0.1015	-0.161	-0.266	0.8117	-0.3249	-0.499	-0.1946	0.0375	0.305	-0.3606
CHEMBL524798	Cc1ccccc1O[C@H]1c2ccccc2CO[C@H]1CN	IC50	'='	95	1	NET	0.493	B (cell-based format)	0.562	Test	-0.4156	-0.273	0.3447	-0.5764	-0.6021	0.497	-0.7195	0.3438	0.1121	-0.4701	0.3864	-0.3873	0.4084	-0.3277	0.0646
CHEMBL67203	c1ccc(CCCN2CCCC(CNCCOC(c3ccccc3)c3ccccc3)C2)cc1	IC50	'='	97	1	NET	0.493	B (cell-based format)	0.562	Training	1.5794	0.7154	2.1622	-0.8701	-0.345	0.3755	0.0645	-0.7793	-0.2868	-1.4776	-0.8233	-1.0392	1.1615	1.1492	-1.5955
CHEMBL3703732	CC1(C)NCC(c2ccc(Cl)c(Cl)c2)c2ccc(-c3ccc(N)nn3)cc21	IC50	'='	97	1	NET	0.493	B (cell membrane format)	0.237	Training	0.4393	1.28	0.4549	0.9192	0.1819	-0.2085	0.1367	0.4855	0.3022	0.3558	0.0034	0.4539	-0.3594	-0.2151	0.0812
CHEMBL4753306	CNCC[C@H](Oc1cccc(N2CCN(C)CCC2=O)c1)c1cccs1	IC50	'='	97	1	NET	0.493	B (cell-based format)	0.562	Training	-0.1377	0.2046	-0.7081	-0.2774	-0.143	-0.1756	-0.3542	0.8354	-0.1034	-0.6999	0.062	-0.5427	0.674	0.258	-0.6905
CHEMBL518580	CC(C)C(=O)N(Cc1ccc(F)cc1Cl)[C@H]1CCNC1	IC50	'='	98	1	NET	0.493	B (cell-based format)	0.562	Test	-0.3111	-0.4163	-0.8953	0.7265	-0.5174	-1.1439	-0.5398	-0.0596	-0.4232	0.1284	-0.732	0.3333	-0.1496	-0.2528	-0.2987
CHEMBL1642901	CN(C)[C@H]1Cc2ccccc2[C@@H](c2ccc(Cl)c(Cl)c2)C1	IC50	'='	98	1	NET	0.493	B (cell-based format)	0.562	Training	0.4502	0.3002	0.1001	0.464	0.6772	-0.2761	0.0377	-1.2312	0.8473	0.1995	0.8352	1.3611	-0.7615	0.1031	0.2323
CHEMBL2407329	COCC(c1cccc(Cl)c1)C1CCNCC1.Cl	IC50	'='	98	1	NET	0.493	B (cell-based format)	0.562	Training	-0.1669	-0.6528	0.2483	-0.5122	-0.1494	-0.0384	-0.9891	-0.3602	-0.3318	-0.9435	-0.8765	-0.2877	1.3937	0.3111	-0.8151
CHEMBL4083724	c1ccc(CCCN2CCN(CCCCn3nnnc3C(c3ccccc3)c3ccccc3)CC2)cc1	IC50	'='	99	1	NET	0.493	B (cell-based format)	0.562	Training	0.7802	1.8597	2.1622	-0.8348	-0.3183	0.6691	0.0202	-0.3264	0.4348	-1.1649	-0.3283	-0.8878	0.7291	1.0084	-1.0503
CHEMBL467513	CNC[C@@H](O)[C@H](c1ccccc1)N(C)c1ccc(OC)cc1	IC50	'='	99	1	NET	0.493	B (cell-based format)	0.562	Test	-0.3398	-0.0819	0.2483	-0.5201	-0.8339	-0.2862	-0.7189	0.2793	0.4818	-0.7125	-0.7197	-0.2636	1.4678	-1.0575	-0.2173
CHEMBL1172928	C[C@@H]1NC(C)(C)CO[C@@]1(O)c1cccc(Cl)c1	IC50	'='	100	1	NET	0.493	B (cell-based format)	0.562	Training	-0.6091	-0.6566	-0.4464	2.4102	-0.439	-1.5741	-0.0892	0.5809	-0.7599	2.2433	-0.5932	0.1552	-1.7176	-0.5506	0.7211
CHEMBL257603	C=CCN(C)C(=O)[C@@]1(c2ccsc2)C[C@H]1CN	IC50	'='	100	1	NET	0.493	B (cell-based format)	0.562	Training	-1.2819	-0.4683	-1.3465	-0.3508	0.043	-0.804	-0.6488	2.1198	0.0204	1.5844	-1.3371	0.7225	0.7785	-2.0266	0.7105
CHEMBL3819217	Cl.O=c1[nH]c(-c2cccc(=O)n2C[C@@H]2CNCCO[C@H]2c2ccc(Cl)c(F)c2)no1	IC50	'='	100	1	NET	0.493	B (cell-based format)	0.562	Training	-0.4252	0.6385	-0.4165	0.0963	-0.3735	0.078	0.0558	1.3238	-0.2354	0.0315	0.6411	-0.4189	-0.4771	0.2664	0.1166
CHEMBL214056	Clc1cccc(CC(c2ccccc2)N2CCNCC2)c1Cl	IC50	'='	100	1	NET	0.493	B (cell-based format)	0.562	Test	0.7158	0.316	1.0451	-0.4375	-0.1267	0.087	-0.2326	-0.8164	0.7895	-0.686	-0.4576	0.4963	0.3916	0.4105	-0.5802
CHEMBL490	Fc1ccc([C@@H]2CCNC[C@H]2COc2ccc3c(c2)OCO3)cc1	IC50	'='	100	1	NET	0.493	B (cell-based format)	0.562	Training	0.3484	-0.0854	0.4193	-0.3519	-0.5693	0.59	-0.2126	-0.1173	-0.5255	-0.5543	0.1114	-0.5122	-0.2185	0.6067	-0.3814
CHEMBL1095525	OC1(C(CN2CCNCC2)c2csc(Cl)c2)CCCCC1	IC50	'='	100	1	NET	0.493	B (cell-based format)	0.562	Training	-0.2613	-0.3767	0.3275	0.2352	1.1316	-0.0737	-0.4016	0.9714	-1.0181	0.0353	-0.5267	-0.1071	-0.1599	0.5675	-0.2683
CHEMBL3673133	Oc1ccc(-c2ccc3c(c2)CN2CCC3(c3ccc(Cl)cc3)C2)nn1	IC50	'='	102.8	1	NET	0.493	B (cell membrane format)	0.237	Training	0.4854	0.9907	0.6271	0.1617	0.652	0.8344	0.0475	0.2212	0.0279	0.1821	0.4501	-0.0446	-0.3335	0.0168	0.4243
CHEMBL551556	FC(F)(F)c1ccccc1OC(c1cccnc1)C1CCNCC1	IC50	'='	106	1	NET	0.493	B (cell-based format)	0.562	Test	0.1841	-0.1675	1.2437	0.6342	-0.7722	-0.0167	0.1279	-0.2493	-0.726	0.2668	-0.4825	-0.5344	-0.1454	0.8917	-0.4676
CHEMBL1813475	Clc1ccc([C@@]23CCC[C@@H]2CNC3)cc1Cl	IC50	'='	107.15	1	NET	0.493	B (cell-based format)	0.562	Training	0.0449	-0.4362	-0.8953	0.1245	0.9747	0.5199	-0.2038	-0.7895	-0.2531	1.0832	0.3101	2.6283	-1.0152	-0.5492	1.5763
CHEMBL103701	CCCC1C2C3CCN2[C@H](C3)C[C@@H]1c1ccc(C)cc1	IC50	'='	109	1	NET	0.493	B (cell-based format)	0.562	Training	0.2293	-0.6902	-0.0181	-0.2565	2.9015	1.2726	-0.1486	-1.2312	-1.7897	0.1084	1.8542	0.6701	-0.8547	0.2945	1.387
CHEMBL4744472	CNCC[C@H](Oc1cccc(N2CCN(C)c3nc(C)ccc3C2=O)c1)c1cccs1	IC50	'='	109	1	NET	0.493	B (cell-based format)	0.562	Training	0.6656	0.9424	-0.2581	-0.173	-0.2329	0.2094	0.6345	0.7674	0.2178	-0.241	0.6404	-0.3783	0.0306	0.158	0.1232
CHEMBL2204341	COc1ccc(C(CN(C)C)[Si]2(O)CCCCC2)cc1	IC50	'='	109	1	NET	0.493	B (cell-based format)	0.562	Test	-0.3275	-0.7042	0.0094	0.6106	3.533	-0.7894	-0.3861	-0.0453	-1.4671	0.2453	-0.7349	2.6523	0.4074	-0.6304	-0.1237
CHEMBL2204341	COc1ccc(C(CN(C)C)[Si]2(O)CCCCC2)cc1	IC50	'='	109	1	NET	0.493	B (single protein format)	0.54	Training	-0.3275	-0.7042	0.0094	0.6106	3.533	-0.7894	-0.3626	0.0654	-1.2484	-0.1187	-0.8539	2.5263	0.5373	-0.2694	-0.3548
CHEMBL439423	C#CCN(C)C(=O)[C@@]1(c2ccsc2)C[C@H]1CN	IC50	'='	110	1	NET	0.493	B (cell-based format)	0.562	Training	-1.4403	-0.4268	-1.3465	-0.3508	-0.013	-0.804	-0.6919	2.1198	0.1043	1.6078	-1.3371	0.7225	0.7785	-2.0266	0.7105
CHEMBL102018	Cc1ccc([C@H]2C[C@H]3CCC4C2C(=O)CN43)cc1	IC50	'='	110	1	NET	0.493	B (cell-based format)	0.562	Training	-0.9254	-0.6813	-0.4693	0.1233	2.1089	1.2389	-0.6755	-0.5393	-1.2989	0.4847	2.0245	0.6359	-1.7128	0.4262	1.6508
CHEMBL2407335	Cl.OCC(c1ccc(Cl)c(Cl)c1)C1CCNCC1	IC50	'='	110	1	NET	0.493	B (cell-based format)	0.562	Test	-0.1199	-0.4161	0.0611	-0.2645	-0.1202	-0.3802	-0.7141	0.1515	0.1553	-0.3947	-0.8566	0.8517	0.8332	-0.8967	-0.299
CHEMBL3323185	CN1Cc2cc(N3CCCCC3)ccc2C(c2cc3ccccc3s2)C1	IC50	'='	110	1	NET	0.493	B (cell-based format)	0.562	Training	0.8258	0.5744	1.0565	-0.2535	1.1484	1.1435	0.4562	-0.3801	0.138	-0.2593	1.19	0.1441	-0.8727	1.0154	0.4174
CHEMBL467324	CNC[C@@H](O)[C@H](c1ccc(Cl)cc1)N(C)c1ccccc1	IC50	'='	110	1	NET	0.493	B (cell-based format)	0.562	Training	-0.0172	0.0613	0.2483	-0.1459	-0.7174	-0.4675	-0.5529	0.002	0.9087	-0.5781	-0.9597	-0.2198	0.9831	-0.3709	-0.2809
CHEMBL281594	Fc1ccc(C(OCCN2CCN(CCCc3ccccc3)CC2)c2ccc(F)cc2)cc1	IC50	'='	110	1	NET	0.493	B (cell-based format)	0.562	Training	1.5278	0.7944	1.5238	-0.3068	-0.5126	-0.078	0.4812	-0.9838	-0.1412	-0.9489	-0.4754	-1.0392	0.4591	0.564	-1.2472
CHEMBL582894	CNC[C@@H](O)[C@H](c1cccc(OC)c1)n1ccc2ccccc21	IC50	'='	111	1	NET	0.493	B (cell-based format)	0.562	Test	-0.317	-0.0351	-0.0319	-0.6129	-0.4947	0.5791	-0.5321	0.2056	0.0295	-0.4941	0.3561	-0.4488	0.7755	-0.5046	0.4194
CHEMBL1642915	CN[C@@H]1CCc2ccccc2[C@@H]1c1ccc(Cl)c(Cl)c1	IC50	'='	112	1	NET	0.493	B (cell-based format)	0.562	Training	0.3411	0.179	0.1197	-0.2538	0.5167	0.3327	-0.2172	-0.8913	0.8209	-0.0213	0.7239	0.6076	-0.0502	-0.6336	0.575
CHEMBL1813471	Clc1ccc([C@]23CCCC[C@H]2CNC3)cc1Cl	IC50	'='	112.2	1	NET	0.493	B (cell-based format)	0.562	Training	0.2083	-0.3998	-0.3717	0.0323	1.233	0.4201	-0.1394	-0.819	-0.4301	0.8775	0.4656	2.4253	-0.7418	-0.4163	1.2688
CHEMBL3673169	Fc1ccc(C23CCN(CC2)Cc2cc(Oc4ccc(C(F)(F)F)nn4)ccc23)cc1Cl	IC50	'='	112.4	1	NET	0.493	B (cell membrane format)	0.237	Training	1.1202	1.2382	0.6719	1.0729	0.36	0.1008	0.8703	-0.0938	-0.4855	0.6855	0.3152	-0.0568	-0.5302	-0.1263	0.2624
CHEMBL517963	CC(C)C(=O)N(Cc1ccccc1Cl)[C@H]1CCNC1	IC50	'='	114	1	NET	0.493	B (cell-based format)	0.562	Test	-0.3846	-0.4671	-0.6703	0.3026	-0.4827	-0.931	-0.7909	0.0048	-0.3002	-0.2164	-0.9413	0.4113	0.2661	-0.1541	-0.5404
CHEMBL1173428	CC1NC(C)(C)COC1(O)c1ccc(Cl)c(Cl)c1	IC50	'='	114	1	NET	0.493	B (cell-based format)	0.562	Training	-0.3252	-0.3415	-0.6335	2.4871	-0.2476	-1.9172	0.243	0.4793	-0.2793	2.4992	-0.2567	1.161	-1.9382	-1.0615	0.8828
CHEMBL1683878	Clc1ccc(C2(CN3CCCCC3)CCCCC2)cc1Cl	IC50	'='	114	1	NET	0.493	B (single protein format)	0.54	Training	0.9902	-0.2176	0.7787	-0.0059	1.032	-0.12	0.2145	-1.0974	-0.6137	-0.1612	-0.1931	0.5138	0.0899	0.5116	-0.3705
CHEMBL603417	CC1CCCCN1CCc1cccc2[nH]cc(S(=O)(=O)c3ccccc3)c12	IC50	'='	116	1	NET	0.493	B (cell-based format)	0.562	Training	0.437	0.2338	0.7649	0.1277	0.8063	0.4284	0.5049	0.3688	-0.4604	0.3637	0.135	1.1395	-0.5376	0.32	0.4505
CHEMBL121611	Fc1ccc(C(OCCNCCCNCCc2ccccc2)c2ccc(F)cc2)cc1	IC50	'='	116	1	NET	0.493	F (cell-based format)	0.49	Test	1.1554	0.5532	0.8855	-0.5173	-0.9245	-0.3769	0.3489	-0.3196	0.0329	-1.0589	-0.6005	-0.8187	0.783	0.9972	-1.9198
CHEMBL566957	CNC[C@@H](O)[C@H](c1ccc(C)cc1)n1ccc2ccccc21	IC50	'='	117	1	NET	0.493	B (cell-based format)	0.562	Training	-0.1751	-0.1243	-0.0319	-0.2929	-0.4123	0.4107	-0.4474	-0.0516	0.0149	-0.4074	0.2595	-0.4164	0.3023	-0.0284	0.3578
CHEMBL568096	CNC[C@H](O)[C@H](c1ccccc1)n1ccc2cc(F)ccc21	IC50	'='	118	1	NET	0.493	B (cell-based format)	0.562	Training	-0.2047	-0.1548	0.0611	-0.2737	-0.5518	0.4802	-0.4595	-0.0516	-0.067	-0.3485	0.3478	-0.4164	0.3023	0.1478	0.3968
CHEMBL3673159	Clc1ccc(C23CCN(CC2)Cc2cc(-c4ccc5ncnn5c4)ccc23)cc1Cl	IC50	'='	119	1	NET	0.493	B (cell membrane format)	0.237	Training	1.0038	1.4573	0.4848	-0.0065	0.9058	1.0709	0.4807	-0.1522	-0.0497	0.2006	0.6208	0.2763	-0.4266	-0.0766	0.5328
CHEMBL150932	c1ccc(C(Oc2cccc3ccccc23)C2CCNCC2)cc1	IC50	'='	120	1	NET	0.493	B (cell-based format)	0.562	Test	0.9112	0.123	1.7224	-0.8394	-0.4388	1.0139	-0.1287	-0.6898	-0.0099	-0.9141	0.1304	-0.6034	0.3443	1.0199	-0.4617
CHEMBL220247	CC(C)CC(c1ccc(Cl)cc1)C1CCCCN1	IC50	'='	120	1	NET	0.493	B (cell-based format)	0.562	Training	0.3996	-0.6928	0.2483	0.3959	0.3327	-0.6542	-0.6115	-0.819	-0.915	-0.6183	-0.7764	-0.493	0.4567	0.6318	-0.9402
CHEMBL1684043	CCC(N)C1(c2ccc(Cl)c(Cl)c2)CCCCC1	IC50	'='	120	1	NET	0.493	B (cell-based format)	0.562	Training	0.3069	-0.4208	-0.1777	0.1037	0.7012	-0.754	-0.1882	-0.2024	-0.4835	0.8334	-0.3898	2.1353	0.3419	-1.8146	0.9837
CHEMBL377900	Clc1ccc(Cl)c(CC(c2ccccc2)N2CCNCC2)c1	IC50	'='	120	1	NET	0.493	B (cell-based format)	0.562	Training	0.7158	0.3145	1.0186	-0.2311	-0.1247	0.0049	-0.2205	-0.8164	0.7895	-0.7052	-0.4637	-0.176	0.2853	0.6825	-0.7457
CHEMBL377189	Clc1ccccc1CC(c1cncs1)N1CCNCC1	IC50	'='	120	1	NET	0.493	B (cell-based format)	0.562	Test	-0.4439	0.0308	0.2873	-0.5964	0.293	0.3684	-0.9358	0.7975	0.5291	-0.8881	-0.535	0.2139	0.5059	0.756	-0.7767
CHEMBL420644	CN(C)CC(c1ccc(Cl)cc1)C1(O)CCCCC1	IC50	'='	120	1	NET	0.493	B (cell-based format)	0.562	Training	-0.1463	-0.5101	0.0094	1.0787	0.2054	-1.0138	-0.3538	-0.3665	-0.6924	0.4767	-0.8385	0.0609	-0.1787	0.1461	-0.1889
CHEMBL2407324	CN(C)OC(=O)C(c1ccc(Cl)c(Cl)c1)C1CCNCC1.Cl	IC50	'='	120	1	NET	0.493	B (cell-based format)	0.562	Training	-0.3723	-0.0426	0.0611	0.7138	-0.2293	-0.821	-0.5536	0.233	0.1396	0.004	-0.5388	0.3571	0.0472	0.1453	-0.1786
CHEMBL506874	CNC[C@@H](O)[C@H](c1ccccc1)N(C)c1cccc2ccccc12	IC50	'='	120	1	NET	0.493	B (cell-based format)	0.562	Training	0.2768	0.2869	0.7649	-0.5682	-0.5835	0.5546	-0.2161	-0.2059	0.6703	-0.5928	-0.135	-0.1304	0.6988	0.0373	0.2935
CHEMBL1083210	CNCCCN1Cc2cc(F)ccc2N(c2ccccc2F)S1(=O)=O	IC50	'='	120	1	NET	0.493	B (cell-based format)	0.562	Test	0.0778	0.0962	-0.0273	0.5175	0.872	-0.1536	0.4753	0.5436	-0.1333	0.8132	0.8035	1.0312	-0.2993	0.0656	0.7379
CHEMBL1830891	O=S1(=O)N(CCC2CNCCO2)c2ccc(F)cc2N1c1ccccc1F	IC50	'='	120	1	NET	0.493	B (cell-based format)	0.562	Training	0.0965	0.249	0.7374	0.4354	0.702	0.4025	0.6498	0.6119	-0.4092	0.7379	0.8663	0.8295	-0.874	0.4376	0.9076
CHEMBL3940791	CCC(NC(CC(C)C)C1(c2ccc(Cl)cc2)CCC1)C(=O)O	IC50	'='	121	1	NET	0.493	B (single protein format)	0.54	Training	0.2946	-0.3692	-0.7081	0.8423	0.4681	-1.4388	0.1207	0.4744	-1.0422	0.358	-0.4822	0.4919	0.2241	-0.6561	0.0945
CHEMBL475527	CNCC[C@H](c1ccccc1)n1c(=O)sc2ccccc21	IC50	'='	121	1	NET	0.493	B (cell-based format)	0.562	Training	-0.0975	0.1603	0.2873	-0.6658	0.2948	0.6657	-0.5675	0.9179	0.8413	-0.4997	0.2952	-0.0742	0.6834	0.4338	0.1717
CHEMBL1812740	Cc1ccc([C@H]2C[C@@H]3CC[C@H]([C@H]2C(=O)OC2CCC2)N3C)cc1	IC50	'='	122	1	NET	0.493	B (cell-based format)	0.562	Test	-0.2431	-0.4199	-0.4693	0.1206	1.056	-0.1401	-0.1668	-0.3978	-1.5552	0.171	0.8149	0.4631	-1.0656	0.2066	0.5916
CHEMBL132683	COC(=O)C1C(c2ccc(O)c(O)c2)CC2CCC1N2C	IC50	'='	122	1	NET	0.493	B (cell-based format)	0.562	Training	-1.1281	-0.4321	-0.6565	0.2542	1.0188	-0.1585	-0.6073	1.1993	-0.9438	0.5107	0.9879	0.8078	-0.7437	-1.1608	1.3093
CHEMBL3673154	FC(F)(F)c1ccc(Oc2ccc3c(c2)CN2CCC3(c3ccc(Cl)cc3)CC2)nn1	IC50	'='	123.6	1	NET	0.493	B (cell membrane format)	0.237	Training	1.0468	1.1859	0.8591	0.9798	0.4373	0.2733	0.715	-0.0773	-0.4346	0.571	0.3086	-0.1522	-0.4518	-0.013	0.19
CHEMBL577565	CNC[C@@H](O)[C@H](c1cccc(F)c1)n1ccc2ccc(Br)cc21	IC50	'='	124	1	NET	0.493	B (cell-based format)	0.562	Training	0.1595	0.6232	-0.2581	0.1052	-0.1432	0.2113	-0.0729	-0.1035	0.6966	-0.0706	0.5828	-0.4488	-0.0483	0.0518	0.5353
CHEMBL1642890	N[C@H]1Cc2ccccc2[C@H](c2ccc(Cl)c(Cl)c2)C1	IC50	'='	124	1	NET	0.493	B (cell-based format)	0.562	Test	0.1631	0.1104	0.1001	0.3101	0.3409	0.0304	-0.2528	-0.3117	0.9256	0.073	0.5501	0.549	-0.7516	0.3059	0.3042
CHEMBL1644483	N#Cc1cccc(O[C@H]2C[C@@H]3CC[C@H](C2)N3)c1	IC50	'='	126	1	NET	0.493	B (cell-based format)	0.562	Training	-0.6949	-0.7565	-0.2833	-0.1863	0.0429	0.3982	-0.9685	0.6362	-0.9459	-0.5459	-0.0977	-1.2272	-0.0592	0.3566	-0.516
CHEMBL1644481	FC(F)(F)c1cccc(O[C@H]2C[C@@H]3CC[C@H](C2)N3)c1	IC50	'='	128	1	NET	0.493	B (cell-based format)	0.562	Training	-0.1463	-0.819	-0.2833	1.6667	-0.0987	-0.3473	-0.0027	-0.5015	-1.7166	0.9026	-0.2486	-0.9344	-1.5399	1.0707	-0.3515
CHEMBL606144	O=S(=O)(c1ccccc1)c1c[nH]c2cccc(CCN3CCCC3)c12	IC50	'='	128	1	NET	0.493	B (cell-based format)	0.562	Training	0.1887	0.1541	0.0887	0.0264	0.7036	0.6321	0.233	0.4915	-0.2015	0.2971	0.0864	0.747	-0.5143	0.5484	0.3523
CHEMBL3323097	CN1Cc2ccccc2C(c2cc3ccccc3s2)C1	IC50	'='	130	1	NET	0.493	B (cell-based format)	0.562	Test	0.086	0.1372	0.3252	-0.192	1.1995	1.1097	-0.2981	-0.2031	0.7375	-0.1882	1.0333	0.283	-0.8724	1.0363	0.4898
CHEMBL481306	CNCc1cc(S(N)(=O)=O)ccc1Cc1ccc(Cl)c(Cl)c1	IC50	'='	130	1	NET	0.493	B (cell-based format)	0.562	Training	-0.3298	0.5364	-0.4441	1.6044	0.1154	-1.3782	0.0505	1.5841	1.5807	0.9236	-0.2931	1.004	-0.4749	-0.2537	-0.4011
CHEMBL1086398	CNCCCN1Cc2ccccc2N(c2ccccc2)S1(=O)=O	IC50	'='	130	1	NET	0.493	B (cell-based format)	0.562	Training	-0.0692	-0.0069	0.4779	-0.013	1.0238	0.2569	-0.0019	0.695	0.0868	0.2913	0.5667	1.1589	0.2516	0.41	0.3555
CHEMBL212763	COc1cccc(CC(c2ccccc2)N2CCNCC2)c1	IC50	'='	130	1	NET	0.493	B (cell-based format)	0.562	Training	0.1093	-0.1428	1.2046	-0.7925	-0.4338	0.3598	-0.7187	-0.4944	0.0693	-1.1478	-0.5501	-0.6811	1.0368	0.3312	-0.9589
CHEMBL2407330	COCC(c1ccc(Cl)cc1)C1CCNCC1.Cl	IC50	'='	130	1	NET	0.493	B (cell-based format)	0.562	Test	-0.1669	-0.6528	0.2483	-0.5378	-0.1346	-0.1923	-0.9891	-0.3602	-0.3318	-0.9462	-0.8687	-0.2877	1.3937	0.0776	-0.9162
CHEMBL211412	Fc1ccccc1C(Cc1ccccc1Cl)N1CCNCC1	IC50	'='	130	1	NET	0.493	B (cell-based format)	0.562	Training	0.5054	0.0521	0.9635	-0.402	-0.275	0.1603	-0.3259	-0.8164	0.3205	-0.6699	-0.4064	-0.0748	0.3916	0.5147	-0.5333
CHEMBL272285	NCC1CC1(C(=O)N1CCCCCC1)c1ccccc1	IC50	'='	130	1	NET	0.493	B (single protein format)	0.54	Training	-0.3709	-0.6417	-0.3901	-0.7143	0.2261	0.026	-0.1821	0.5159	-1.1009	0.3935	-0.3915	0.2145	0.59	-0.2402	-0.193
CHEMBL3703736	O=c1cccnn1-c1ccc2c(c1)CNCC2c1ccc(Cl)c(Cl)c1	IC50	'='	131.5	1	NET	0.493	B (cell membrane format)	0.237	Training	-0.1171	0.9013	0.7109	-0.0444	-0.1847	0.4427	-0.533	0.2397	0.327	-0.2036	-0.351	0.0441	0.1144	-0.0494	-0.049
CHEMBL1644601	Brc1cc(O[C@H]2C[C@@H]3CC[C@H](C2)N3)cc(-c2ccccc2)c1	IC50	'='	132	1	NET	0.493	B (cell-based format)	0.562	Test	0.6812	0.4697	0.4607	0.0993	0.3727	0.6558	0.0147	-0.6371	0.1611	-0.4464	0.3708	-1.0357	-0.7748	1.3507	-0.279
CHEMBL225235	Cc1ccc([C@H]2CC3CCC([C@H]2c2ccc(F)cc2)N3C)cc1	IC50	'='	132	1	NET	0.493	B (single protein format)	0.54	Training	0.3352	-0.1251	0.1679	0.1355	1.3863	0.476	0.1362	-1.1107	-0.4775	-0.2283	1.1696	0.4837	-0.9069	0.4872	0.5246
CHEMBL3703728	CC1(C)NCC(c2ccc(Cl)c(Cl)c2)c2ccc(-c3cnccn3)cc21	IC50	'='	132.7	1	NET	0.493	B (cell membrane format)	0.237	Training	0.2873	0.911	0.7741	0.6495	0.2009	0.0703	-0.0305	0.0375	0.0336	0.261	-0.1062	0.5018	-0.2017	-0.0729	0.033
CHEMBL3673170	Fc1cc(C23CCN(CC2)Cc2cc(Oc4ccc(C(F)(F)F)nn4)ccc23)ccc1Cl	IC50	'='	133.5	1	NET	0.493	B (cell membrane format)	0.237	Training	1.1202	1.2382	0.6719	1.0729	0.374	0.1008	0.8703	-0.0938	-0.4855	0.6862	0.3152	-0.0568	-0.5302	-0.1263	0.2624
CHEMBL599028	CC(C(=O)c1cccc(F)c1)N1CCCCC1	IC50	'='	135	1	NET	0.493	B (cell-based format)	0.562	Test	-0.1979	-0.8463	0.2483	0.0581	-0.8449	-0.712	-0.8541	-0.4044	-0.7268	-0.3397	-1.4851	-0.17	0.3917	-0.085	-0.6066
CHEMBL566208	CCC(NC(C)(C)C)C(=O)c1ccc(Cl)c(Cl)c1	IC50	'='	135	1	NET	0.493	B (cell-based format)	0.562	Training	0.2996	-0.34	-0.8953	2.5734	-1.006	-2.4533	0.1257	0.0045	0.2865	1.534	-1.7955	0.2987	-0.4298	-1.3414	-0.3038
CHEMBL3334802	CCN(CC)CCC(c1ccc(Cl)c(Cl)c1)N1CCCC1	IC50	'='	136.4	1	NET	0.493	B (cell-based format)	0.562	Training	0.9737	-0.1432	-0.8953	-0.3646	0.1907	-0.6656	-0.2237	-1.1025	-0.0419	-0.5284	-0.6528	0.3	1.2285	-1.5808	-0.5047
CHEMBL1683890	CNCC1(c2ccc(F)c(Cl)c2)CCCCC1	IC50	'='	137	1	NET	0.493	B (single protein format)	0.54	Training	0.0262	-0.6949	-0.1777	0.0354	0.2195	-0.4791	-0.362	-0.6643	-0.5535	0.2529	-0.5306	0.2478	0.7485	-0.5877	0.1245
CHEMBL1643512	N[C@@H]1CCN(c2ccc(Cl)c(Cl)c2)c2ccccc21	IC50	'='	138	1	NET	0.493	B (single protein format)	0.54	Test	0.3507	0.1089	0.1197	0.0928	-0.1163	0.1094	-0.1113	-0.0691	1.1567	-0.3055	0.4295	0.522	-0.4799	0.2656	0.2443
CHEMBL470482	Cl.Cl.OC1([C@H](CN2CCNCC2)c2cccc(OC(F)(F)F)c2)CCCCC1	IC50	'='	140	1	NET	0.493	B (cell-based format)	0.562	Training	0.143	-0.3513	0.9658	1.4367	0.0061	-0.4975	0.563	-0.0115	-1.6284	0.7725	-0.347	-0.3071	-0.6483	0.8628	-0.4059
CHEMBL498680	CNC[C@@H]1SCc2ccccc2[C@@H]1Oc1ccccc1Cl	IC50	'='	140	1	NET	0.493	B (cell-based format)	0.562	Training	0.3074	0.3996	0.3447	-0.5767	0.9043	0.4704	-0.3996	0.3459	1.3322	-0.5112	0.3666	-0.0562	0.5724	0.1858	-0.1167
CHEMBL1085906	CNCCCN1Cc2ccccc2N(c2ccc(C)cc2)S1(=O)=O	IC50	'='	140	1	NET	0.493	B (cell-based format)	0.562	Training	0.034	0.0744	0.1587	0.3238	1.1035	-0.0718	0.2613	0.6164	0.0481	0.4954	0.6526	1.0671	-0.0835	0.146	0.4502
CHEMBL3673168	FC(F)Oc1ccc2c(c1)CN1CCC2(c2ccc(Cl)c(Cl)c2)CC1	IC50	'='	140.3	1	NET	0.493	B (cell membrane format)	0.237	Test	1.0344	0.5324	0.0336	0.6551	1.0659	0.2374	0.2012	-0.4294	-0.3279	0.3543	0.4698	0.4085	-0.2982	-0.1394	0.4403
CHEMBL123252	CN(CCCc1ccccc1)CCCN(C)CCOC(c1ccccc1)c1ccccc1	IC50	'='	143	1	NET	0.493	F (cell-based format)	0.49	Training	1.39	0.7316	1.5238	-0.5499	-0.6769	-0.2583	0.3869	-0.7472	0.1712	-1.1862	-0.8636	-0.8243	0.8629	1.029	-1.8848
CHEMBL1830888	O=S1(=O)N(CC[C@@H]2CNCCO2)c2ccccc2N1c1ccc(F)cc1F	IC50	'='	143	1	NET	0.493	B (cell-based format)	0.562	Training	0.0965	0.249	0.7374	0.4354	0.6738	0.4653	0.6498	0.6119	-0.4092	0.7389	0.6894	0.8295	-0.874	0.4376	0.9585
CHEMBL498510	CNC[C@@H]1CSc2ccccc2[C@@H]1Oc1ccccc1Cl	IC50	'='	145	1	NET	0.493	B (cell-based format)	0.562	Training	0.4744	0.3587	0.3447	-0.5767	0.8805	0.4704	-0.3178	0.3459	1.1527	-0.5003	0.3666	-0.0562	0.5724	0.1858	-0.1167
CHEMBL595133	CCNCCc1cccc2[nH]cc(S(=O)(=O)c3ccccc3)c12	IC50	'='	146	1	NET	0.493	B (cell-based format)	0.562	Test	-0.0833	-0.0112	0.0887	-0.0404	0.6804	0.2621	-0.1286	1.0068	0.1144	0.3375	0.2004	0.9839	0.2516	0.2009	0.3553
CHEMBL1683893	CN(C)CC1(c2cccc(F)c2)CCCCC1	IC50	'='	146	1	NET	0.493	B (single protein format)	0.54	Training	-0.1486	-0.8895	0.0094	0.7912	0.1179	-0.4899	-0.471	-1.0653	-0.9317	0.1342	-0.8086	-0.1049	0.1764	0.6851	-0.1034
CHEMBL3673162	COc1ccc(-c2ccc3c(c2)CN2CCC3(c3ccc(Cl)c(Cl)c3)CC2)nn1	IC50	'='	147.9	1	NET	0.493	B (cell membrane format)	0.237	Training	1.0792	1.4341	0.6719	-0.0584	0.8934	0.645	0.3634	-0.0412	0.0754	0.1863	0.4945	0.2778	-0.0473	-0.5298	0.3925
CHEMBL1644604	N#Cc1cc(O[C@H]2C[C@@H]3CC[C@H](C2)N3)cc(-c2ccccc2)c1	IC50	'='	148	1	NET	0.493	B (cell-based format)	0.562	Training	0.1905	-0.012	0.4607	-0.2411	-0.0452	0.6359	-0.1416	0.1017	-0.3525	-0.4814	0.4062	-1.043	-0.2784	0.6771	-0.3105
CHEMBL1173276	C[C@@H]1NC(C)(C)CO[C@@]1(O)c1cccc(Br)c1	IC50	'='	150	1	NET	0.493	B (cell-based format)	0.562	Test	-0.5288	-0.1923	-0.4464	2.4102	-0.1763	-1.5741	-0.047	0.5809	-0.1683	2.2383	-0.5932	0.1552	-1.7176	-0.5506	0.7211
CHEMBL521392	Cc1ccccc1O[C@H]1C[C@@H](N(C)C)c2ccccc21	IC50	'='	150	1	NET	0.493	B (cell-based format)	0.562	Training	0.0267	-0.2336	0.0071	0.1224	-0.2989	0.2274	-0.3694	-0.8745	0.1643	-0.1229	0.2739	0.3657	-0.4114	0.3921	0.3081
CHEMBL603495	CCC1(CC)CN([C@@H](c2cccc(F)c2)[C@H](O)CNC)c2ccccc21.Cl	IC50	'='	150	1	NET	0.493	B (cell-based format)	0.562	Training	0.3795	0.0625	-0.0319	-0.2896	0.336	0.4316	0.4025	-0.2875	-0.5057	0.5316	1.0071	0.175	0.5682	-1.8005	1.5291
CHEMBL257130	CCN(CC)C(=O)[C@@]1(c2cc3cc(F)ccc3s2)C[C@H]1CN	IC50	'='	150	1	NET	0.493	B (cell-based format)	0.562	Training	-0.1381	-0.1265	-0.8953	-0.163	0.9344	-0.2004	0.4692	1.2526	-0.5107	1.6456	0.2332	1.3896	-0.0405	-2.3727	1.3203
CHEMBL406156	NCC(=O)NCC1CC1(C(=O)C1NCCc2ccccc21)c1ccccc1	IC50	'='	150	1	NET	0.493	B (single protein format)	0.54	Training	-0.9569	0.2626	0.7649	-0.4349	-0.0384	0.0954	0.0939	1.0918	-0.2699	0.2995	0.0192	0.1583	0.0765	-0.0775	0.0999
CHEMBL402999	CCN(CCOC)C(=O)C1(c2ccccc2)CC1CN	IC50	'='	180	-1	NET	0.493	B (single protein format)	0.54	Training	-0.6972	-0.5867	-0.3901	-0.832	-0.5571	-0.641	-0.3565	0.9591	-0.5814	0.5308	-1.0721	0.2856	1.7488	-1.8065	0.0487
CHEMBL257423	CN(C)Cc1ccccc1Oc1ccc(Cl)cc1	IC50	'='	180	-1	NET	0.493	B (cell-based format)	0.562	Training	-0.0199	-0.1832	-0.0319	0.5675	-1.1605	-0.8484	-0.7557	-0.7996	1.1577	-0.5604	-0.9783	-1.0087	0.3224	0.7108	-1.1863
CHEMBL443797	CN(CCCc1ccccc1)C1CCN(CCOC(c2ccccc2)c2ccccc2)CC1	IC50	'='	180	-1	NET	0.493	B (cell-based format)	0.562	Training	1.4744	0.7842	2.1622	-0.7065	-0.3258	0.2513	0.1873	-0.9838	-0.1877	-1.2546	-0.7463	-0.6025	0.8812	0.7628	-1.3006
CHEMBL3323177	CN1Cc2cc(C#N)ccc2C(c2ccc3sccc3c2)C1	IC50	'='	180	-1	NET	0.493	B (cell-based format)	0.562	Test	-0.0811	0.483	-0.126	-0.177	0.6101	0.8631	-0.0666	0.502	1.0802	0.0243	1.2473	-0.1278	-0.6561	0.0488	0.636
CHEMBL1076360	CC(C)C[C@@H]1NC(=O)[C@H](CCCCN)NC(=O)[C@H](Cc2ccc(O)cc2)NC(=O)CNC(=O)[C@@H]2CSSC[C@H](NC1=O)C(=O)N[C@@H](Cc1cnc[nH]1)C(=O)N1CC[C@H](O)[C@H]1C(=O)N[C@H](C(=O)O)CSSC[C@H](NC(=O)[C@@H](NC(=O)CNC(=O)[C@@H]1CCC(=O)N1)C(C)C)C(=O)N2	IC50	'='	181.97	-1	NET	0.493	B (cell-based format)	0.562	Training	-3.3413	6.3186	-0.7081	0.6677	0.3888	-0.9961	2.2859	3.7015	-0.7113	-0.0239	-0.5755	-0.5899	-0.0351	-0.0505	-0.39
CHEMBL3916301	CCC(NC(CC(C)C)C1(c2ccc(Cl)cc2)CCC1)C(=O)OCC(C)C	IC50	'='	182	-1	NET	0.493	B (single protein format)	0.54	Training	1.0582	-0.16	-0.7081	0.8904	0.3226	-1.588	0.6211	-0.0892	-1.2016	0.1978	-0.6239	0.2295	0.3547	-0.4425	-0.2308
CHEMBL4757946	CCNc1ncc2c(n1)N(C)CCN(c1cccc(COC(CCNC)c3ccccc3)c1)C2=O	IC50	'='	184	-1	NET	0.493	B (cell-based format)	0.562	Training	0.6173	1.3044	0.6995	-0.4982	-0.5699	0.2309	0.5307	0.4714	0.3477	-0.5386	0.514	-0.6236	0.6766	0.011	-0.1787
CHEMBL370805	COC(=O)[C@H]1[C@@H](OC(=O)c2ccccc2)C[C@@H]2CC[C@H]1N2C	IC50	'='	186	-1	NET	0.493	B (cell-based format)	0.562	Test	-0.736	-0.3473	-0.1501	-0.1042	0.2402	0.0916	-0.5859	0.5991	-0.8296	0.157	0.2427	0.3765	-0.1181	-0.6871	0.7417
CHEMBL1644475	Clc1ccccc1O[C@H]1C[C@@H]2CC[C@H](C1)N2	IC50	'='	188	-1	NET	0.493	B (cell-based format)	0.562	Training	-0.2846	-0.7376	-0.2443	0.0408	0.2223	0.3299	-0.8794	-0.3602	-0.8572	-0.4681	-0.2993	-0.8378	-0.5946	0.9685	-0.4587
CHEMBL594585	NCC[C@@H](Oc1cccc2ccccc12)c1cccs1	IC50	'='	188	-1	NET	0.493	B (cell-based format)	0.562	Training	0.0915	-0.095	-0.1915	-0.8346	-0.4616	0.7484	-0.6269	1.0673	0.5317	-0.8335	-0.0996	-0.4194	0.867	0.4785	-0.3976
CHEMBL417035	Fc1ccc(CCNCC2CCCN(CCOC(c3ccccc3)c3ccccc3)C2)cc1	IC50	'='	190	-1	NET	0.493	B (cell-based format)	0.562	Training	1.4895	0.7298	1.843	-0.5821	-0.4679	0.1658	0.2519	-0.7793	-0.2665	-1.205	-0.7268	-1.0392	0.8103	0.9157	-1.4021
CHEMBL1813485	CN1C[C@H]2CCC[C@@]2(c2ccc3ccccc3c2)C1	IC50	'='	190.55	-1	NET	0.493	B (cell-based format)	0.562	Test	0.164	-0.4044	-0.219	-0.0381	0.8991	1.2769	0.0652	-1.2259	-0.6393	0.6655	0.9757	1.2126	-1.2199	0.4432	1.5169
CHEMBL420900	O=C(Cc1ccccc1)NCCCNCCOC(c1ccc(F)cc1)c1ccc(F)cc1	IC50	'='	192	-1	NET	0.493	F (cell-based format)	0.49	Training	0.8236	0.6531	0.8855	-0.2315	-1.0292	-0.5178	0.3714	0.0499	0.0292	-0.8319	-0.6008	-0.8243	0.5156	0.9129	-1.7215
CHEMBL3703738	Cc1noc(C)c1-c1ccc2c(c1)CNCC2c1ccc(Cl)c(Cl)c1	IC50	'='	194.9	-1	NET	0.493	B (cell membrane format)	0.237	Training	0.5556	0.7627	0.0336	0.2091	-0.0844	0.4099	-0.1534	0.0676	0.0295	-0.0004	-0.4499	0.2275	-0.1196	-0.2055	0.2961
CHEMBL1084015	CCNCC(O)CCN1c2ccccc2N(c2ccccc2)S1(=O)=O	IC50	'='	196	-1	NET	0.493	B (cell-based format)	0.562	Training	-0.1235	0.0825	0.2873	0.1532	0.735	0.121	0.0958	1.1709	-0.1265	0.3433	0.4274	1.0096	0.1691	0.2518	0.5689
CHEMBL256646	CCN(Cc1ccccc1)C(=O)C1(c2ccccc2)CC1CN	IC50	'='	200	-1	NET	0.493	B (single protein format)	0.54	Test	-0.0801	-0.0818	0.5674	-0.6756	-0.5663	-0.1203	0.0782	0.3084	-0.062	0.2997	-0.9374	0.0355	0.8435	-0.8132	-0.1348
CHEMBL417049	CN(CCOC(c1ccccc1)c1ccccc1)C1CCN(CCCc2ccccc2)CC1	IC50	'='	200	-1	NET	0.493	B (cell-based format)	0.562	Training	1.4744	0.7842	2.1622	-0.7065	-0.3272	0.2513	0.1873	-0.9838	-0.1877	-1.2546	-0.7508	-0.6025	0.8812	0.7628	-1.3006
CHEMBL493040	CNCc1ccccc1Cc1ccc(Cl)c(Cl)c1	IC50	'='	200	-1	NET	0.493	B (cell-based format)	0.562	Training	0.28	0.0505	-0.219	-0.1101	-0.6051	-0.6465	-0.5384	-0.819	1.6462	-0.4969	-0.8397	0.2293	0.875	-0.1661	-0.819
CHEMBL1087923	CNCCN1Cc2ccccc2N(c2ccccc2F)S1(=O)=O	IC50	'='	200	-1	NET	0.493	B (cell-based format)	0.562	Training	-0.1591	0.0154	0.1977	0.2559	0.8656	0.1094	0.1605	0.695	0.116	0.7124	0.7815	1.2119	-0.1519	0.0808	0.8147
CHEMBL2407321	CS(=O)(=O)CC(c1ccc(Cl)c(Cl)c1)C1CCNCC1.Cl	IC50	'='	200	-1	NET	0.493	B (cell-based format)	0.562	Test	-0.2919	-0.0287	0.0611	1.9254	1.4011	-1.2776	-0.1866	0.8259	0.4117	0.8885	-0.6596	0.5547	-0.7516	0.4358	-0.617
CHEMBL66112	Fc1ccc(CCN2CCCC(CNCCOC(c3ccccc3)c3ccccc3)C2)cc1	IC50	'='	200	-1	NET	0.493	B (cell-based format)	0.562	Training	1.4895	0.7298	1.843	-0.5821	-0.411	0.1341	0.2519	-0.7793	-0.2665	-1.2064	-0.6574	-1.0392	0.8103	0.9157	-1.4269
CHEMBL469551	N#Cc1ccc2cc(OC[C@H]3CCNC3)ccc2c1	IC50	'='	200	-1	NET	0.493	B (cell-based format)	0.562	Training	-0.0811	-0.3192	-0.4441	-0.5402	-0.8989	0.2459	-0.6113	0.4471	0.1908	-0.7017	-0.1782	-0.9992	0.4661	-0.0324	-0.8307
CHEMBL402090	NC[C@@H]1C[C@@]1(C(=O)N1C=CCCC1)c1ccsc1	IC50	'='	200	-1	NET	0.493	B (cell-based format)	0.562	Training	-0.7862	-0.5074	-0.3901	-0.6232	0.2162	0.1267	-0.3032	1.7729	-0.6078	1.1639	-0.8004	0.4105	0.0892	-0.8583	0.4722
CHEMBL513577	CNCC[C@H](c1ccccc1)n1c(=O)n(C2CCCC2)c2ccccc21	IC50	'='	201	-1	NET	0.493	B (cell-based format)	0.562	Test	0.3124	0.077	0.2873	-0.7971	0.0513	1.1291	-0.0402	-0.2242	-0.6425	-0.4056	0.9758	-0.2593	0.3631	0.4699	0.6779
CHEMBL1813318	CN1C[C@H]2CCCC[C@@]2(c2cccc3ccccc23)C1	IC50	'='	204.17	-1	NET	0.493	B (cell-based format)	0.562	Training	0.3274	-0.3679	0.3321	-0.2226	1.2441	1.3989	0.1175	-1.2312	-0.7687	0.524	1.2555	1.1245	-0.8741	0.5545	1.5451
CHEMBL316862	CN(C)CC(c1ccccc1Cl)C1(O)CCCCC1	IC50	'='	205	-1	NET	0.493	B (cell-based format)	0.562	Training	-0.1463	-0.5096	0.0473	0.8964	0.2929	-0.7794	-0.3658	-0.3665	-0.6924	0.496	-0.8082	0.5164	-0.0511	0.1561	0.067
CHEMBL2112594	O=C(CCc1ccccc1)NCCNCCOC(c1ccc(F)cc1)c1ccc(F)cc1	IC50	'='	205	-1	NET	0.493	F (cell-based format)	0.49	Training	0.7373	0.6596	0.8855	-0.245	-1.0153	-0.5846	0.3541	0.0499	0.0292	-0.8386	-0.5919	-0.8243	0.5156	0.7974	-1.7689
CHEMBL3334800	CN(C)CCC(c1ccc(Cl)c(Cl)c1)N1CCCC1	IC50	'='	205.7	-1	NET	0.493	B (cell-based format)	0.562	Test	0.3375	-0.1711	-0.8953	0.5698	0.2882	-0.9899	-0.398	-1.0779	0.3882	-0.2895	-0.437	0.4527	0.1384	0.0873	-0.6669
CHEMBL1683894	CN(C)CC1(c2ccc(F)cc2)CCCCC1	IC50	'='	206	-1	NET	0.493	B (single protein format)	0.54	Training	-0.1486	-0.8895	0.0094	0.7657	0.1746	-0.6068	-0.471	-1.0653	-0.9317	0.1292	-0.5599	-0.1049	0.1764	0.4561	-0.1568
CHEMBL3673173	Fc1ccc(C23CCN(CC2)Cc2cc(Oc4ccc(C(F)(F)F)nn4)ccc23)cc1	IC50	'='	206.1	-1	NET	0.493	B (cell membrane format)	0.237	Training	0.8363	0.923	0.8591	0.9798	0.2561	0.2733	0.6544	-0.0773	-0.6435	0.5763	0.3086	-0.1522	-0.4518	-0.013	0.19
CHEMBL358967	CC(N)Cc1ccc(Cl)cc1	IC50	'='	207	-1	NET	0.493	B (single protein format)	0.54	Training	-0.7009	-1.0336	-0.7081	1.4178	-1.1584	-2.1775	-1.364	0.729	1.1636	-0.965	-2.4067	-1.2774	0.8557	0.7855	-2.0012
CHEMBL101055	COc1cccc(C(CN(C)C)C2(O)CCCCC2)c1	IC50	'='	208	-1	NET	0.493	B (cell-based format)	0.562	Test	-0.469	-0.6532	0.0094	0.6325	-0.0039	-0.7467	-0.5197	-0.0453	-1.0838	0.2826	-0.7135	-0.0004	0.4074	-0.4303	-0.0906
CHEMBL373710	CC(C)CCC(c1ccc(Cl)cc1)C1CCCCN1	IC50	'='	210	-1	NET	0.493	B (cell-based format)	0.562	Training	0.5629	-0.6563	0.2483	0.2719	0.5647	-0.7668	-0.5472	-0.8455	-1.05	-0.7298	-0.5974	-0.5298	0.6429	0.4876	-1.1566
CHEMBL376852	CCC(c1ccc(Cl)cc1)C1CCCCN1	IC50	'='	210	-1	NET	0.493	B (cell-based format)	0.562	Training	0.1006	-0.7884	0.2483	-0.535	-0.0009	-0.0823	-0.9853	-0.7566	-0.629	-0.8334	-1.109	-0.4067	1.2298	-0.5933	-0.6417
CHEMBL4744681	CCNc1cc2c(cn1)C(=O)N(c1cccc(O[C@@H](CCNC)c3cccs3)c1)CCN2C	IC50	'='	210	-1	NET	0.493	B (cell-based format)	0.562	Training	0.6784	1.1279	-0.2581	-0.4228	-0.2573	0.3058	0.5705	0.9296	0.2817	-0.411	0.6707	-0.3561	0.482	0.0192	0.0479
CHEMBL122452	CN(CCCN(C)CCc1ccccc1)CCOC(c1ccccc1)c1ccccc1	IC50	'='	210	-1	NET	0.493	F (cell-based format)	0.49	Test	1.2266	0.6952	1.5238	-0.5173	-0.7358	-0.277	0.3275	-0.7363	0.277	-1.1453	-0.8544	-0.8187	0.783	0.9972	-1.8422
CHEMBL456638	NCC1CCC(c2cccc3ccccc23)O1	IC50	'='	210	-1	NET	0.493	B (cell-based format)	0.562	Training	-0.3558	-0.5825	-0.1915	-0.7446	-0.3228	0.8707	-0.8126	0.2043	-0.1517	-0.5874	0.2388	-0.5728	0.3439	-0.1806	0.1172
CHEMBL4747320	CNCCC(Oc1cccc(N2CCN(C)c3cccnc3C2=O)c1)c1cccs1	IC50	'='	213	-1	NET	0.493	B (cell-based format)	0.562	Training	0.2302	0.8725	-0.0319	-0.4571	-0.2997	0.4415	0.1902	0.8315	0.2897	-0.4192	0.4503	-0.3145	0.2879	0.2302	0.0415
CHEMBL3908637	O=C(OC(c1ccc(Cl)c(Cl)c1)C1CNC1)c1ccccc1	IC50	'='	214	-1	NET	0.493	B (cell-based format)	0.562	Training	0.5839	0.3678	0.0611	-0.002	-0.6955	-0.9857	-0.0557	-0.0119	0.8848	-0.1615	-0.6165	0.1332	-0.1351	0.1728	-0.5975
CHEMBL3703741	NC(=O)c1ccc(-c2cc3c(cc2F)C(c2ccc(Cl)cc2)CNC3)cc1	IC50	'='	214.8	-1	NET	0.493	B (cell membrane format)	0.237	Test	0.3808	0.8824	0.727	0.2596	-0.1923	0.2091	-0.1701	0.3276	0.1713	-0.1691	-0.2048	-0.3492	0.0516	-0.0629	-0.1039
CHEMBL560049	Clc1cc(Cl)c(Cl)c(OC(c2cccnc2)C2CCNCC2)c1	IC50	'='	215	-1	NET	0.493	B (cell-based format)	0.562	Training	0.6136	0.5423	0.8855	-0.0334	-0.3902	-0.0753	-0.0473	-0.2053	0.7395	-0.2827	-0.362	0.116	0.0375	0.4731	-0.3409
CHEMBL469150	CNC[C@@H](O)[C@H](c1ccccc1)N(C)c1ccccc1C	IC50	'='	217	-1	NET	0.493	B (cell-based format)	0.562	Training	-0.1979	-0.1706	0.2873	-0.3117	-0.783	-0.1983	-0.659	0.002	0.4865	-0.6114	-0.9549	0.0268	1.0991	-0.3618	0.0306
CHEMBL219540	CC(=O)C(c1ccccc1)C1CCCCN1	IC50	'='	220	-1	NET	0.493	B (cell-based format)	0.562	Training	-0.742	-0.9628	0.5674	-0.2455	-0.4697	0.0671	-1.3837	0.0842	-0.9109	-0.808	-1.3337	-0.3023	0.9125	0.6738	-0.5921
CHEMBL4746870	CNCCC(Oc1cccc(N2CCN(C)c3nc(N(C)C)ncc3C2=O)c1)c1cccs1	IC50	'='	220	-1	NET	0.493	B (cell-based format)	0.562	Test	0.3074	1.325	-0.2581	-0.0478	-0.2937	0.0673	0.6583	1.025	0.5277	-0.1345	0.7629	-0.2117	-0.0192	0.0359	0.1428
CHEMBL566618	CC(NC1CCCC1)C(=O)c1cccc(Cl)c1	IC50	'='	221	-1	NET	0.493	B (cell-based format)	0.562	Training	-0.1664	-0.6381	-0.7081	0.2861	-0.7441	-0.852	-0.8477	0.0045	-0.3935	-0.3752	-1.5653	-0.7574	0.2499	0.1388	-0.8495
CHEMBL593614	O=S(=O)(c1ccccc1)c1c[nH]c2cccc(CCN3CCCCCC3)c12	IC50	'='	221	-1	NET	0.493	B (cell-based format)	0.562	Training	0.5155	0.2269	0.0887	-0.0837	1.1115	0.5246	0.3617	0.3688	-0.4291	0.0889	0.4661	0.6154	-0.2013	0.6435	0.0444
CHEMBL1644482	COc1cccc(O[C@H]2C[C@@H]3CC[C@H](C2)N3)c1	IC50	'='	222	-1	NET	0.493	B (cell-based format)	0.562	Training	-0.6073	-0.8823	-0.2833	-0.1863	0.0672	0.3982	-1.0204	-0.0054	-1.2811	-0.6613	-0.0977	-1.2272	-0.0592	0.3566	-0.516
CHEMBL576036	CCC(=O)N(Cc1ccc2ccccc2c1)[C@@H]1CCNC1	IC50	'='	224	-1	NET	0.493	B (cell-based format)	0.562	Test	-0.2244	-0.3013	-0.219	-0.4803	-0.4797	0.1827	-0.677	-0.1718	-0.2388	-0.5982	-0.2483	-0.48	0.4614	-0.1623	-0.3104
CHEMBL1095523	OC1(C(CN2CCNCC2)c2cc(Cl)sc2Cl)CCCCC1	IC50	'='	225	-1	NET	0.493	B (cell-based format)	0.562	Training	0.0632	-0.1176	0.3275	0.4569	1.1809	-0.1246	-0.0598	0.8747	-0.6784	0.3329	-0.541	0.7359	-0.3994	0.4595	0.1142
CHEMBL421867	c1ccc(CCCNC2CCN(CCOC(c3ccccc3)c3ccccc3)CC2)cc1	IC50	'='	230	-1	NET	0.493	B (cell-based format)	0.562	Training	1.3653	0.662	2.1622	-0.8616	-0.4663	0.3585	-0.0498	-0.763	-0.2339	-1.4511	-0.8502	-1.0338	1.0752	1.0054	-1.5656
CHEMBL569048	CNC[C@H](O)[C@H](c1ccccc1)n1ccc2cc(OC)ccc21	IC50	'='	230	-1	NET	0.493	B (cell-based format)	0.562	Training	-0.317	-0.0351	0.0611	-0.6129	-0.4938	0.5397	-0.5321	0.2056	0.0295	-0.4934	0.4022	-0.4488	0.7755	-0.5046	0.3849
CHEMBL370805	COC(=O)[C@H]1[C@@H](OC(=O)c2ccccc2)C[C@@H]2CC[C@H]1N2C	IC50	'='	230	-1	NET	0.493	F (cell-based format)	0.49	Test	-0.736	-0.3473	-0.1501	-0.1042	0.2402	0.0916	-0.1248	0.7111	-0.7166	0.2845	0.4227	0.4876	-0.5137	-0.4098	0.4584
CHEMBL3673172	Fc1ccc(C23CCN(CC2)Cc2cc(Oc4ccc(C(F)(F)F)nn4)ccc23)cc1F	IC50	'='	231.3	-1	NET	0.493	B (cell membrane format)	0.237	Training	0.9098	0.9754	0.6719	1.0729	0.2126	0.1008	0.8096	-0.0938	-0.6886	0.6944	0.3152	-0.137	-0.5302	-0.1263	0.2624
CHEMBL1683877	Clc1ccc(C2(CN3CCCC3)CCCCC2)cc1Cl	IC50	'='	232	-1	NET	0.493	B (single protein format)	0.54	Training	0.8268	-0.254	-0.1777	0.0678	0.998	-0.0808	0.1514	-1.0921	-0.4891	-0.0263	-0.1962	0.5952	-0.0985	0.431	-0.1866
CHEMBL578841	CNC[C@@H](O)[C@H](c1ccccc1C)n1ccc2ccccc21	IC50	'='	232	-1	NET	0.493	B (cell-based format)	0.562	Training	-0.1751	-0.1242	0.0071	-0.4449	-0.4399	0.5958	-0.4595	-0.0516	0.0149	-0.3998	0.202	-0.0957	0.4087	-0.02	0.5622
CHEMBL1683900	NCC1(c2ccc3ccccc3c2)CCCCC1	IC50	'='	232	-1	NET	0.493	B (single protein format)	0.54	Test	0.0686	-0.5831	0.4985	-0.6205	0.1368	0.7107	-0.2792	-0.1449	-0.396	-0.1862	0	0.0126	0.4775	-0.5909	0.3229
CHEMBL1224303	CN(C)CCC(c1ccc(Cl)c(Cl)c1)n1ncnn1	IC50	'='	234	-1	NET	0.493	B (cell-based format)	0.562	Training	-1.1555	0.5339	-0.8953	0.5698	-0.4963	-0.9899	-1.1449	0.6119	2.2529	-0.1572	-0.437	0.2167	0.1384	0.0873	-0.6669
CHEMBL381127	CCCC(C(=O)c1ccc(OC)cc1)N1CCCC1	IC50	'='	235	-1	NET	0.493	F (cell-based format)	0.49	Training	-0.1468	-0.6913	-0.7081	-0.7093	-0.4736	-0.1982	-0.4285	0.0466	-0.6121	-0.4473	-0.6027	-0.3355	1.0586	-0.8665	-0.5828
CHEMBL3612835	COc1ccc2cc(C(=O)NCCCN3CCC(Cc4ccccc4)CC3)ccc2c1	IC50	'='	238	-1	NET	0.493	B (cell-based format)	0.562	Training	1.1873	0.6709	1.1507	-0.4344	-0.235	0.0513	0.4388	-0.3254	-0.1226	-0.8253	-0.163	-1.0003	0.4739	0.2021	-0.9824
CHEMBL496285	CCOc1ccccc1O[C@H]1c2ccccc2CO[C@@H]1CNC	IC50	'='	240	-1	NET	0.493	B (cell-based format)	0.562	Test	-0.0614	-0.1127	0.3447	-0.8704	-0.595	0.6541	-0.6853	-0.0188	-0.1151	-0.7484	0.419	-0.6265	1.1791	0.0848	-0.1445
CHEMBL513204	CN1CCN(CC(c2cccc(F)c2)C2(O)CCCCC2)CC1.Cl.Cl	IC50	'='	240	-1	NET	0.493	B (cell-based format)	0.562	Training	-0.0194	-0.4663	0.6467	0.501	0.3496	-0.3995	-0.0978	-0.4545	-1.3519	0.1195	-0.2501	-0.1967	-0.3184	0.344	-0.2723
CHEMBL454798	CNC[C@@H](O)[C@H](c1ccccc1)N(C)c1ccccc1Cl	IC50	'='	240	-1	NET	0.493	B (cell-based format)	0.562	Training	-0.0172	0.0628	0.2873	-0.3117	-0.7396	-0.1983	-0.5778	0.002	0.9087	-0.5549	-0.9549	0.0839	1.0991	-0.3618	0.0306
CHEMBL256511	CNCc1cnccc1Oc1ccc(Cl)cc1C	IC50	'='	246	-1	NET	0.493	B (cell-based format)	0.562	Training	-0.5973	-0.2075	-0.219	-0.0653	-1.1248	-0.4838	-0.9529	0.1559	1.005	-0.4839	-0.7319	-0.7006	0.875	-0.0331	-0.6896
CHEMBL3334796	CN(C)CCC(c1csc2ccccc12)N1CCCC1	IC50	'='	249.9	-1	NET	0.493	B (cell-based format)	0.562	Test	0.06	-0.1861	-0.6703	-0.1306	1.1411	0.4435	-0.5071	-0.0277	0.0913	-0.5505	0.2097	-0.0546	0.0472	0.6786	-0.1101
CHEMBL1097469	OC1(C(CN2CCNCC2)c2csc3ccccc23)CCCCC1	IC50	'='	255	-1	NET	0.493	B (cell-based format)	0.562	Training	0.0883	-0.025	1.0049	-0.245	1.3197	0.7283	-0.0209	0.6276	-0.7909	-0.0728	0.2802	0.1945	-0.2643	0.666	0.1719
CHEMBL561140	CNC[C@@H](O)[C@H](c1ccccc1)n1c(=O)n(C)c2ccccc21	IC50	'='	257	-1	NET	0.493	B (cell-based format)	0.562	Training	-0.6867	0	0.2873	-0.373	-0.4886	0.5098	-0.524	0.6333	0.0866	-0.0662	0.4742	-0.0782	0.2581	-0.2414	0.9988
CHEMBL260038	CNCc1cnc(C)cc1Oc1ccc(C)cc1OC	IC50	'='	257	-1	NET	0.493	B (cell-based format)	0.562	Training	-0.7762	-0.3215	-0.4441	0.0026	-1.1336	-0.5624	-0.8957	0.3806	0.2407	-0.3244	-0.3935	-0.9164	0.9661	-0.7865	-0.3393
CHEMBL3317695	CC1CNCC(=O)N(c2ccc(Cl)c(Cl)c2)C1.Cl	IC50	'='	260	-1	NET	0.493	B (cell-based format)	0.562	Test	-0.1349	-0.2717	-0.8953	0.6858	-0.3212	-1.0934	-0.5229	0.1553	0.7682	0.1464	-0.1198	0.382	-0.3109	-0.2615	-0.289
CHEMBL4245867	O=C(NCCCN1CCN(c2cccc(Cl)c2Cl)CC1)c1ccc2ccccc2c1	IC50	'='	260	-1	NET	0.493	B (cell-based format)	0.562	Training	1.6812	1.2255	0.8969	-0.2387	-0.3949	0.0815	0.8841	-0.4464	0.847	-0.4512	-0.1611	-0.0859	-0.0302	0.1605	-0.3861
CHEMBL369997	CCCC(C(=O)c1ccc(-c2cccs2)cc1)N1CCCC1	IC50	'='	263	-1	NET	0.493	F (cell-based format)	0.49	Training	0.4342	-0.1789	-0.7081	-0.6749	-0.1023	0.4405	0.0337	0.4736	-0.2307	-0.4162	-0.3786	-0.0318	0.2717	0.2133	-0.4397
CHEMBL1224224	CN(C)CCC(c1ccc2ccccc2c1)n1ncnn1	IC50	'='	264	-1	NET	0.493	B (cell-based format)	0.562	Test	-1.1454	0.4439	-0.219	-0.0704	-0.5467	0.1914	-1.1154	0.3561	1.4835	-0.5821	0.1519	-0.6544	0.1159	0.735	-0.5223
CHEMBL3673140	FC(F)Oc1ccc(-c2ccc3c(c2)CN2CCC3(c3ccc(Cl)cc3)CC2)nn1	IC50	'='	264.5	-1	NET	0.493	B (cell membrane format)	0.237	Training	1.0586	1.1745	0.8591	0.3047	0.6338	0.6099	0.348	-0.0598	-0.2559	0.1051	0.3297	-0.1493	-0.1501	0.0182	0.2285
CHEMBL2047573	OC(CCN1CCC(O)(Cc2ccccc2)CC1)c1ccc(Cl)c(Cl)c1	IC50	'='	265	-1	NET	0.493	B (cell-based format)	0.562	Training	0.6241	0.4708	0.5399	0.6448	-0.028	-0.9289	0.4472	-0.0423	0.0479	0.1294	-0.6071	-0.3077	-0.3305	-0.0503	-0.7521
CHEMBL6731	CC(N)Cc1ccc2c(c1)OCO2	IC50	'='	266	-1	NET	0.493	B (single protein format)	0.54	Training	-0.9706	-1.0825	-0.8953	0.6101	-1.0617	-0.2316	-1.3209	1.3954	-0.1011	-0.81	-0.8352	-1.1097	-0.0119	1.1912	-0.7901
CHEMBL303266	CN1C2CCC1C(C(=O)NCCCNC(=O)C1C(c3ccc(Cl)cc3)CC3CCC1N3C)C(c1ccc(Cl)cc1)C2	IC50	'='	266	-1	NET	0.493	B (cell-based format)	0.562	Test	0.6748	1.6023	0.4078	0.0913	1.5195	0.4714	1.4429	-0.1718	-0.847	0.1793	1.2482	0.7101	-0.9254	0.0678	0.9067
CHEMBL3612825	O=C(NCCCN1CCC(Cc2ccccc2)CC1)c1cc(Cl)cc(Cl)c1	IC50	'='	267	-1	NET	0.493	B (cell-based format)	0.562	Training	1.2161	0.5889	0.6731	0.1238	-0.1831	-0.4321	0.243	-0.4154	0.252	-0.7305	-0.9767	-1.1262	0.3448	0.7693	-1.2304
CHEMBL3612826	O=C(NCCCN1CCC(Cc2ccccc2)CC1)c1cc2ccccc2[nH]1	IC50	'='	268	-1	NET	0.493	B (cell-based format)	0.562	Training	0.7346	0.2101	0.9245	-0.4236	-0.2821	0.2278	-0.0141	-0.0491	-0.5978	-0.9347	-0.3961	-1.0116	0.2668	0.8867	-1.09
CHEMBL1683887	CNCC1(c2cccc(Cl)c2)CCCCC1	IC50	'='	269	-1	NET	0.493	B (single protein format)	0.54	Training	-0.0473	-0.7472	0.0094	-0.1905	0.2926	-0.031	-0.5963	-0.6321	-0.431	-0.147	-0.8484	-0.0359	1.1253	-0.0512	-0.0732
CHEMBL258013	CCN(CC)C(=O)[C@@]1(c2sc(Cl)c(Cl)c2Cl)C[C@H]1CN	IC50	'='	270	-1	NET	0.493	B (cell-based format)	0.562	Test	0.0066	0.1109	-1.3465	0.0306	1.408	-1.0752	0.471	1.6242	0.2528	2.3982	-0.6435	4.4522	0.2017	-3.8147	1.9412
CHEMBL380523	CN[C@H]1CC[C@@H](c2ccc(Cl)c(Cl)c2)c2ccc(C(=O)N(C)C)cc21	IC50	'='	270	-1	NET	0.493	B (cell-based format)	0.562	Training	0.2558	0.6847	-0.1065	0.3714	0.4015	-0.4294	0.3697	-0.3462	0.7844	0.4608	0.8032	0.69	-0.4824	-1.0556	0.7162
CHEMBL213632	CS(=O)(=O)c1ccccc1CC(c1ccccc1)N1CCNCC1	IC50	'='	270	-1	NET	0.493	B (cell-based format)	0.562	Training	-0.1897	0.1252	1.2437	0.6342	0.2158	-0.0167	-0.1611	0.512	0.1989	0.0873	-0.4825	0.9936	-0.1454	0.8917	-0.4676
CHEMBL1683871	NCC1(c2ccc(Cl)c(Cl)c2)CCCCC1	IC50	'='	273	-1	NET	0.493	B (single protein format)	0.54	Training	0.0586	-0.493	-0.1777	0.0355	0.4006	-0.5913	-0.3081	0.0436	0.1314	0.4354	-0.6576	1.146	0.5434	-1.6325	0.3411
CHEMBL3673131	FC(F)(F)c1ccc(-c2ccc3c(c2)CN2CCC3(c3ccc(Cl)cc3)C2)nn1	IC50	'='	273.5	-1	NET	0.493	B (cell membrane format)	0.237	Test	0.8012	1.1062	0.6271	1.0497	0.4766	0.4569	0.6388	-0.1934	-0.3072	0.7378	0.3321	-0.0316	-0.6277	-0.0084	0.4586
CHEMBL3673132	FC(F)Oc1ccc(-c2ccc3c(c2)CN2CCC3(c3ccc(Cl)cc3)C2)nn1	IC50	'='	274.8	-1	NET	0.493	B (cell membrane format)	0.237	Training	0.8952	1.1353	0.6271	0.3854	0.4434	0.6741	0.2941	-0.0412	-0.1806	0.1787	0.2663	-0.1255	-0.254	0.1172	0.3261
CHEMBL2311600	COc1ccc(C(CN(C)C)[Si]2(O)CCCC2)cc1	IC50	'='	275	-1	NET	0.493	B (cell-based format)	0.562	Training	-0.4909	-0.7406	-0.7081	0.7223	2.7893	-0.7798	-0.4505	0.0199	-1.3597	0.3988	-0.9872	2.8463	0.2188	-0.7607	0.0835
CHEMBL3613153	O=C(NCCN1CCC(Cc2ccccc2)CC1)c1ccc2ccccc2n1	IC50	'='	275	-1	NET	0.493	B (cell-based format)	0.562	Training	0.4242	0.4916	1.3757	-0.4384	-0.3712	0.2525	-0.1925	-0.1274	-0.0448	-0.8804	-0.2817	-1.0344	0.2668	0.7511	-1.0597
CHEMBL121027	CN(CCOC(c1ccccc1)c1ccccc1)CCN(C)CCc1ccc(F)cc1	IC50	'='	279	-1	NET	0.493	F (cell-based format)	0.49	Test	1.1367	0.7161	1.2046	-0.2031	-0.8444	-0.5525	0.5023	-0.7363	0.2977	-0.8684	-0.8019	-0.8187	0.4252	0.7586	-1.6761
CHEMBL2036266	CCNC1CC=C(c2c[nH]c3ccc(NC(=N)c4cccs4)cc23)CC1.Cl	IC50	'='	280	-1	NET	0.493	B (cell-based format)	0.562	Training	0.0992	0.417	-0.2581	-0.402	-0.2687	0.6288	-0.1688	1.3055	0.0266	-0.5275	0.2538	-0.5283	0.011	0.2655	-0.0224
CHEMBL258449	CNCc1cnccc1Oc1ccc(Cl)cc1OC	IC50	'='	282	-1	NET	0.493	B (cell-based format)	0.562	Training	-0.7392	-0.1173	-0.219	-0.4574	-1.2322	-0.2573	-1.0502	0.467	0.9737	-0.5717	-0.6787	-0.9008	1.4375	-0.7145	-0.5406
CHEMBL224062	COc1ccc([C@@H]2C3CCC(C[C@@H]2c2ccc(C)cc2)N3C)cc1	IC50	'='	282	-1	NET	0.493	B (single protein format)	0.54	Training	0.2229	-0.0054	0.1679	-0.1937	1.3634	0.5954	0.065	-0.8339	-0.3676	-0.3769	1.1733	0.4185	-0.4279	-0.1039	0.5395
CHEMBL81	O=C(c1ccc(OCCN2CCCCC2)cc1)c1c(-c2ccc(O)cc2)sc2cc(O)ccc12	IC50	'='	282	-1	NET	0.493	B (cell membrane format)	0.237	Test	1.4776	1.3871	1.3367	-0.1216	0.1388	0.4231	0.2713	0.7344	-0.1465	-0.4426	-0.3285	-0.3585	0.2987	0.1626	-0.3757
CHEMBL3703737	CS(=O)(=O)c1cccc(-c2cc3c(cc2F)C(c2ccc(Cl)c(Cl)c2)CNC3)c1	IC50	'='	282.9	-1	NET	0.493	B (cell membrane format)	0.237	Training	0.835	1.3152	0.5399	1.194	0.298	-0.2137	0.3969	0.2555	0.3038	0.4491	-0.2301	0.7009	-0.3887	-0.0325	0.0246
CHEMBL1830887	O=S1(=O)N(CC[C@@H]2CNCCO2)c2ccccc2N1c1ccc(F)cc1	IC50	'='	283	-1	NET	0.493	B (cell-based format)	0.562	Training	0.023	0.1967	0.9245	0.2587	0.753	0.5165	0.4236	0.6795	-0.3239	0.494	0.5961	0.8553	-0.7003	0.5225	0.6785
CHEMBL2093958	CCOC(=O)[C@@H](c1ccccc1)[C@@H]1CCCCN1.Cl	IC50	'='	290	-1	NET	0.493	F (cell-based format)	0.49	Training	-0.3983	-0.8351	0.5674	-0.7672	-0.5005	0.1443	-0.7768	0.4692	-0.8063	-0.7912	-0.7665	-0.4083	1.1609	0.4814	-0.8655
CHEMBL443922	CN(C)Cc1ccccc1Oc1ccc(Cl)c(Cl)c1	IC50	'='	290	-1	NET	0.493	B (cell-based format)	0.562	Test	0.264	0.132	-0.219	0.7557	-1.0499	-1.0369	-0.4235	-0.8271	1.5184	-0.1717	-0.8385	0.0049	0.0108	0.3725	-0.8078
CHEMBL3917604	CC(N)CCc1ccccc1Cl	IC50	'='	293.3	-1	NET	0.493	B (single protein format)	0.54	Training	-0.5375	-0.9967	-0.6703	0.7908	-0.7884	-1.9999	-1.2981	0.5671	0.7871	-1.1249	-1.9958	-0.2869	1.346	0.4609	-2.0198
CHEMBL1683901	CNCC1(c2ccc3ccccc3c2)CCCCC1	IC50	'='	295	-1	NET	0.493	B (cell-based format)	0.562	Training	0.2466	-0.5221	0.4985	-0.5895	0.2974	0.7449	-0.2627	-0.8695	-0.6349	0.0256	0.2261	0.0258	0.529	-0.0967	0.379
CHEMBL1683901	CNCC1(c2ccc3ccccc3c2)CCCCC1	IC50	'='	295	-1	NET	0.493	B (single protein format)	0.54	Training	0.2466	-0.5221	0.4985	-0.5895	0.2974	0.7449	-0.2416	-0.7427	-0.4324	-0.3341	0.0884	-0.0489	0.6565	0.2539	0.1381
CHEMBL101250	Cc1ccc([C@H]2C[C@H]3CCC4C2[C@](C)(O)CN43)cc1	IC50	'='	296	-1	NET	0.493	B (cell-based format)	0.562	Test	-0.5128	-0.6875	-0.4693	1.053	2.5956	0.8445	0.0774	-0.4559	-1.6866	1.3098	2.1033	1.442	-2.3077	0.5274	1.9202
CHEMBL123830	O=C(Cc1ccc(F)cc1)NCCNCCOC(c1ccc(F)cc1)c1ccc(F)cc1	IC50	'='	299	-1	NET	0.493	F (cell-based format)	0.49	Training	0.7336	0.6739	0.5674	0.0734	-1.0719	-0.7398	0.5462	0.0499	0.0493	-0.5647	-0.5006	-0.8243	0.1683	0.6813	-1.5303
CHEMBL445743	CNC[C@@H](O)[C@H](c1ccccc1)N(C)c1ccccc1OC	IC50	'='	300	-1	NET	0.493	B (cell-based format)	0.562	Training	-0.3398	-0.0803	0.2873	-0.6418	-0.862	0.0135	-0.7564	0.2793	0.4818	-0.6841	-0.8792	-0.1925	1.5788	-0.9389	0.1171
CHEMBL507379	CNC[C@]1(O)Cc2ccccc2[C@@H]1Oc1ccccc1CO	IC50	'='	300	-1	NET	0.493	B (cell-based format)	0.562	Training	-0.8784	-0.1477	0.0071	-0.1984	-0.4042	0.4798	-0.4306	0.8042	-0.1292	0.3444	0.4342	-0.2097	0.3693	-0.5704	0.792
CHEMBL256168	CNCc1ccccc1Oc1ccc(F)cc1Cl	IC50	'='	300	-1	NET	0.493	B (cell-based format)	0.562	Test	-0.0555	-0.2515	-0.219	-0.0653	-1.1886	-0.4838	-0.7315	-0.4122	0.9307	-0.427	-0.7319	-0.6408	0.875	-0.0331	-0.6896
CHEMBL504479	COc1ccc(CC(C)(C)NCC(O)COc2ccccc2C#N)cc1	IC50	'='	300	-1	NET	0.493	B (single protein format)	0.54	Training	-0.05	0.1311	-0.0319	0.595	-1.1398	-1.1665	0.0439	1.0526	0.1179	-0.3787	-1.4184	-1.1711	0.9601	-0.6172	-1.2698
CHEMBL386223	N#Cc1cccc(CC(c2ccccc2)N2CCNCC2)c1	IC50	'='	300	-1	NET	0.493	B (cell-based format)	0.562	Training	0.0216	-0.017	1.2046	-0.7925	-0.4568	0.3598	-0.6668	0.0136	0.3347	-1.0565	-0.5501	-0.6811	1.0368	0.3312	-0.9589
CHEMBL513884	O=C(C1CCOCC1)N(Cc1cccc(Cl)c1Cl)[C@H]1CCNC1	IC50	'='	300	-1	NET	0.493	B (cell-based format)	0.562	Training	-0.0925	0.054	0.0887	-0.25	-0.2572	-0.0868	-0.4424	0.0432	-0.3174	-0.3337	-0.5741	0.5472	0.1396	0.0438	-0.2449
CHEMBL606150	CCCNCCc1cccc2[nH]cc(S(=O)(=O)c3ccccc3)c12	IC50	'='	302	-1	NET	0.493	B (cell-based format)	0.562	Test	0.0801	0.0218	0.0887	-0.1013	0.6156	0.2142	-0.0708	0.9162	-0.0291	0.2211	0.074	0.8989	0.4029	0.2692	0.1775
CHEMBL3952992	O=[SH](=O)Cc1ccc(-c2ccc3c(c2)CN2CCC3(c3ccc(Cl)cc3)C2)cc1	IC50	'='	302.5	-1	NET	0.493	B (cell membrane format)	0.237	Training	0.704	1.1352	0.6271	0.3854	0.8724	0.6741	0.2627	0.0825	0.02	0.129	0.2663	-0.1045	-0.254	0.1172	0.3261
CHEMBL583113	CNC[C@@H](O)[C@H](c1ccccc1Cl)n1ccc2ccccc21	IC50	'='	304	-1	NET	0.493	B (cell-based format)	0.562	Training	0.0057	0.1085	0.0071	-0.4449	-0.3985	0.5958	-0.3782	-0.0516	0.402	-0.3479	0.202	-0.0282	0.4087	-0.02	0.5622
CHEMBL1642911	CN(C)C[C@H]1Cc2ccccc2[C@H](c2ccc(Cl)c(Cl)c2)C1	IC50	'='	309	-1	NET	0.493	B (cell-based format)	0.562	Training	0.6643	0.3538	0.1001	0.5991	0.7281	-0.1853	0.1632	-1.2361	0.7229	0.0746	0.6733	0.327	-0.6619	0.5147	0.1424
CHEMBL1812742	Cc1ccc([C@H]2C[C@@H]3CC[C@H]([C@H]2c2cc(-c4ccc(Cl)cc4)no2)N3C)cc1	IC50	'='	310	-1	NET	0.493	B (cell-based format)	0.562	Test	0.6812	0.6521	0.1679	0.0612	0.9743	0.6857	0.6741	-0.5833	-0.3701	0.1975	1.4367	0.2974	-1.1875	0.2601	0.7996
CHEMBL219653	Clc1ccc(C(CC2CCCC2)C2CCCCN2)cc1	IC50	'='	310	-1	NET	0.493	B (cell-based format)	0.562	Training	0.5712	-0.5831	0.2483	-0.4136	0.7733	0.2006	-0.5126	-0.8913	-1.3728	-0.9008	-0.5202	-0.5932	0.3898	0.8151	-0.9696
CHEMBL471518	CNCC[C@H](c1ccccc1)n1c(=O)n(C2CCCCC2)c2ccccc21	IC50	'='	311	-1	NET	0.493	B (cell-based format)	0.562	Training	0.4758	0.1134	1.2437	-0.8247	0.0843	1.0587	0.0242	-0.2617	-0.7416	-0.4862	0.9153	-0.2915	0.4903	0.5201	0.5131
CHEMBL379679	CCCC(C(=O)c1ccc(NC(C)=O)cc1)N1CCCC1	IC50	'='	317	-1	NET	0.493	F (cell-based format)	0.49	Training	-0.4485	-0.5509	-0.7081	0.1105	-0.5649	-0.4751	-0.3858	0.648	-0.6367	-0.2924	-0.726	-0.3968	0.4065	0.1712	-0.6614
CHEMBL4082767	C(=C/c1ccccc1)\CN1CCN(CCCCn2nnnc2C(c2ccccc2)c2ccccc2)CC1	IC50	'='	318	-1	NET	0.493	B (cell-based format)	0.562	Test	0.6944	2.1248	2.1622	-0.8348	-0.482	0.6691	-0.0256	-0.3264	0.8404	-1.1647	-0.3283	-0.8878	0.7291	1.0084	-1.0503
CHEMBL1684042	CC(N)C1(c2ccc(Cl)c(Cl)c2)CCCCC1	IC50	'='	320	-1	NET	0.493	B (cell-based format)	0.562	Training	0.1435	-0.4561	-0.1777	0.6268	0.5891	-0.8269	-0.2062	-0.1387	-0.3095	1.0188	-0.4459	2.8856	-0.3128	-1.019	0.8392
CHEMBL577504	Cc1cn([C@@H](c2ccccc2)[C@@H](O)CN)c2ccccc12	IC50	'='	321	-1	NET	0.493	B (cell-based format)	0.562	Training	-0.3531	-0.1837	0.2873	-0.4187	-0.4419	0.4953	-0.5068	0.5141	0.0755	-0.2805	0.3509	-0.0914	0.2447	-0.3363	0.7097
CHEMBL4103183	c1ccc(CN2CCN(CCCCn3nnnc3C(c3ccccc3)c3ccccc3)CC2)cc1	IC50	'='	323	-1	NET	0.493	B (cell-based format)	0.562	Training	0.4196	1.7948	2.1622	-0.7825	-0.3934	0.7453	-0.1519	-0.2739	0.6425	-1.0728	-0.223	-0.8704	0.5521	1.0665	-0.8896
CHEMBL1683885	CNCC1(c2ccc(Cl)cc2)CCCCC1	IC50	'='	326	-1	NET	0.493	B (single protein format)	0.54	Test	-0.0473	-0.7472	0.0094	-0.2175	0.4388	-0.1548	-0.5963	-0.6321	-0.431	-0.1499	-0.6235	-0.0359	1.1253	-0.295	-0.1299
CHEMBL2047561	OC(CCN1CC=C(Cc2ccccc2)CC1)c1cc2ccccc2s1	IC50	'='	327	-1	NET	0.493	B (cell-based format)	0.562	Training	0.3681	0.5029	0.9245	-0.3407	0.3812	0.2776	-0.1565	0.1439	0.2824	-0.8125	-0.2105	-0.454	-0.0031	0.8115	-0.9026
CHEMBL3334783	CNCCC(c1ccc(F)cc1F)N1CCOCC1	IC50	'='	327.9	-1	NET	0.493	B (cell-based format)	0.562	Training	-0.3558	-0.7094	0.0611	-0.2876	-0.5933	-0.3539	-0.8707	-0.3234	-0.683	-0.6669	-0.4819	-0.4505	1.1679	0.0673	-0.5585
CHEMBL4081753	c1ccc(CCN2CCN(CCCCn3nnnc3C(c3ccccc3)c3ccccc3)CC2)cc1	IC50	'='	329	-1	NET	0.493	B (cell-based format)	0.562	Training	0.6168	1.8233	2.1622	-0.815	-0.335	0.6819	-0.0434	-0.3008	0.5361	-1.1224	-0.2597	-0.8793	0.6428	0.9842	-0.9923
CHEMBL1684050	CC(N)C1(c2ccc3ccccc3c2)CCCCC1	IC50	'='	330	-1	NET	0.493	B (cell-based format)	0.562	Test	0.1535	-0.5462	0.4985	-0.0826	0.2778	0.4468	-0.1768	-0.3117	-0.7861	0.3853	0.1537	1.5502	-0.273	-0.1515	0.7853
CHEMBL219334	CCC(CC)C(c1ccc(Cl)cc1)C1CCCCN1	IC50	'='	330	-1	NET	0.493	B (cell-based format)	0.562	Training	0.5629	-0.6558	0.2483	-0.6576	0.3493	-0.0747	-0.6588	-0.8455	-1.05	-0.696	-0.7914	-0.2439	1.5652	-1.3249	-0.245
CHEMBL217975	COc1cccc(C(CC(C)C)C2CCCCN2)c1	IC50	'='	330	-1	NET	0.493	B (cell-based format)	0.562	Training	0.0769	-0.8359	0.2483	-0.0383	0.0806	-0.3945	-0.7775	-0.4591	-1.3149	-0.7674	-0.7378	-0.5298	1.0402	0.0023	-0.8023
CHEMBL2219829	COC(c1ccc(Cl)c(Cl)c1)C1CNC1	IC50	'='	339	-1	NET	0.493	B (cell-based format)	0.562	Training	-0.3006	-0.4606	-0.8953	-0.0944	-0.4617	-1.5069	-0.8502	-0.2365	0.7355	-0.0588	-1.051	0.6638	0.4148	-1.2558	-0.1987
CHEMBL1956115	C[C@@](CCc1ccc(-c2ccccc2)cc1)(C(=O)NO)S(C)(=O)=O	IC50	'='	340	-1	NET	0.493	B (single protein format)	0.54	Test	-0.5165	0.0515	0.2483	1.2425	-0.5373	-1.4144	0.3117	1.8033	0.2751	0.9967	-1.4636	6.6027	-0.0379	-0.7288	-0.2668
CHEMBL210116	CCOc1ccccc1CC(c1nccs1)N1CCNCC1	IC50	'='	340	-1	NET	0.493	B (cell-based format)	0.562	Training	-0.4704	-0.0864	0.2873	-0.9005	0.0475	0.5683	-1.0774	0.9406	-0.0167	-1.0899	-0.4092	-0.3489	1.1431	0.6033	-0.7506
CHEMBL3612833	O=C(NCCCN1CCC(Cc2ccccc2)CC1)c1ccc2ccccc2c1	IC50	'='	340	-1	NET	0.493	B (single protein format)	0.54	Training	1.2261	0.5004	1.3757	-0.4755	-0.2409	0.2063	0.2713	-0.3833	0.0788	-1.3119	-0.5084	-1.041	0.5193	1.1226	-1.3708
CHEMBL4747442	CNCCC(Oc1cccc(N2CCN(C)c3cnccc3C2=O)c1)c1cccs1	IC50	'='	341	-1	NET	0.493	B (cell-based format)	0.562	Training	0.1896	0.929	-0.0319	-0.4571	-0.2931	0.4415	0.2191	0.8315	0.4173	-0.4272	0.4503	-0.2769	0.2879	0.2302	0.0415
CHEMBL3612833	O=C(NCCCN1CCC(Cc2ccccc2)CC1)c1ccc2ccccc2c1	IC50	'='	342	-1	NET	0.493	B (cell-based format)	0.562	Test	1.2261	0.5004	1.3757	-0.4755	-0.2409	0.2063	0.2604	-0.5029	-0.1134	-0.9717	-0.3826	-0.9861	0.3891	0.7894	-1.1599
CHEMBL3673174	Fc1ccc(C23CCN(CC2)Cc2cc(-c4ccc(C(F)(F)F)nn4)ccc23)cc1Cl	IC50	'='	344.6	-1	NET	0.493	B (cell membrane format)	0.237	Training	1.0381	1.1977	0.6719	1.0461	0.58	0.2179	0.8479	-0.2207	-0.4328	0.7632	0.398	0.037	-0.5916	-0.2172	0.4268
CHEMBL1683895	CN(C)CC1(c2ccccc2)CCCCC1	IC50	'='	346	-1	NET	0.493	B (single protein format)	0.54	Training	-0.2221	-0.9403	0.3275	0.2964	0.2096	-0.1644	-0.7171	-1.0566	-0.8314	-0.2399	-1.0436	-0.0359	0.6667	0.8333	-0.3194
CHEMBL1644473	Clc1ccc(O[C@H]2C[C@@H]3CC[C@H](C2)N3)cc1	IC50	'='	347	-1	NET	0.493	B (cell-based format)	0.562	Training	-0.2846	-0.7391	-0.2833	0.264	0.2157	0.1177	-0.8545	-0.3602	-0.8572	-0.5011	-0.2184	-1.2272	-0.7364	1.0407	-0.6948
CHEMBL448912	NCCC1CCC(Cc2ccccc2)O1	IC50	'='	347	-1	NET	0.493	B (cell-based format)	0.562	Test	-0.7283	-1.0532	-0.3901	-0.6192	-0.5174	-0.0859	-1.4088	0.4956	-0.995	-1.3185	-1.3735	-1.2272	1.5165	0.6471	-1.5339
CHEMBL2113217	C#CCC(C(=O)c1ccc(C)cc1)N1CCCC1	IC50	'='	350	-1	NET	0.493	F (cell-based format)	0.49	Training	-0.3303	-0.5011	-0.7081	-0.286	-0.6805	-0.4032	-0.4637	-0.2726	0.0964	-0.3326	-0.6777	-0.3	0.5394	-0.1298	-0.6594
CHEMBL69380	CN(CCc1ccc(F)cc1)CC1CCCN(CCOC(c2ccccc2)c2ccccc2)C1	IC50	'='	350	-1	NET	0.493	B (cell-based format)	0.562	Training	1.5986	0.8516	1.843	-0.3176	-0.3552	-0.0035	0.4915	-0.9936	-0.2207	-1.0275	-0.656	-1.0443	0.5597	0.8301	-1.2426
CHEMBL4463452	Fc1ccccc1N1CCN(CCCn2nnnc2C(c2ccccc2)c2ccccc2)CC1	IC50	'='	350	-1	NET	0.493	B (cell-based format)	0.562	Training	0.5388	1.7703	1.8809	-0.679	-0.4997	0.8411	0.1499	-0.2456	0.7653	-0.7445	-0.0277	-0.6507	0.2583	0.7476	-0.3302
CHEMBL593527	CNCCc1cccc2[nH]cc(S(=O)(=O)c3ccccc3)c12	IC50	'='	353	-1	NET	0.493	B (cell-based format)	0.562	Test	-0.4015	-0.0239	0.0887	0.0257	0.7053	0.2908	-0.1973	1.105	0.3001	0.486	0.2467	1.076	0.088	0.1269	0.5478
CHEMBL3673152	[C-]#[N+]c1cccc(-c2ccc3c(c2)CN2CCC3(c3ccc(Cl)cc3)CC2)c1	IC50	'='	355.5	-1	NET	0.493	B (cell membrane format)	0.237	Training	0.9304	0.8627	0.8591	-0.1812	0.8858	0.8743	0.2081	-0.5425	-0.2201	0.0556	0.4524	-0.0785	0.0535	-0.3331	0.3286
CHEMBL566240	Cc1c(C(=O)N(CC(C)(C)C)[C@H]2CCNC2)ccc(Cl)c1Cl	IC50	'='	357	-1	NET	0.493	B (cell-based format)	0.562	Training	0.5538	0.0037	-1.0078	1.9653	-0.36	-1.3592	0.7477	-0.1718	-0.1043	1.359	-0.7857	0.9538	-1.0891	-0.4723	0.4131
CHEMBL565594	CC(C)CC(NC(C)(C)C)C(=O)c1cccc(Cl)c1	IC50	'='	360	-1	NET	0.493	B (cell-based format)	0.562	Training	0.3147	-0.5595	-0.7081	3.1088	-0.4168	-2.3177	0.1672	-0.0667	-0.5215	1.2102	-1.2861	-0.8601	-0.74	0.4316	-0.7292
CHEMBL256039	CCCCN(CC)C(=O)C1(c2ccccc2)CC1CN	IC50	'='	360	-1	NET	0.493	B (single protein format)	0.54	Test	-0.2157	-0.6746	-0.3901	-0.832	-0.3726	-0.641	-0.2227	0.5982	-0.9016	0.5554	-1.0721	0.2856	1.7488	-1.8065	0.0487
CHEMBL456639	NCC1CCC(CCc2ccccc2)O1	IC50	'='	360	-1	NET	0.493	B (cell-based format)	0.562	Training	-0.7283	-1.0511	-0.3901	-0.7129	-0.5961	-0.3222	-1.4027	0.4956	-0.995	-1.3214	-1.5919	-1.2272	1.5165	-0.2097	-1.6855
CHEMBL3703725	CNc1ccc(-c2ccc3c(c2)CNCC3c2ccc(F)cc2)nn1	IC50	'='	360.4	-1	NET	0.493	B (cell membrane format)	0.237	Training	-0.134	0.6691	0.8591	-0.3816	-0.3947	0.5739	-0.6108	0.2965	0.0831	-0.4466	-0.2707	-0.4592	0.4736	-0.2891	-0.3006
CHEMBL19215	CN1C[C@H](CNC(=O)OCc2ccccc2)C[C@@H]2c3cccc4c3c(cn4C)C[C@H]21	IC50	'='	366	-1	NET	0.493	B (cell membrane format)	0.237	Training	0.3361	0.5646	0.6467	0.0001	0.6946	0.7337	-0.1247	0.0722	-0.7242	-0.2982	0.0521	-0.1266	-0.003	0.2624	0.0347
CHEMBL569465	CCCC(NC(C)(C)C)C(=O)c1cccc(Cl)c1	IC50	'='	370	-1	NET	0.493	B (cell-based format)	0.562	Test	0.1791	-0.6187	-0.7081	2.3257	-0.6787	-1.9882	-0.1423	0.0045	-0.3795	0.9855	-1.5706	-0.8397	0.1308	-0.1337	-0.7404
CHEMBL567943	CS(=O)(=O)N(Cc1ccc2ccccc2c1)[C@H]1CCNC1	IC50	'='	370	-1	NET	0.493	B (cell-based format)	0.562	Training	-0.2732	-0.1265	-0.219	1.0707	0.1414	-0.1123	-0.0714	0.7548	0.1699	0.4704	-0.3437	1.5985	-0.8206	0.8155	-0.2576
CHEMBL3673165	Cc1cc2ncnn2cc1-c1ccc2c(c1)CN1CCC2(c2ccc(Cl)c(Cl)c2)CC1	IC50	'='	373	-1	NET	0.493	B (cell membrane format)	0.237	Training	1.107	1.5387	0.3527	0.148	0.9404	0.9636	0.6438	-0.1666	-0.0759	0.2948	0.6651	0.3604	-0.5058	-0.1155	0.6606
CHEMBL3334801	COc1ccc2cc(C(CCN(C)C)N3CCCC3)ccc2c1Cl	IC50	'='	373.5	-1	NET	0.493	B (cell-based format)	0.562	Training	0.5926	0.225	-0.5577	-0.0069	0.1988	0.0727	0.1173	-0.8432	0.1792	-0.2072	0.4397	-0.0449	0.1144	-0.4515	0.262
CHEMBL457968	Cc1cc(CCC2CCC(CCN)O2)ccc1F	IC50	'='	374	-1	NET	0.493	B (cell-based format)	0.562	Test	-0.3882	-0.8842	-0.8953	0.0571	-0.3699	-0.8761	-0.8274	0.2043	-1.2282	-0.5823	-1.1195	-0.9417	0.7406	-0.2293	-1.0854
CHEMBL2036270	CCN[C@H]1CC[C@@H](c2c[nH]c3ccc(NC(=N)c4cccs4)cc32)CC1.Cl	IC50	'='	380	-1	NET	0.493	B (cell-based format)	0.562	Training	0.2672	0.2451	-0.2581	-0.402	0.0672	0.6288	-0.1048	1.3055	-0.4438	-0.5338	0.2538	-0.4368	0.011	0.2655	-0.0224
CHEMBL3774957	Clc1cccc(N2CCN(CCCN3CCC(Cc4ccccc4)CC3)CC2)c1	IC50	'='	380	-1	NET	0.493	B (cell-based format)	0.562	Training	1.6364	0.5442	1.5238	-0.3498	0.2104	0.1773	0.4373	-1.0948	-0.1995	-1.0623	-0.4544	-1.0264	0.3093	0.8292	-1.2355
CHEMBL926	CC(CCc1ccc(O)cc1)NCCc1ccc(O)c(O)c1	IC50	'='	383	-1	NET	0.493	B (cell membrane format)	0.237	Training	-0.2216	-0.2574	-0.2581	0.46	-0.8692	-1.4702	-0.9328	1.048	-0.4256	-0.7587	-1.5626	-0.8533	0.8513	-0.1754	-1.3799
CHEMBL3673141	Cc1ccc(-c2ccc3c(c2)CN2CCC3(c3ccc(Cl)cc3)CC2)nn1	IC50	'='	383.8	-1	NET	0.493	B (cell membrane format)	0.237	Test	0.6456	0.984	0.8591	0.0805	0.925	0.7588	0.0934	-0.1625	-0.14	0.1153	0.5138	-0.0733	-0.217	-0.0886	0.3141
CHEMBL2430692	O=C1NCC(c2ccc(Cl)c(Cl)c2)C1c1cccc(Cl)c1	IC50	'='	384.2	-1	NET	0.493	B (cell-based format)	0.562	Training	0.3553	0.5056	-0.2581	0.4304	-0.0145	-0.1343	-0.0524	-0.2897	1.2146	0.3456	0.2389	0.5143	-0.7615	-0.0242	0.5152
CHEMBL3673128	Oc1ccc2c(c1)CN1CCC2(c2ccc(Cl)cc2)C1	IC50	'='	384.6	-1	NET	0.493	B (cell membrane format)	0.237	Training	0.1773	0.0451	-0.0101	0.3698	1.0096	0.7863	-0.3048	-0.1167	-0.2038	0.3287	0.5966	0.1217	-0.4337	0.0026	0.6532
CHEMBL2047570	OC(CCN1CC=C(Cc2ccccc2)CC1)c1csc2ccccc12	IC50	'='	385	-1	NET	0.493	B (cell-based format)	0.562	Training	0.3274	0.5582	0.9245	-0.456	0.2497	0.4903	-0.1764	0.1439	0.4276	-0.8081	-0.2869	-0.6084	0.0849	0.6666	-0.6297
CHEMBL3673150	Cc1nnc(-c2ccc3c(c2)CN2CCC3(c3ccc(Cl)cc3)CC2)s1	IC50	'='	392.4	-1	NET	0.493	B (cell membrane format)	0.237	Test	0.2955	1.1259	0.2207	0.1526	1.2373	0.8657	-0.0207	0.3664	0.1347	0.2096	0.4487	0.0546	-0.3335	-0.038	0.4459
CHEMBL260037	CCOc1cc(Cl)ccc1Oc1ccncc1CNC	IC50	'='	394	-1	NET	0.493	B (cell-based format)	0.562	Training	-0.4211	-0.1082	-0.219	-0.4634	-1.1171	-0.242	-0.957	0.3806	0.7205	-0.6922	-0.4514	-0.9164	1.5684	-0.1337	-0.7118
CHEMBL333667	O=C(Cc1ccccc1)NCCNCCOC(c1ccc(F)cc1)c1ccc(F)cc1	IC50	'='	399	-1	NET	0.493	F (cell-based format)	0.49	Training	0.6602	0.6231	0.8855	-0.1892	-1.0619	-0.5038	0.3118	0.085	0.1306	-0.7812	-0.5745	-0.8187	0.4252	0.8776	-1.6458
CHEMBL4099773	c1ccc(CCN2CCN(CCCn3nnnc3C(c3ccccc3)c3ccccc3)CC2)cc1	IC50	'='	399.5	-1	NET	0.493	B (cell-based format)	0.562	Training	0.4534	1.7869	2.1622	-0.7943	-0.3725	0.7308	-0.1077	-0.2739	0.6425	-1.0786	-0.2056	-0.8704	0.5521	0.9587	-0.9083
CHEMBL576622	CCCCC(NC(C)(C)C)C(=O)c1cccc(Cl)c1	IC50	'='	400	-1	NET	0.493	B (cell-based format)	0.562	Test	0.3425	-0.5823	-0.7081	2.1178	-0.6554	-2.0737	-0.0779	-0.0667	-0.5498	0.7852	-1.5143	-0.8601	0.3439	-0.0226	-0.9719
CHEMBL2036268	CN[C@H]1CC[C@@H](c2c[nH]c3ccc(NC(=N)c4cccs4)cc32)CC1.Cl	IC50	'='	400	-1	NET	0.493	B (cell-based format)	0.562	Training	-0.0509	0.2323	-0.2581	-0.3954	0.0742	0.5994	-0.1735	1.4003	-0.3046	-0.4381	0.3385	-0.4086	-0.1379	-0.1351	0.0782
CHEMBL728	CN1CCN(CCCN2c3ccccc3Sc3ccc(Cl)cc32)CC1	IC50	'='	400	-1	NET	0.493	B (cell membrane format)	0.237	Training	0.9906	0.6849	0.6581	-0.0971	1.0277	0.4497	-0.2666	0.0086	0.0441	-0.5154	-0.2771	-0.3677	0.2893	0.264	-0.4127
CHEMBL467512	CNC[C@@H](O)[C@H](c1ccccc1)N(C)c1cccc(OC)c1	IC50	'='	400	-1	NET	0.493	B (cell-based format)	0.562	Training	-0.3398	-0.0819	0.2483	-0.5001	-0.8579	-0.256	-0.7189	0.2793	0.4818	-0.7079	-0.8646	-0.2636	1.4678	-0.8736	-0.1954
CHEMBL551443	CCc1cccc(OC(c2cccnc2)C2CCNCC2)c1	IC50	'='	404	-1	NET	0.493	B (cell-based format)	0.562	Test	-0.0194	-0.2881	1.2046	-0.7925	-0.6281	0.3598	-0.7707	-0.1577	-0.4651	-1.05	-0.5501	-0.8203	1.0368	0.3312	-0.9589
CHEMBL43048	CNC(C)Cc1ccc2c(c1)OCO2	IC50	'='	405	-1	NET	0.493	B (single protein format)	0.54	Training	-0.7926	-1.0138	-0.8953	-0.1416	-1.0047	-0.4909	-1.2505	0.4558	-0.1718	-0.928	-0.8906	-1.1209	0.7911	-0.196	-0.8891
CHEMBL438257	CN[C@H]1CC[C@@H](c2ccc(Cl)c(Cl)c2)c2ccc(C(N)=O)cc21	IC50	'='	410	-1	NET	0.493	B (cell-based format)	0.562	Training	-0.0455	0.5022	-0.1065	0.2962	0.4854	-0.1882	0.0663	0.497	0.8451	0.3404	1.0368	0.5596	-0.4519	-0.8688	0.6568
CHEMBL218894	COc1ccc(C(CC(C)C)C2CCCCN2)cc1	IC50	'='	410	-1	NET	0.493	B (cell-based format)	0.562	Training	0.0769	-0.8359	0.2483	-0.0615	0.0908	-0.4364	-0.7775	-0.4591	-1.3149	-0.7711	-0.6777	-0.5298	1.0402	-0.2079	-0.8341
CHEMBL1173770	C[C@@H]1NC(C)(C)CO[C@@]1(O)c1cccc(-c2cccc3ccccc23)c1	IC50	'='	411	-1	NET	0.493	B (cell-based format)	0.562	Test	0.5703	0.3131	0.7086	0.9715	-0.3199	0.0943	1.0874	-0.1512	-0.2564	1.2151	0.5938	0.04	-1.3962	0.0558	0.9221
CHEMBL1171260	C[C@@H]1N(C)C(C)(C)CO[C@@]1(O)c1cccc(Cl)c1	IC50	'='	415	-1	NET	0.493	B (cell-based format)	0.562	Training	-0.5001	-0.5337	-0.5061	2.082	-0.4038	-1.74	0.1541	0.092	-0.6447	2.4548	-0.6166	3.4078	-1.741	-1.3656	1.3467
CHEMBL2047571	COc1ccc2cc(C(O)CCN3CC=C(Cc4ccccc4)CC3)ccc2c1Cl	IC50	'='	420	-1	NET	0.493	B (cell-based format)	0.562	Training	0.8601	0.9693	1.037	-0.3189	-0.1966	0.1538	0.448	-0.5194	0.4561	-0.5068	0.0454	-0.5342	0.1332	-0.2223	-0.3235
CHEMBL3703735	O=c1ccccn1-c1ccc2c(c1)CNCC2c1ccc(Cl)c(Cl)c1	IC50	'='	421.3	-1	NET	0.493	B (cell membrane format)	0.237	Training	0.6629	0.7355	0.7109	-0.0444	-0.1275	0.4427	-0.2339	-0.0106	0.0962	-0.2231	-0.351	0.0773	0.1144	-0.0494	-0.049
CHEMBL3334773	Clc1ccc(C(CCN2CC=C(Cc3ccccc3)CC2)N2CCCC2)cc1Cl	IC50	'='	425.7	-1	NET	0.493	B (cell-based format)	0.562	Test	1.3425	0.8555	0.6995	-0.2655	0.2455	0.0855	0.4137	-1.1796	0.2047	-0.7101	-0.2837	-0.1773	0.0737	0.5322	-0.8147
CHEMBL3334799	CN(C)CCC(c1ccc(Cl)c(Cl)c1)N1CCNCC1	IC50	'='	427.6	-1	NET	0.493	B (cell-based format)	0.562	Training	0.0846	-0.0436	0.0611	0.4652	0.1007	-0.9895	-0.4976	-0.6111	0.5673	-0.4633	-0.4562	0.3727	0.3309	0.1773	-0.8383
CHEMBL407815	CNCc1ccccc1Oc1ccc(Cl)cc1F	IC50	'='	429	-1	NET	0.493	B (cell-based format)	0.562	Training	-0.0555	-0.2515	-0.219	-0.0653	-1.2165	-0.4838	-0.7315	-0.4122	0.9307	-0.4167	-0.7319	-0.8927	0.875	-0.0331	-0.6896
CHEMBL3673156	Nc1cnc(Oc2ccc3c(c2)CN2CCC3(c3ccc(Cl)cc3)CC2)cn1	IC50	'='	429.5	-1	NET	0.493	B (cell membrane format)	0.237	Training	0.3507	0.9152	0.8591	0.1407	0.6148	0.6102	0.0167	0.4207	-0.2655	0.0153	0.3306	-0.1754	-0.1596	0.0102	0.1327
CHEMBL488049	Cc1ccccc1O[C@@H]1C[C@@H](N(C)C)Cc2ccccc21	IC50	'='	430	-1	NET	0.493	B (cell-based format)	0.562	Test	0.0686	-0.1997	0.3252	0.1719	-0.1077	-0.0576	-0.3418	-0.8952	0	-0.2572	0.3291	0.429	-0.3228	0.4609	-0.1851
CHEMBL479999	CN(C)Cc1cc(C(N)=O)ccc1Cc1ccc(Cl)c(Cl)c1	IC50	'='	430	-1	NET	0.493	B (cell-based format)	0.562	Training	-0.1189	0.4916	-0.4441	1.2382	-0.4855	-1.4022	-0.1289	0.3375	1.5554	0.2013	-0.3171	0.1235	-0.4338	0.0498	-0.5071
CHEMBL523574	CNC[C@H]1CSc2ccccc2[C@@H]1Oc1ccccc1C	IC50	'='	430	-1	NET	0.493	B (cell-based format)	0.562	Training	0.2937	0.1253	0.3447	-0.5767	0.8389	0.4704	-0.399	0.3459	0.7488	-0.5534	0.3666	-0.1056	0.5724	0.1858	-0.1167
CHEMBL3673151	CS(=O)(=O)c1ccc(-c2ccc3c(c2)CN2CCC3(c3ccc(Cl)cc3)CC2)cc1	IC50	'='	432	-1	NET	0.493	B (cell membrane format)	0.237	Training	1.0737	1.1736	0.8591	0.9495	1.256	0.399	0.6921	0.0604	-0.1068	0.5623	0.3936	0.5672	-0.5127	-0.1037	0.3571
CHEMBL3673178	Clc1ccc(C23CCN(CC2)Cc2cc(N4CCOCC4)ccc23)cc1	IC50	'='	438.2	-1	NET	0.493	B (cell membrane format)	0.237	Test	0.939	0.5009	1.1771	-0.2083	1.0625	1.0606	0.0749	-0.3868	-0.4683	-0.068	0.4248	0.0139	-0.0598	0.0536	0.2754
CHEMBL378379	CNC(=O)c1ccc2c(c1)[C@@H](NC)CC[C@H]2c1ccc(Cl)c(Cl)c1	IC50	'='	440	-1	NET	0.493	B (cell-based format)	0.562	Training	0.191	0.564	-0.1065	-0.0928	0.4484	-0.1792	0.1677	-0.0245	0.7596	0.2525	0.9235	0.4737	0.0319	-1.5224	0.7305
CHEMBL894	CC(NC(C)(C)C)C(=O)c1cccc(Cl)c1	IC50	'='	443	-1	NET	0.493	B (cell-based format)	0.562	Training	-0.1477	-0.6905	-0.7081	3.147	-1.1923	-2.4823	-0.2223	0.1738	0.025	1.4329	-2.1314	-0.6987	-0.8723	-0.0159	-0.6789
CHEMBL3673129	Clc1ccc(C23CCN(Cc4cc(-c5ccc6ncnn6c5)ccc42)C3)cc1	IC50	'='	443	-1	NET	0.493	B (cell membrane format)	0.237	Training	0.5566	1.1029	0.44	-0.0667	0.6463	1.3616	0.211	-0.1207	-0.1225	0.15	0.5684	-0.0536	-0.4526	0.1408	0.5711
CHEMBL256408	CCN(CC)C(=O)C1(c2ccccc2)CC1CNCc1ncco1	IC50	'='	450	-1	NET	0.493	B (single protein format)	0.54	Test	-0.3996	-0.2624	-0.3901	-0.7298	-0.534	-0.0751	-0.1688	0.6301	-0.8429	0.1653	-1.1308	-0.015	0.974	-0.8534	-0.2254
CHEMBL202810	CN[C@H]1CC[C@@H](c2ccc(Cl)c(Cl)c2)c2ccc(C[S+](C)[O-])cc21	IC50	'='	450	-1	NET	0.493	B (cell-based format)	0.562	Training	0.0536	0.5862	-0.1065	0.4273	1.0415	-0.1501	0.0609	0.5957	0.7661	0.0371	0.839	0.3611	-0.3719	-0.4515	0.5128
CHEMBL1909072	NC(=O)C1CCN(CCCN2c3ccccc3Sc3ccc(Cl)cc32)CC1	IC50	'='	450	-1	NET	0.493	B (cell membrane format)	0.237	Training	0.5328	0.7445	0.6581	0.048	1.0144	0.3345	-0.2863	0.6857	-0.1972	-0.4058	-0.2309	-0.2787	0.2701	0.1478	-0.3486
CHEMBL3673171	FC(F)(F)c1ccc(Oc2ccc3c(c2)CN2CCC3(c3cccc(Cl)c3)CC2)nn1	IC50	'='	450.7	-1	NET	0.493	B (cell membrane format)	0.237	Training	1.0468	1.1859	0.8591	0.9929	0.4067	0.3349	0.715	-0.0773	-0.4346	0.572	0.2666	-0.1522	-0.4518	0.065	0.2095
CHEMBL3673160	O=c1[nH]c2ccc(-c3ccc4c(c3)CN3CCC4(c4ccc(Cl)c(Cl)c4)CC3)cc2o1	IC50	'='	451.1	-1	NET	0.493	B (cell membrane format)	0.237	Test	1.0787	1.436	0.4848	0.2621	0.8747	0.8945	0.6096	0.0723	-0.12	0.3044	0.592	0.2492	-0.5518	-0.0433	0.591
CHEMBL4435098	Clc1ccc(N2CCN(CCCn3nnnc3C(c3ccccc3)c3ccccc3)CC2)cc1	IC50	'='	460	-1	NET	0.493	B (cell-based format)	0.562	Training	0.7492	2.0317	1.843	-0.5831	-0.3503	0.6994	0.2681	-0.2456	1.0615	-0.771	0.1162	-0.692	0.1911	0.7424	-0.4992
CHEMBL605309	O=S(=O)(c1ccccc1)c1c[nH]c2cccc(CCNC3CCCC3)c12	IC50	'='	460	-1	NET	0.493	B (cell-based format)	0.562	Training	0.1732	0.1363	0.0887	-0.0307	0.621	0.6117	0.2052	0.6818	-0.5004	0.191	-0.0175	0.6789	-0.3524	0.5976	0.2218
CHEMBL305660	CC(C)(C)c1ccc(C(=O)CCCN2CCC(OC(c3ccccc3)c3ccccc3)CC2)cc1	IC50	'='	460.3	-1	NET	0.493	B (cell membrane format)	0.237	Training	1.5593	0.8979	1.843	0.4423	-0.3548	-0.2363	0.302	-0.2489	-0.678	-0.3455	-1.0145	-0.0124	0.4917	0.1938	-0.8961
CHEMBL828	c1ccc2c(c1)Nc1ccccc1S2	IC50	'='	461	-1	NET	0.493	B (cell membrane format)	0.237	Test	-0.234	-0.3785	0.3252	-0.602	0.4494	1.0109	-1.1666	0.5973	0.6158	-0.6692	-0.4349	-0.1824	0.4062	0.5367	-0.5491
CHEMBL461330	CNCC[C@H](c1ccccc1)n1c(=O)n(C)c2ccccc21	IC50	'='	463	-1	NET	0.493	B (cell-based format)	0.562	Training	-0.2166	-0.0821	0.2873	-0.6165	-0.3846	0.5161	-0.4644	0.0101	0.1284	-0.2779	0.4979	-0.1294	0.5151	-0.0534	0.6182
CHEMBL3613150	O=C(NCCN1CCC(Cc2ccccc2)CC1)c1ccc(-c2ccccc2)cc1	IC50	'='	472	-1	NET	0.493	B (cell-based format)	0.562	Training	1.3704	0.6761	1.843	-0.5243	-0.405	0.1985	0.3175	-0.5286	0.0905	-1.0328	-0.594	-0.9934	0.5039	0.6972	-1.2234
CHEMBL3334797	CN(C)CCC(c1ccc(Cl)c(Cl)c1)N1CCOCC1	IC50	'='	477.5	-1	NET	0.493	B (cell-based format)	0.562	Training	0.1741	-0.062	0.0611	0.4652	0.0018	-0.9895	-0.463	-0.7228	0.4895	-0.4347	-0.4562	0.3727	0.3309	0.1773	-0.8383
CHEMBL224771	Cc1ccc([C@H]2CC3CCC([C@H]2c2ccccc2)N3C)cc1	IC50	'='	480	-1	NET	0.493	B (single protein format)	0.54	Test	0.2617	-0.1759	0.4871	-0.2087	1.4918	0.8267	-0.1099	-1.1066	-0.3911	-0.4936	1.0664	0.5542	-0.6168	0.7458	0.4446
CHEMBL524624	CNC[C@H]1OCc2ccccc2[C@@H]1Oc1ccccc1OC	IC50	'='	480	-1	NET	0.493	B (cell-based format)	0.562	Training	-0.3796	-0.1218	0.3447	-0.8821	-0.5994	0.6942	-0.7785	0.0366	0.061	-0.6502	0.4066	-0.6015	1.054	-0.3901	0.0285
CHEMBL1086220	CN(C)CC(O)CCN1c2ccccc2N(c2ccccc2)S1(=O)=O	IC50	'='	481	-1	NET	0.493	B (cell-based format)	0.562	Training	-0.3325	0.1903	0.2873	0.8506	0.6931	0.0296	0.2483	0.8983	0.0873	0.6511	0.3783	1.0096	-0.5936	0.5714	0.8193
CHEMBL462311	COc1ccc(F)cc1CC[C@H]1CC[C@H](CCN)O1	IC50	'='	481	-1	NET	0.493	B (cell-based format)	0.562	Training	-0.5302	-0.795	-0.8953	-0.2986	-0.4423	-0.4162	-0.9249	0.5131	-1.1479	-0.6831	-0.7869	-1.0197	1.3099	-0.7745	-0.7432
CHEMBL2430699	O=C1NCC(c2ccc(Cl)c(Cl)c2)C1c1ccc2ccccc2c1	IC50	'='	482.9	-1	NET	0.493	B (cell-based format)	0.562	Test	0.6492	0.7307	0.2322	0.0281	-0.0326	0.4777	0.3093	-0.4467	0.9397	0.1781	0.6777	0.4336	-0.8713	0.1619	0.6253
CHEMBL307314	CN1C2CCC1C(C(=O)NCCCCCCCCNC(=O)C1C(c3ccc(Cl)cc3)CC3CCC1N3C)C(c1ccc(Cl)cc1)C2	IC50	'='	487	-1	NET	0.493	B (cell-based format)	0.562	Training	1.4918	1.7844	0.4078	-0.077	1.4355	0.3289	1.7647	-0.2872	-1.1184	-0.1152	0.949	0.5202	-0.4249	0.2548	0.3996
CHEMBL1085905	CNCCCN1Cc2ccccc2N(c2ccc(F)cc2)S1(=O)=O	IC50	'='	490	-1	NET	0.493	B (cell-based format)	0.562	Training	0.0043	0.0439	0.1587	0.3238	0.9404	-0.0718	0.2492	0.6164	-0.0275	0.5456	0.6526	1.0671	-0.0835	0.146	0.4502
CHEMBL3334794	CN(C)CCC(c1cc2ccccc2s1)N1CCCC1	IC50	'='	495	-1	NET	0.493	B (cell-based format)	0.562	Training	0.1006	-0.2414	-0.6703	0.0213	1.4077	0.2313	-0.4872	-0.0277	-0.1001	-0.5549	0.1935	0.1489	-0.0688	0.8697	-0.3845
CHEMBL1762472	CNCC[C@@H](Oc1cc(Cl)ccc1C#N)c1ccccc1.Cl	IC50	'='	500	-1	NET	0.493	B (single protein format)	0.54	Test	0.1923	0.089	0.0611	-0.5636	-0.8691	-0.4186	-0.5393	0.4681	1.1319	-1.0901	-0.5647	-0.9336	1.792	-0.112	-1.1243
CHEMBL4579759	COc1ccccc1N1CCN(CCCn2nnnc2C(c2ccccc2)c2ccccc2)CC1	IC50	'='	500	-1	NET	0.493	B (cell-based format)	0.562	Training	0.4265	1.8901	1.8809	-0.8643	-0.4604	0.9406	0.0646	-0.0758	0.8057	-0.8288	0.0518	-0.6607	0.5627	0.3782	-0.2683
CHEMBL492438	CS(=O)(=O)Nc1ccc(OC[C@@H](O)CNCCc2ccc(Cl)c(Cl)c2)cc1	IC50	'='	500	-1	NET	0.493	B (single protein format)	0.54	Training	-0.0582	0.7138	-0.2581	1.6214	-0.7661	-1.6507	0.1452	1.603	0.9809	-0.1965	-1.4217	-0.5598	-0.0117	0.7208	-1.6941
CHEMBL2430688	O=C1NCC(c2ccc(Cl)c(Cl)c2)C1c1ccccc1Cl	IC50	'='	509.5	-1	NET	0.493	B (cell-based format)	0.562	Training	0.3553	0.5061	-0.219	0.2518	-0.0594	-0.0652	-0.0645	-0.2897	1.2146	0.3606	0.0843	0.9171	-0.6505	-0.1982	0.646
CHEMBL4277585	c1ccc(C2CCN(CCCn3nnnc3C(c3ccccc3)c3ccccc3)CC2)cc1	IC50	'='	510	-1	NET	0.493	B (single protein format)	0.54	Test	0.4128	1.5862	2.1622	-0.8351	-0.256	0.9424	-0.1241	-0.1737	0.7397	-1.2823	-0.1746	-0.6892	0.5545	1.2666	-0.8108
CHEMBL502129	CN(C)Cc1cc(C(=O)N(C)C)ccc1Oc1ccc(OC(F)(F)F)cc1	IC50	'='	510	-1	NET	0.493	B (cell-based format)	0.562	Training	-0.1655	0.2936	-0.2581	2.2576	-1.1635	-1.6319	0.5624	-0.0928	0.1246	0.9502	-0.6032	-0.705	-0.8732	0.3411	-0.5761
CHEMBL2380972	CNC[C@H]1CCC[C@H]1c1ccc2[nH]cc(C#N)c2c1	IC50	'='	510	-1	NET	0.493	B (cell-based format)	0.562	Training	-0.5315	-0.4989	-0.8953	-0.7759	0.014	0.9232	-0.6774	0.7087	-0.5857	-0.2895	0.3714	-0.08	0.6072	-0.7281	0.6273
CHEMBL4288240	Fc1cccc(F)c1N1CCN(CCCn2nnnc2C(c2ccccc2)c2ccccc2)CC1	IC50	'='	510	-1	NET	0.493	B (cell-based format)	0.562	Training	0.6122	1.8227	1.6834	-0.5213	-0.5337	0.802	0.376	-0.2739	0.6717	-0.5269	0.0358	-0.639	0.1001	0.6066	-0.0275
CHEMBL95	Nc1c2c(nc3ccccc13)CCCC2	IC50	'='	517	-1	NET	0.493	B (cell membrane format)	0.237	Test	-1.0176	-0.598	0.246	-0.4862	-0.2358	1.038	-1.2995	0.5732	-0.2958	-0.4166	-0.36	-0.3233	0.2872	0.1611	0.0322
CHEMBL4073939	c1ccc(CC2CCN(CCCn3nnnc3C(c3ccccc3)c3ccccc3)CC2)cc1	IC50	'='	519	-1	NET	0.493	B (cell-based format)	0.562	Training	0.578	1.6233	2.1622	-0.7603	-0.223	0.7972	-0.0482	-0.317	0.4508	-0.9958	-0.1666	-0.861	0.4566	1.0426	-0.8008
CHEMBL374769	CC(C)(C)CC(c1ccc(Cl)cc1)C1CCCCN1	IC50	'='	520	-1	NET	0.493	B (cell-based format)	0.562	Training	0.5798	-0.6354	0.2483	1.8052	0.3841	-1.0693	0.1386	-0.8455	-1.1371	0.5089	-0.7453	-0.5298	-0.4937	0.759	-0.9242
CHEMBL447598	CN[C@@H]1CC[C@H](Oc2ccccc2C)c2ccccc21	IC50	'='	520	-1	NET	0.493	B (cell-based format)	0.562	Training	0.081	-0.3182	0.3447	-0.5764	-0.2629	0.521	-0.5208	-0.54	-0.065	-0.5008	0.2158	-0.3247	0.4084	-0.3277	0.0944
CHEMBL4074999	c1ccc(CN2CCN(CCCn3nnnc3C(c3ccccc3)c3ccccc3)CC2)cc1	IC50	'='	521	-1	NET	0.493	B (cell-based format)	0.562	Test	0.2562	1.7583	2.1622	-0.7603	-0.4335	0.7972	-0.2162	-0.2456	0.7546	-1.0266	-0.1666	-0.861	0.4566	1.0426	-0.8008
CHEMBL270642	CO[C@]1(c2cccc(O)c2)CCCC[C@@H]1CN(C)C	IC50	'='	525	-1	NET	0.493	B (single protein format)	0.54	Training	-0.5589	-0.6828	-0.1846	0.4161	0.3068	-0.2902	-0.5242	0.1293	-0.7485	0.1282	-0.3182	0.4102	0.5361	-0.716	0.6406
CHEMBL1173598	C[C@@H]1N(C)C(C)(C)CO[C@@]1(O)c1ccc(Cl)cc1	IC50	'='	527	-1	NET	0.493	B (cell-based format)	0.562	Training	-0.5001	-0.5337	-0.5061	2.0576	-0.3742	-1.8495	0.1541	0.092	-0.6447	2.4516	-0.3655	3.4078	-1.741	-1.5868	1.2966
CHEMBL577612	CNC[C@@H](O)[C@H](c1ccc(Cl)cc1)n1ccc2ccccc21	IC50	'='	527	-1	NET	0.493	B (cell-based format)	0.562	Training	0.0057	0.1081	-0.0319	-0.2929	-0.367	0.4107	-0.3662	-0.0516	0.402	-0.3648	0.2595	-0.4164	0.3023	-0.0284	0.3578
CHEMBL1681810	CN(C)CC1(c2ccc(C(F)(F)F)cc2)CCCCC1	IC50	'='	529	-1	NET	0.493	B (single protein format)	0.54	Test	0.2001	-0.7066	0.0094	2.0748	0.0514	-0.9943	0.4556	-1.0864	-1.2087	1.3478	-0.6319	0.0146	-0.7201	0.4197	0.0805
CHEMBL3774556	Clc1ccc(N2CCN(CCCN3CCC(Cc4ccccc4)CC3)CC2)cc1	IC50	'='	530	-1	NET	0.493	B (cell-based format)	0.562	Training	1.6364	0.5442	1.5238	-0.3641	0.235	0.0934	0.4373	-1.0948	-0.1995	-1.0648	-0.3903	-1.0264	0.3093	0.6979	-1.2896
CHEMBL449015	CSc1ccc(Sc2ccc(NS(C)(=O)=O)cc2CN(C)C)cc1	IC50	'='	530	-1	NET	0.493	B (cell-based format)	0.562	Training	-0.1052	0.9808	-0.2581	1.9071	1.047	-1.2543	0.0936	2.2812	2.0545	0.5439	-0.3966	-0.703	-0.3546	0.1689	-0.7775
CHEMBL2047580	C[C@@H]([C@@H](O)c1ccc(Cl)c(Cl)c1)N1CC=C(Cc2ccccc2)CC1	IC50	'='	531	-1	NET	0.493	B (cell-based format)	0.562	Training	0.5264	0.5807	0.6995	0.1214	-0.2259	-0.6164	0.0305	-0.6213	0.6377	-0.3089	-0.631	0.3788	-0.1239	-0.1624	-0.5163
CHEMBL379446	CCCC(C(=O)c1ccc([N+](=O)[O-])cc1)N1CCCC1	IC50	'='	531	-1	NET	0.493	F (cell-based format)	0.49	Test	-0.1573	-0.644	-0.7081	-0.0605	-0.5622	-0.4866	-0.2093	1.2545	-0.7586	0.2387	-0.5839	-0.2727	0.3727	-0.2756	-0.4955
CHEMBL1813313	CN1C[C@@H]2CCCC[C@]2(c2ccc3ccccc3c2)C1	IC50	'='	537.03	-1	NET	0.493	B (cell-based format)	0.562	Training	0.3274	-0.368	0.3057	-0.107	1.1118	1.1615	0.1296	-1.2312	-0.7687	0.5138	1.0668	1.1065	-0.9851	0.5099	1.2655
CHEMBL1118	CN(C)CC(c1ccc(O)cc1)C1(O)CCCCC1	IC50	'='	538	-1	NET	0.493	B (cell-based format)	0.562	Training	-0.6155	-0.7306	0.0094	1.0787	-0.0262	-1.0138	-0.5749	0.4804	-1.1182	0.3874	-0.8385	0.0609	-0.1787	0.1461	-0.1889
CHEMBL723	COc1ccccc1OCCNCC(O)COc1cccc2[nH]c3ccccc3c12	IC50	'='	538	-1	NET	0.493	B (cell membrane format)	0.237	Training	0.3776	0.6888	0.4848	-0.6434	-0.8489	0.5864	-0.543	0.5766	-0.2754	-0.7578	-0.6661	-0.6448	0.9488	0.0079	-0.5502
CHEMBL381754	CN[C@H]1CC[C@@H](c2ccc(Cl)c(Cl)c2)c2ccc(S(=O)(=O)NCCO)cc21	IC50	'='	540	-1	NET	0.493	B (cell-based format)	0.562	Test	-0.0094	0.7392	-0.1065	0.5252	1.1425	-0.4715	0.5756	1.1574	0.4612	0.7769	0.7135	0.9313	-0.1935	-0.9655	0.6033
CHEMBL3673175	Fc1ccc(C23CCN(CC2)Cc2cc(-c4ccc5ncnn5c4)ccc23)cc1Cl	IC50	'='	540.9	-1	NET	0.493	B (cell membrane format)	0.237	Training	0.7934	1.1944	0.4848	-0.0065	0.74	1.0709	0.4201	-0.1522	-0.2586	0.209	0.6208	0.0162	-0.4266	-0.0766	0.5328
CHEMBL376899	COC(=O)[C@@H]1C2CCC(C[C@H]1c1ccccc1)N2C	IC50	'='	541	-1	NET	0.493	B (single protein format)	0.54	Training	-0.7575	-0.62	-0.1501	-0.3442	1.1965	0.4806	-0.7843	-0.0582	-0.81	-0.2962	0.647	0.7744	0.0103	-0.3149	0.7828
CHEMBL3703729	CC1(C)NCC(c2ccc(Cl)c(Cl)c2)c2ccc(-c3ccc(C(F)(F)F)nn3)cc21	IC50	'='	549	-1	NET	0.493	B (cell membrane format)	0.237	Training	0.9427	1.3258	0.4549	1.7384	0.0337	-0.4913	0.7753	-0.0485	-0.1355	0.9053	-0.074	0.4216	-0.6512	-0.2191	0.1466
CHEMBL1173274	C[C@@H]1NC(C)(C)CO[C@@]1(O)c1ccccc1	IC50	'='	550	-1	NET	0.493	B (cell-based format)	0.562	Test	-0.893	-0.9703	-0.1272	2.0107	-0.6912	-1.3108	-0.4336	0.6945	-1.2971	1.9825	-0.8869	0.2366	-1.3208	-0.452	0.5372
CHEMBL2036264	CN(C)C1CC=C(c2c[nH]c3ccc(NC(=N)c4cccs4)cc23)CC1.Cl	IC50	'='	550	-1	NET	0.493	B (cell-based format)	0.562	Training	-0.1098	0.5253	-0.2581	0.0635	-0.2006	0.3629	-0.0189	1.0517	0.2257	-0.2336	0.32	0.2383	-0.611	0.287	0.1303
CHEMBL448897	CN(c1ccccc1)[C@@H](c1cccc(F)c1)[C@H](O)CN	IC50	'='	550	-1	NET	0.493	B (cell-based format)	0.562	Training	-0.4056	-0.2625	0.2483	-0.1032	-1.0625	-0.5272	-0.6846	0.6242	0.4817	-0.4469	-0.9343	-0.1718	0.8308	-0.7341	-0.0772
CHEMBL1097470	OC1(C(CN2CCNCC2)c2cc3ccccc3s2)CCCCC1	IC50	'='	550	-1	NET	0.493	B (cell-based format)	0.562	Training	0.1289	-0.0759	1.0049	-0.1212	1.4748	0.5656	-0.001	0.6276	-0.9469	-0.0755	0.2148	0.3915	-0.3588	0.8216	-0.0318
CHEMBL401804	CCN(CC)C(=O)[C@@]1(c2cc(Cl)c(Cl)s2)C[C@H]1CN	IC50	'='	560	-1	NET	0.493	B (cell-based format)	0.562	Test	-0.2773	-0.21	-1.3465	-0.0049	1.2409	-1.0631	0.1543	1.7729	-0.1532	2.1352	-0.6246	3.6703	0.3796	-3.4938	1.3579
CHEMBL3775140	Clc1cccc(N2CCN(CCCN3CCC(Cc4ccccc4)CC3)CC2)c1Cl	IC50	'='	560	-1	NET	0.493	B (cell-based format)	0.562	Training	1.9203	0.8609	1.3642	-0.3349	0.2132	0.0847	0.7447	-1.1025	0.0603	-0.8002	-0.4942	-0.3197	0.1982	0.4175	-0.8593
CHEMBL249134	CN(C)CC1CC1c1ccc2cc(C#N)ccc2c1	IC50	'='	560	-1	NET	0.493	B (single protein format)	0.54	Training	-0.2171	-0.2108	-0.4441	0.2978	-0.3475	-0.6556	-0.1003	-0.1563	0.5192	0.1327	-0.113	-0.7379	-0.3473	0.3041	-0.7689
CHEMBL1813307	CN1C[C@@H]2CCCC[C@]2(c2ccccc2)C1	IC50	'='	562.34	-1	NET	0.493	B (cell-based format)	0.562	Training	-0.2504	-0.9068	0.1346	-0.1402	1.1401	0.9177	-0.5765	-1.1984	-1.3048	0.4606	0.2237	1.4888	-0.4547	0.5029	1.1098
CHEMBL41	CNCCC(Oc1ccc(C(F)(F)F)cc1)c1ccccc1	IC50	'='	563	-1	NET	0.493	B (cell-based format)	0.562	Test	0.4571	-0.2877	0.2483	0.8746	-1.0837	-0.966	0.0801	-0.5752	-0.2311	0.2414	-0.7126	-0.7517	0.5135	0.2782	-1.1319
CHEMBL516	CN1CCC(=C2c3ccccc3C=Cc3ccccc32)CC1	IC50	'='	564	-1	NET	0.493	B (cell membrane format)	0.237	Training	0.3105	0.2402	0.6444	-0.4622	0.184	1.0177	-0.6045	-0.6012	0.0486	-0.5306	0.088	-0.4182	0.3254	0.2709	-0.1588
CHEMBL4063684	c1ccc(CCCN2CCN(CCCn3nnnc3C(c3ccccc3)c3ccccc3)CC2)cc1	IC50	'='	568.9	-1	NET	0.493	B (cell-based format)	0.562	Training	0.6168	1.8233	2.1622	-0.815	-0.3545	0.7165	-0.0441	-0.3008	0.5361	-1.1232	-0.2773	-0.8793	0.6428	0.9842	-0.9699
CHEMBL272790	NCC1CC1(C(=O)Nc1ccccc1)c1ccccc1	IC50	'='	570	-1	NET	0.493	B (single protein format)	0.54	Training	-0.5288	-0.2814	0.5674	-0.5378	-0.8952	-0.0625	-0.2544	0.8439	0.1051	0.3713	-1.0834	0.0825	0.4762	-0.1075	-0.3708
CHEMBL518195	CN1CCN(CC(c2ccc(OC(F)(F)F)cc2)C2(O)CCCCC2)CC1.Cl.Cl	IC50	'='	575	-1	NET	0.493	B (cell-based format)	0.562	Test	0.2521	-0.2295	0.6467	1.6728	0.0904	-0.8272	0.8026	-0.3114	-1.523	0.9294	-0.4873	-0.3388	-0.9177	0.4656	-0.3339
CHEMBL1099212	CN1CCN(C[C@@H](c2cccc(Cl)c2)C2(N)CCCCC2)CC1	IC50	'='	576	-1	NET	0.493	B (cell-based format)	0.562	Training	0.1604	-0.1722	0.6467	0.501	0.6398	-0.3995	-0.0242	-0.2606	-0.797	0.0863	-0.2501	-0.0672	-0.3184	0.344	-0.2723
CHEMBL589494	Cc1cccc(C(=O)C(C)N2CCCCC2)c1	IC50	'='	577	-1	NET	0.493	B (cell-based format)	0.562	Training	-0.1682	-0.8158	0.2483	0.0581	-0.6705	-0.712	-0.842	-0.4044	-0.6176	-0.4163	-1.4851	-0.17	0.3917	-0.085	-0.6066
CHEMBL227232	CN1[C@H]2CC[C@@H]1[C@@H](c1ncc(-c3ccc([N+](=O)[O-])cc3)s1)[C@@H](c1ccc(Cl)cc1)C2	IC50	'='	582	-1	NET	0.493	F (cell-based format)	0.49	Training	0.4215	1.0104	0.1679	0.1799	1.7577	0.5702	1.128	0.9044	-0.0297	0.6279	1.4773	0.7364	-1.4948	0.3493	0.5446
CHEMBL3775177	c1ccc(CC2CCN(CCCN3CCN(c4ccccc4)CC3)CC2)cc1	IC50	'='	600	-1	NET	0.493	B (cell-based format)	0.562	Test	1.3526	0.2305	1.843	-0.6579	0.1202	0.3638	0.093	-1.0866	-0.476	-1.3127	-0.5956	-1.02	0.5922	0.9286	-1.422
CHEMBL441864	Clc1ccc(C(CCCc2ccccc2)C2CCCCN2)cc1	IC50	'='	600	-1	NET	0.493	B (cell-based format)	0.562	Training	0.9235	-0.0578	1.2046	-0.5775	0.1459	0.1188	-0.3776	-0.9462	-0.328	-1.1411	-0.8442	-0.6692	0.8447	0.7853	-1.2998
CHEMBL469459	COc1cccc(C(CN2CCN(C)CC2)C2(O)CCCCC2)c1.Cl.Cl	IC50	'='	600	-1	NET	0.493	B (cell-based format)	0.562	Training	-0.1317	-0.3465	0.6467	0.1451	0.3689	-0.3161	-0.1705	-0.1917	-1.2097	-0.0377	-0.2336	-0.2363	0.1605	-0.2908	-0.2618
CHEMBL4082902	Fc1ccc(C(OCCN2CCN(c3ccccn3)CC2)c2ccc(F)cc2)cc1	IC50	'='	600	-1	NET	0.493	B (cell-based format)	0.562	Training	1.1371	0.6906	1.5238	-0.2831	-0.7025	0.103	0.3808	-0.6235	0.1105	-0.7453	-0.2296	-0.8713	0.1982	0.4728	-0.845
CHEMBL1643513	CN[C@@H]1CCN(c2ccc(Cl)c(Cl)c2)c2ccccc21	IC50	'='	601	-1	NET	0.493	B (single protein format)	0.54	Test	0.5287	0.1777	0.1197	-0.2708	0.0067	0.3317	-0.0427	-0.6432	1.0513	-0.407	0.5196	0.4049	0.0886	-0.3394	0.3243
CHEMBL566886	CCC(NC(C)(C)C)C(=O)c1cccc(Cl)c1	IC50	'='	607	-1	NET	0.493	B (cell-based format)	0.562	Training	0.0157	-0.6552	-0.7081	2.4971	-1.1829	-2.1144	-0.2066	0.0842	-0.1891	1.2062	-2.1562	-0.8169	-0.1074	-0.817	-0.5398
CHEMBL3775012	Brc1ccc(N2CCN(CCCN3CCC(Cc4ccccc4)CC3)CC2)cc1	IC50	'='	610	-1	NET	0.493	B (cell-based format)	0.562	Training	1.7168	1.0085	1.5238	-0.3641	0.3811	0.0934	0.4795	-1.0948	0.1333	-1.0672	-0.3903	-1.0264	0.3093	0.6979	-1.2896
CHEMBL219281	Clc1ccc(C(CCc2ccccc2)C2CCCCN2)cc1	IC50	'='	610	-1	NET	0.493	B (cell-based format)	0.562	Training	0.7601	-0.0942	1.2046	-0.5337	0.1392	0.1271	-0.442	-0.9294	-0.191	-1.0704	-0.6807	-0.646	0.7057	0.7357	-1.2088
CHEMBL227233	COc1ccc(-c2cnc([C@H]3[C@@H](c4ccc(Cl)cc4)C[C@@H]4CC[C@H]3N4C)s2)cc1	IC50	'='	620	-1	NET	0.493	F (cell-based format)	0.49	Test	0.432	0.9632	0.1679	-0.2059	1.8786	0.777	0.9088	0.1618	0.0812	0.2239	1.5247	0.7288	-1.1357	0.0109	0.5232
CHEMBL430840	O=C1CN2C3CC[C@@H]2C[C@H](c2ccc(F)cc2)C13	IC50	'='	620	-1	NET	0.493	B (cell-based format)	0.562	Training	-0.9551	-0.7118	-0.4693	0.1233	1.9174	1.2389	-0.6876	-0.5393	-1.3925	0.5469	2.0245	0.6359	-1.7128	0.4262	1.6508
CHEMBL3612827	O=C(NCCCN1CCC(Cc2ccccc2)CC1)c1cc2ccccc2o1	IC50	'='	621	-1	NET	0.493	B (cell-based format)	0.562	Training	0.8573	0.1919	0.9245	-0.4236	-0.3449	0.2278	0.0576	-0.1207	-0.651	-0.8751	-0.3961	-1.0511	0.2668	0.8867	-1.09
CHEMBL511500	COc1ccc(F)cc1CC[C@H]1CC[C@H](CN)O1	IC50	'='	628	-1	NET	0.493	B (cell-based format)	0.562	Training	-0.6936	-0.8293	-0.8953	-0.2836	-0.6002	-0.5341	-0.9981	0.6111	-1.0181	-0.5661	-0.8423	-1.0087	1.1588	-1.4196	-0.6427
CHEMBL453061	Cc1ccccc1O[C@H]1CC[C@@H](N)c2ccccc21	IC50	'='	630	-1	NET	0.493	B (cell-based format)	0.562	Test	-0.097	-0.387	0.3447	-0.2274	-0.4349	0.3079	-0.5907	0.0564	-0.0024	-0.4186	0.013	-0.244	-0.1496	0.3059	-0.0099
CHEMBL1086399	CNCCCN1Cc2ccccc2N(c2cccc(F)c2)S1(=O)=O	IC50	'='	630	-1	NET	0.493	B (cell-based format)	0.562	Training	0.0043	0.0439	0.1587	0.3414	0.9544	0.0402	0.2492	0.6164	-0.0275	0.5502	0.8314	1.0671	-0.0835	0.3077	0.5251
CHEMBL446481	CSc1ccc(Oc2ccc(F)cc2CN(C)C)cc1	IC50	'='	630	-1	NET	0.493	B (cell-based format)	0.562	Training	0.1084	0.1487	-0.2581	0.5348	-0.8056	-0.9086	-0.5257	0.1569	1.3202	-0.3305	-0.3909	-1.0296	0.4661	-0.2337	-0.8416
CHEMBL612	C[C@H](N)Cc1ccccc1	IC50	'='	630.96	-1	NET	0.493	B (cell-based format)	0.562	Training	-0.9848	-1.3473	-0.3901	0.6856	-1.4779	-1.5422	-1.7518	0.8296	0.2551	-1.3413	-2.7085	-1.2272	1.6517	1.133	-2.2527
CHEMBL273575	CN1Cc2c(N)cccc2C(c2ccccc2)C1	IC50	'='	630.96	-1	NET	0.493	B (cell-based format)	0.562	Test	-0.6178	-0.2466	0.4078	-0.0733	-0.093	0.5237	-0.8611	-0.1241	0.6993	-0.3471	0.3661	-0.1733	-0.3661	0.6339	0.2827
CHEMBL3334798	CN(C)CCC(c1ccc(Cl)c(Cl)c1)N1CCCCC1	IC50	'='	633.5	-1	NET	0.493	B (cell-based format)	0.562	Training	0.5009	-0.1347	0.0611	0.4652	0.324	-0.9895	-0.3336	-1.0908	0.1976	-0.4102	-0.4562	0.3727	0.3309	0.1773	-0.8383
CHEMBL3334772	C1=C(Cc2ccccc2)CCN(CCC(c2csc3ccccc23)N2CCNCC2)C1	IC50	'='	635.4	-1	NET	0.493	B (cell-based format)	0.562	Training	0.8122	0.968	1.8809	-0.6969	0.6779	0.8945	0.205	-0.2307	0.1413	-0.9425	0.1048	-0.4901	0.1374	0.9197	-0.5548
CHEMBL493264	CSc1ccc(Sc2ccccc2CN(C)C)cc1	IC50	'='	640	-1	NET	0.493	B (cell-based format)	0.562	Training	0.3608	0.4607	-0.0319	0.1015	0.7985	-0.621	-0.573	0.905	2.4066	-0.694	-0.7684	-0.5719	0.9126	-0.1328	-1.0679
CHEMBL4224898	CN(C)CC(c1ccc(OC(=O)c2ccccc2)cc1)C1(O)CCCCC1	IC50	'='	644	-1	NET	0.493	B (cell-based format)	0.562	Test	0.2553	0.1372	0.9658	0.4926	-0.4197	-0.4101	0.2129	0.0879	-0.5528	0.1062	-0.7341	-0.2563	-0.0456	0.3785	-0.3356
CHEMBL439337	CN[C@H]1CC[C@@H](c2ccc(Cl)c(Cl)c2)c2ccc(-n3ccnn3)cc21	IC50	'='	650	-1	NET	0.493	B (cell-based format)	0.562	Training	-0.2043	1.0116	-0.1065	-0.2687	0.3271	0.5846	-0.0855	-0.071	0.9599	0.0294	1.0189	0.3657	-0.4071	-0.3853	0.6184
CHEMBL388760	CN1[C@H]2CC[C@@H]1[C@@H](c1ncc(-c3cccc([N+](=O)[O-])c3)s1)[C@@H](c1ccc(Cl)cc1)C2	IC50	'='	650	-1	NET	0.493	F (cell-based format)	0.49	Training	0.4215	1.0104	0.1679	0.1935	1.7429	0.5723	1.128	0.9044	-0.0297	0.6313	1.4317	0.7364	-1.4948	0.4648	0.5338
CHEMBL3317697	CC1CCNCC(=O)N1c1ccc(Cl)c(Cl)c1.Cl	IC50	'='	660	-1	NET	0.493	B (cell-based format)	0.562	Training	-0.1856	-0.291	-0.8953	0.4787	-0.3108	-0.7827	-0.551	0.1553	0.6862	0.1377	-0.2532	0.7321	-0.1688	-0.4019	0.1517
CHEMBL2219828	CCOC(c1ccc(Cl)cc1)C1CNC1	IC50	'='	666	-1	NET	0.493	B (cell-based format)	0.562	Test	-0.2664	-0.7576	-0.7081	-0.4018	-0.6304	-1.2956	-1.1052	-0.2365	-0.0591	-0.705	-1.0646	-0.6169	1.0454	-0.1597	-0.893
CHEMBL4522348	Clc1ccccc1N1CCN(CCCn2nnnc2C(c2ccccc2)c2ccccc2)CC1	IC50	'='	670	-1	NET	0.493	B (cell-based format)	0.562	Training	0.7492	2.0332	1.8809	-0.679	-0.4179	0.8411	0.2432	-0.2456	1.0615	-0.7578	-0.0277	-0.513	0.2583	0.7476	-0.3302
CHEMBL470079	Cl.Cl.OC1(C(CN2CCNCC2)c2cccc(F)c2)CCCCC1	IC50	'='	673	-1	NET	0.493	B (cell-based format)	0.562	Training	-0.1285	-0.5881	0.9658	0.1578	0.2222	-0.0607	-0.3374	-0.1106	-1.4677	-0.1005	-0.364	-0.1538	0.021	0.6262	-0.3959
CHEMBL3673127	COc1ccc2c(c1)CN1CCC2(c2ccc(Cl)cc2)C1	IC50	'='	675.1	-1	NET	0.493	B (cell membrane format)	0.237	Training	0.3238	0.1224	-0.0101	-0.0103	0.9834	0.8355	-0.269	-0.3891	-0.2224	0.2534	0.5211	0.0777	-0.064	-0.4416	0.6141
CHEMBL567712	O=C(c1ccc2ccccc2c1)N(C1CCCC1)[C@@H]1CCNC1	IC50	'='	677	-1	NET	0.493	B (cell-based format)	0.562	Test	0.238	-0.1673	-0.219	-0.5688	-0.1424	0.9739	-0.2317	-0.3076	-0.6823	-0.4794	0.1888	-0.3483	-0.1913	0.6271	0.1602
CHEMBL206649	CN[C@H]1CC[C@@H](c2ccc(Cl)c(Cl)c2)c2ccc(O)cc21	IC50	'='	680	-1	NET	0.493	B (cell-based format)	0.562	Training	0.2772	0.275	-0.1065	0.1411	0.4901	-0.0006	-0.0181	-0.1747	0.7789	0.1935	0.9702	0.5682	-0.416	-0.7681	0.6725
CHEMBL474922	COc1ccc(Oc2ccccc2CN(C)C)cc1	IC50	'='	680	-1	NET	0.493	B (cell-based format)	0.562	Training	-0.3426	-0.3264	-0.0319	0.1015	-1.2212	-0.621	-0.9217	-0.4406	0.6542	-0.7162	-0.7684	-1.0197	0.9126	-0.1328	-1.0679
CHEMBL390743	CN1[C@H]2CC[C@@H]1[C@@H](c1ncc(-c3ccc(F)cc3)s1)[C@@H](c1ccc(Cl)cc1)C2	IC50	'='	690	-1	NET	0.493	F (cell-based format)	0.49	Training	0.5442	0.8435	0.1679	0.0612	1.9179	0.6857	0.9767	-0.0241	0.0135	0.3422	1.538	0.7832	-1.5126	0.4749	0.5124
CHEMBL3673139	Oc1ccc2c(c1)CN1CCC2(c2ccc(Cl)cc2)CC1	IC50	'='	691	-1	NET	0.493	B (cell membrane format)	0.237	Test	0.3407	0.0843	0.2207	0.256	1.2556	0.6906	-0.251	-0.1398	-0.3096	0.2181	0.6728	0.0777	-0.2791	-0.1329	0.5012
CHEMBL451105	Cc1ccccc1O[C@H]1c2ccccc2OC[C@H]1CN(C)C	IC50	'='	700	-1	NET	0.493	B (cell-based format)	0.562	Training	0.18	-0.1204	0.3447	0.164	-0.4599	0.1021	-0.3194	-0.5921	0.047	-0.3223	0.3126	-0.4573	-0.1351	0.62	-0.1332
CHEMBL1169524	CCN(CC)C(=O)[C@@]1(c2ccccc2)C[C@H]1CNC(=O)CN	IC50	'='	700	-1	NET	0.493	B (single protein format)	0.54	Training	-0.9204	-0.4526	-0.3901	-0.4953	-0.4714	-1.0247	-0.3213	1.4794	-0.6367	0.5849	-1.0788	0.1497	1.4262	-2.2152	-0.0328
CHEMBL513618	CCNCC1(O)Cc2ccccc2C1Oc1ccccc1C	IC50	'='	700	-1	NET	0.493	B (cell-based format)	0.562	Training	-0.087	-0.2145	0.0071	0.0632	-0.317	0.0035	-0.2208	0.0984	-0.3112	0.3242	0.3725	-0.138	0.0382	0.08	0.3897
CHEMBL479410	CN(C)Cc1cc(NS(C)(=O)=O)ccc1Oc1ccc(C(F)(F)F)cc1	IC50	'='	700	-1	NET	0.493	B (cell-based format)	0.562	Test	-0.3476	0.2569	-0.2581	3.1931	-0.7784	-1.6672	0.7626	0.7293	0.1706	1.6561	-0.3401	-0.8458	-1.4844	0.7382	-0.5667
CHEMBL604685	O=S(=O)(c1ccccc1)c1c[nH]c2cccc(CCCN3CCCCC3)c12	IC50	'='	707	-1	NET	0.493	B (cell-based format)	0.562	Training	0.5155	0.2269	1.0451	-0.0837	0.7688	0.5586	0.361	0.3688	-0.4291	0.0875	-0.0167	0.6154	-0.2013	0.6435	0.0722
CHEMBL248932	CN(C)CC1CC1c1ccc2ccc(C#N)cc2c1	IC50	'='	710	-1	NET	0.493	B (single protein format)	0.54	Training	-0.2171	-0.2108	-0.4441	0.2978	-0.3246	-0.6477	-0.1003	-0.1563	0.5192	0.1327	-0.0478	-0.7379	-0.3473	0.3041	-0.7656
CHEMBL4748656	CCNc1ncc2c(n1)N(C)CCN(c1ccc(OC(CCNC)c3ccccc3)cc1)C2=O	IC50	'='	716	-1	NET	0.493	B (cell-based format)	0.562	Training	0.7117	1.2234	0.6995	-0.4677	-0.6364	0.2339	0.575	0.5206	0.3773	-0.4697	0.5667	-0.6072	0.5819	-0.0422	-0.0931
CHEMBL580143	COc1cccc(C(=O)C(C)N2CCCCC2)c1	IC50	'='	718	-1	NET	0.493	B (cell-based format)	0.562	Test	-0.3102	-0.7266	0.2483	-0.4056	-0.7813	-0.5815	-0.9267	-0.0473	-0.5652	-0.5308	-1.2902	-0.2257	1.0093	-0.9298	-0.5747
CHEMBL1095524	OC1(C(CN2CCNCC2)c2ccsc2Cl)CCCCC1	IC50	'='	720	-1	NET	0.493	B (cell-based format)	0.562	Training	-0.2613	-0.3765	0.3275	0.0568	1.0514	0.0709	-0.4081	0.9714	-1.0181	0.0485	-0.6083	0.8213	-0.0489	0.3935	-0.0868
CHEMBL577497	CC(=O)N(Cc1ccc2ccccc2c1)[C@@H]1CCNC1	IC50	'='	726	-1	NET	0.493	B (cell-based format)	0.562	Training	-0.3398	-0.3355	-0.219	-0.0558	-0.5782	0.2331	-0.6779	-0.1183	-0.0853	-0.5249	-0.3352	-0.3607	-0.0688	0.6422	-0.3817
CHEMBL576821	Cc1c(CN([C@@H]2CCNC2)S(C)(=O)=O)ccc2cc(F)ccc12	IC50	'='	735	-1	NET	0.493	B (cell-based format)	0.562	Training	-0.0966	0.0059	-0.5577	1.3927	0.4316	-0.3883	0.4186	0.5865	0.0043	0.9514	0.2912	1.9469	-1.2277	0.2509	0.4175
CHEMBL1173427	C[C@@H]1NC(C)(C)CO[C@@]1(O)c1ccc(F)c(F)c1	IC50	'='	740	-1	NET	0.493	B (cell-based format)	0.562	Test	-0.7461	-0.8672	-0.6335	2.4871	-0.7316	-1.9172	0.0564	0.4793	-1.464	2.549	-0.2567	0.1903	-1.9382	-1.0615	0.8828
CHEMBL227179	CN1[C@H]2CC[C@@H]1[C@@H](c1ncc(-c3ccccc3)s1)[C@@H](c1ccc(Cl)cc1)C2	IC50	'='	750	-1	NET	0.493	F (cell-based format)	0.49	Training	0.4708	0.7926	0.4871	-0.2188	1.9942	0.9753	0.7422	0.0108	0.0989	0.1408	1.3975	0.841	-1.2934	0.6773	0.4517
CHEMBL2036276	CCN[C@H]1CCC[C@H](c2c[nH]c3ccc(NC(=N)c4cccs4)cc23)C1.Cl	IC50	'='	760	-1	NET	0.493	B (cell-based format)	0.562	Training	0.2672	0.2451	-0.2581	-0.3861	0.1045	0.6705	-0.1048	1.3055	-0.4438	-0.5321	0.3279	-0.4368	0.011	0.4113	0.0059
CHEMBL3775703	Clc1ccc(N2CCN(CCCN3CCC(Cc4ccccc4)CC3)CC2)c(Cl)c1	IC50	'='	760	-1	NET	0.493	B (cell-based format)	0.562	Training	1.9203	0.8594	1.3367	-0.1847	0.3036	0.0961	0.7568	-1.1025	0.0603	-0.8139	-0.3418	-0.8264	0.1208	0.6153	-0.9142
CHEMBL452376	CN(C)Cc1ccccc1Oc1ccc(Br)cc1	IC50	'='	760	-1	NET	0.493	B (cell-based format)	0.562	Test	0.0604	0.2811	-0.0319	0.5675	-1.0236	-0.8484	-0.7135	-0.7996	1.7182	-0.5646	-0.9783	-1.0087	0.3224	0.7108	-1.1863
CHEMBL383427	CN[C@H]1CC[C@@H](c2ccc(Cl)c(Cl)c2)c2ccc(-n3cncn3)cc21	IC50	'='	760	-1	NET	0.493	B (cell-based format)	0.562	Training	-0.3193	0.8607	-0.1065	-0.2687	0.3248	0.5846	-0.1331	-0.071	0.8731	0.0152	1.0189	0.3657	-0.4071	-0.3853	0.6184
CHEMBL4227736	Cc1ccc(C(=O)Oc2ccc(C(CN(C)C)C3(O)CCCCC3)cc2)cc1	IC50	'='	763	-1	NET	0.493	B (cell-based format)	0.562	Training	0.3585	0.2185	0.6467	0.7676	-0.3478	-0.6728	0.476	0.04	-0.565	0.2892	-0.4326	-0.2887	-0.3264	0.1515	-0.2306
CHEMBL4227736	Cc1ccc(C(=O)Oc2ccc(C(CN(C)C)C3(O)CCCCC3)cc2)cc1	IC50	'='	763	-1	NET	0.493	B (single protein format)	0.54	Training	0.3585	0.2185	0.6467	0.7676	-0.3478	-0.6728	0.4826	0.149	-0.364	-0.0757	-0.5575	-0.3572	-0.1821	0.4973	-0.4597
CHEMBL2096877	Cc1ccc([C@H]2CC3CCC([C@H]2c2ccc(C)cc2)N3C)cc1	IC50	'='	780	-1	NET	0.493	B (single protein format)	0.54	Test	0.3649	-0.0946	0.1679	0.1355	1.5302	0.476	0.1481	-1.1107	-0.4033	-0.2775	1.1696	0.4837	-0.9069	0.4872	0.5246
CHEMBL1333512	c1ccc(Nc2ccc(Nc3ccccc3)cc2)cc1	IC50	'='	786	-1	NET	0.493	B (cell membrane format)	0.237	Training	0.2403	-0.105	1.2046	-0.5926	-1.2956	0.1906	-1.0691	-0.0768	0.1374	-1.1486	-1.4417	-0.9345	1.0389	0.6246	-1.4582
CHEMBL1683879	Clc1ccc(C2(CN3CCOCC3)CCCCC2)cc1Cl	IC50	'='	790	-1	NET	0.493	B (single protein format)	0.54	Training	0.6634	-0.1449	0.7787	-0.0059	0.7636	-0.12	0.0877	-0.7679	-0.3524	-0.1833	-0.1931	0.5138	0.0899	0.5116	-0.3705
CHEMBL1085904	CNCCCN1Cc2ccccc2N(c2cccc(OC)c2)S1(=O)=O	IC50	'='	790	-1	NET	0.493	B (cell-based format)	0.562	Training	-0.108	0.1636	0.1587	0.0046	0.9599	0.1042	0.1765	0.8298	0.0603	0.3829	0.7728	0.9821	0.3689	-0.3014	0.5058
CHEMBL1237044	COc1cccc(C2(O)CCCCC2CN(C)C)c1	IC50	'='	790	-1	NET	0.493	B (single protein format)	0.54	Test	-0.6493	-0.69	-0.1846	0.5865	0.0793	-0.6935	-0.5985	0.1293	-0.7485	0.0864	-0.6624	0.5022	0.4109	-0.2819	0.0109
CHEMBL4452761	c1ccc(C(c2ccccc2)c2nnnn2CCCN2CCN(c3ncccn3)CC2)cc1	IC50	'='	800	-1	NET	0.493	B (cell-based format)	0.562	Training	-0.4161	1.7739	2.1622	-0.8351	-0.5584	0.9424	-0.4764	0.3676	0.8868	-0.9394	-0.0421	-0.7469	0.425	0.9362	-0.5887
CHEMBL204288	CCCC(C(=O)c1ccc(Cl)c(Cl)c1)N1CCCCC1	IC50	'='	800	-1	NET	0.493	F (cell-based format)	0.49	Training	0.6232	-0.1965	0.0611	-0.1298	-0.1637	-0.6777	0.097	-0.3522	0.0278	-0.0627	-0.6368	0.5446	0.3727	-0.2756	-0.5686
CHEMBL520735	CN(C)[C@@H]1C[C@H](Oc2ccccc2)c2ccccc21	IC50	'='	800	-1	NET	0.493	B (cell-based format)	0.562	Training	-0.0765	-0.3154	0.2873	-0.0964	-0.36	0.4598	-0.6076	-0.8519	0.2159	-0.4143	0.1941	0.1627	-0.1496	0.7789	-0.0108
CHEMBL2047572	COc1ccc2cc(C(O)CCN3CCC(O)(Cc4ccccc4)CC3)ccc2c1Cl	IC50	'='	800	-1	NET	0.493	B (cell-based format)	0.562	Test	0.8792	0.867	0.8774	0.1906	-0.006	-0.1271	0.9625	-0.0456	-0.0519	0.1185	0.1216	-0.5546	-0.2662	-0.4373	-0.0267
CHEMBL3673147	O=C1NC2C=CC(c3ccc4c(c3)CN3CCC4(c4ccc(Cl)cc4)CC3)=CC2O1	IC50	'='	805.9	-1	NET	0.493	B (cell membrane format)	0.237	Training	0.6971	1.1235	0.6719	0.1457	0.9187	1.0898	0.3422	-0.0257	-0.3214	0.1639	0.5933	-0.0794	-0.474	0.0725	0.528
CHEMBL4782498	CNCCC(Oc1cccc(N2CCN(C)c3ccccc3C2=O)c1)c1cccs1	IC50	'='	815	-1	NET	0.493	B (cell-based format)	0.562	Training	0.761	0.9115	-0.0319	-0.4571	-0.2284	0.4415	0.4522	0.5044	0.4341	-0.4435	0.4503	-0.2769	0.2879	0.2302	0.0415
CHEMBL1670	Clc1ccc(C(c2ccccc2Cl)C(Cl)Cl)cc1	IC50	'='	819	-1	NET	0.493	B (cell membrane format)	0.237	Training	0.9473	0.5753	-0.0319	0.5088	-0.4485	-0.5851	-0.6116	-0.6716	1.3056	-0.216	-1.4228	0.41	0.6022	-0.2047	-0.3407
CHEMBL809	CN[C@H]1CC[C@@H](c2ccc(Cl)c(Cl)c2)c2ccccc21	IC50	'='	825	-1	NET	0.493	B (cell-based format)	0.562	Test	0.4625	0.1818	0.1197	-0.2708	0.51	0.3317	-0.1413	-0.8913	0.8209	-0.0213	0.666	0.6498	-0.0502	-0.7018	0.569
CHEMBL471035	COCC(Oc1ccc2ccccc2c1)C1CCNCC1	IC50	'='	827	-1	NET	0.493	B (cell-based format)	0.562	Training	0.1389	-0.3814	0.7374	-0.7274	-0.5984	0.4712	-0.6217	-0.2391	-0.4506	-0.9956	-0.2384	-0.6589	0.9001	0.6078	-0.8085
CHEMBL1173354	C[C@@H]1NC(C)(C)CO[C@@]1(O)c1ccc(Cl)cc1	IC50	'='	830	-1	NET	0.493	B (cell-based format)	0.562	Training	-0.6091	-0.6566	-0.4464	2.3847	-0.4188	-1.6895	-0.0892	0.5809	-0.7599	2.2399	-0.3601	0.1552	-1.7176	-0.7855	0.6682
CHEMBL2079586	COC(=O)[C@H]1[C@@H](c2ccc(F)cc2)C[C@H]2CC[C@H]1N2C	IC50	'='	834	-1	NET	0.493	B (single protein format)	0.54	Training	-0.684	-0.5692	-0.4693	0.0689	1.0995	0.0819	-0.5381	-0.1107	-0.8931	0.0084	0.8432	0.6812	-0.361	-0.5713	0.8622
CHEMBL486043	Cc1ccccc1O[C@H]1C[C@H](N)c2ccccc21	IC50	'='	840	-1	NET	0.493	B (cell-based format)	0.562	Test	-0.2604	-0.4234	0.0071	-0.1344	-0.6557	0.4298	-0.655	0.1267	0.1782	-0.2922	-0.124	-0.1948	-0.3661	0.4338	0.2103
CHEMBL1084292	CC(C)(C)NCC(O)CCN1c2ccccc2N(c2ccccc2)S1(=O)=O	IC50	'='	853	-1	NET	0.493	B (cell-based format)	0.562	Training	0.1517	0.1776	0.2873	1.696	0.6179	-0.5027	1.055	0.9971	-0.4587	1.2427	0.1869	0.8553	-1.0483	0.4785	0.4429
CHEMBL272744	CCNCC1CC1(C(=O)N(CC)CC)c1ccccc1	IC50	'='	860	-1	NET	0.493	B (single protein format)	0.54	Training	-0.0464	-0.6703	-0.3901	-0.832	-0.2628	-0.6052	-0.2376	0.0513	-0.8311	0.5189	-1.0337	0.2856	1.7488	-1.8065	0.0902
CHEMBL3940167	CCCN1CCC2c3cc(O)ccc3CCC21	IC50	'='	860.1	-1	NET	0.493	B (single protein format)	0.54	Training	-0.3681	-0.8353	-0.5577	-0.2917	1.1499	0.8368	-0.7531	-0.1989	-0.9142	-0.5696	0.9575	0.1267	-0.0456	0.3678	0.5428
CHEMBL954	CCN(CC)CCOc1ccc(/C(=C(/Cl)c2ccccc2)c2ccccc2)cc1	IC50	'='	862	-1	NET	0.493	B (cell membrane format)	0.237	Test	2.0185	0.92	1.2046	-0.7943	-0.9097	0.0824	-0.2221	-0.4529	0.176	-0.8267	-1.2371	-0.4698	1.4414	-0.575	-0.7883
CHEMBL2430695	O=C1NCC(c2ccc(Cl)c(Cl)c2)C1c1ccccc1	IC50	'='	865.7	-1	NET	0.493	B (cell-based format)	0.562	Training	0.0714	0.1919	0.0611	0.0316	-0.2117	0.1067	-0.3968	-0.2416	0.8893	0.0584	-0.0401	0.5935	-0.4114	0.0771	0.3244
CHEMBL4529583	Cc1ccc(N2CCN(CCCn3nnnc3C(c3ccccc3)c3ccccc3)CC2)cc1	IC50	'='	870	-1	NET	0.493	B (cell-based format)	0.562	Training	0.5684	1.7993	1.843	-0.5831	-0.3801	0.6994	0.1868	-0.2456	0.817	-0.7979	0.1162	-0.692	0.1911	0.7424	-0.4992
CHEMBL469460	COc1cccc(C(CN2CCNCC2)C2(O)CCCCC2)c1.Cl.Cl	IC50	'='	870	-1	NET	0.493	B (cell-based format)	0.562	Training	-0.2408	-0.4684	0.9658	-0.1987	0.2474	0.0125	-0.41	0.149	-1.3153	-0.2552	-0.3423	-0.1967	0.5054	-0.0453	-0.3801
CHEMBL204005	CN[C@H]1CC[C@@H](c2ccc(Cl)c(Cl)c2)c2cccc(C(=O)O)c21	IC50	'='	880	-1	NET	0.493	B (cell-based format)	0.562	Test	0.2868	0.4741	-0.079	0.1959	0.4388	0.087	0.1907	0.3031	0.7759	0.3769	0.966	0.6058	-0.3497	-0.8088	0.9837
CHEMBL2036274	CN[C@H]1CCC[C@H](c2c[nH]c3ccc(NC(=N)c4cccs4)cc23)C1.Cl	IC50	'='	880	-1	NET	0.493	B (cell-based format)	0.562	Training	-0.0509	0.2323	-0.2581	-0.3789	0.0346	0.6293	-0.1735	1.4003	-0.3046	-0.4363	0.3119	-0.4086	-0.1379	0.0159	0.1009
CHEMBL497666	CNC[C@@H]1Cc2ccccc2[C@@H]1Oc1ccc(C(F)(F)F)cc1	IC50	'='	880	-1	NET	0.493	B (cell-based format)	0.562	Training	0.3293	-0.1514	-0.0319	0.9052	-0.4319	-0.0986	0.4205	-0.6371	-0.4513	0.7197	0.4581	-0.3772	-0.506	0.294	0.0736
CHEMBL3673138	COc1ccc2c(c1)CN1CCC2(c2ccc(Cl)cc2)CC1	IC50	'='	881.4	-1	NET	0.493	B (cell membrane format)	0.237	Training	0.4872	0.1616	0.2207	-0.1044	1.2208	0.7417	-0.2151	-0.4004	-0.3232	0.1503	0.5972	0.0372	0.0697	-0.5533	0.4698
CHEMBL3612834	O=C(NCCCN1CCC(Cc2ccccc2)CC1)c1ccc2cc(Br)ccc2c1	IC50	'='	885	-1	NET	0.493	B (cell-based format)	0.562	Test	1.5903	1.2784	1.1507	-0.1823	-0.027	-0.0068	0.647	-0.5286	0.4665	-0.7426	-0.2753	-0.9934	0.1208	0.6972	-1.0152
CHEMBL1684044	CC(C)CC(N)C1(c2ccc(Cl)c(Cl)c2)CCCCC1	IC50	'='	890	-1	NET	0.493	B (cell-based format)	0.562	Training	0.6059	-0.3252	-0.1777	0.8851	0.9078	-0.934	0.1857	-0.3117	-0.7561	0.871	-0.3014	1.8151	-0.273	-0.5899	0.669
CHEMBL3774732	COc1ccccc1N1CCN(CCCN2CCC(Cc3ccccc3)CC2)CC1	IC50	'='	890	-1	NET	0.493	B (cell-based format)	0.562	Training	1.3138	0.4026	1.5629	-0.7032	0.0872	0.3969	0.2339	-0.8683	-0.4635	-1.1241	-0.4511	-0.9793	0.7447	0.2696	-0.9929
CHEMBL1644600	FC(F)(F)c1cc(O[C@H]2C[C@@H]3CC[C@H](C2)N3)cc(-c2ccccc2)c1	IC50	'='	891	-1	NET	0.493	B (cell-based format)	0.562	Training	0.7391	-0.0745	0.4607	1.1526	-0.1141	0.0348	0.8243	-0.7134	-0.9729	0.5999	0.3577	-0.8366	-1.3733	1.1899	-0.253
CHEMBL256163	CNC[C@@H]1CCCC[C@@]1(OC)c1cccc(OC)c1	IC50	'='	898	-1	NET	0.493	B (single protein format)	0.54	Test	-0.5215	-0.7261	-0.1846	-0.8819	0.1574	0.2369	-0.6869	0.0386	-0.8379	-0.2114	-0.3437	0.4102	1.9352	-2.0283	0.7016
CHEMBL565844	Cc1ccc(C(=O)C(C)NC(C)(C)C)cc1Cl	IC50	'='	900	-1	NET	0.493	B (cell-based format)	0.562	Training	-0.0445	-0.6087	-0.8953	3.1899	-1.0602	-2.8195	0.0287	0.0842	-0.0305	1.6961	-1.7635	0.2791	-1.1686	-0.6168	-0.4208
CHEMBL221753	CC(C)(C)CC(C)(C)c1ccc(OCCOCC[N+](C)(C)Cc2ccccc2)cc1.[Cl-]	IC50	'='	907	-1	NET	0.493	B (cell membrane format)	0.237	Training	1.2941	0.2502	0.2483	2.4988	-0.9167	-1.566	0.6335	-0.3478	-0.8458	0.712	-1.7141	-0.2086	0.1807	0.3585	-1.0605
CHEMBL1077202	CNCCCN1Cc2ccccc2N(c2ccc(Cl)cc2)S1(=O)=O	IC50	'='	910	-1	NET	0.493	B (cell-based format)	0.562	Training	0.2147	0.3068	0.1587	0.3238	1.1547	-0.0718	0.3425	0.6164	0.4054	0.5347	0.6526	1.0671	-0.0835	0.146	0.4502
CHEMBL3673155	Clc1ccc(C23CCN(CC2)Cc2cc(Oc4cnccn4)ccc23)cc1	IC50	'='	910.4	-1	NET	0.493	B (cell membrane format)	0.237	Test	0.3913	0.7694	1.1771	-0.1368	0.6776	0.9051	-0.0909	-0.0006	-0.315	-0.0748	0.3214	-0.1509	-0.0056	0.1504	0.0918
CHEMBL227180	CN1[C@H]2CC[C@@H]1[C@@H](c1ncc(-c3ccc(Cl)cc3)s1)[C@@H](c1ccc(Cl)cc1)C2	IC50	'='	912	-1	NET	0.493	F (cell-based format)	0.49	Training	0.7546	1.1063	0.1679	0.0612	2.1125	0.6857	1.0638	-0.0241	0.342	0.3339	1.538	0.7832	-1.5126	0.4749	0.5124
CHEMBL1813306	CN1C[C@@H]2CCCC[C@]2(c2ccc(Cl)cc2Cl)C1	IC50	'='	912.01	-1	NET	0.493	B (cell-based format)	0.562	Training	0.3174	-0.279	-0.3717	0.6	1.6515	0.4454	0.1001	-1.2135	-0.3371	1.1013	0.7852	1.5195	-1.1278	0.0798	1.7147
CHEMBL4456619	c1ccc(C(c2ccccc2)c2nnnn2CCCN2CCN(c3ccccn3)CC2)cc1	IC50	'='	920	-1	NET	0.493	B (cell-based format)	0.562	Training	0.2261	1.7196	2.1622	-0.8351	-0.5111	0.9424	-0.1446	0.0759	0.8155	-0.9558	-0.0421	-0.7166	0.425	0.9362	-0.5887
CHEMBL203674	CN[C@H]1CC[C@@H](c2ccc(Cl)c(Cl)c2)c2ccc(CC(N)=O)cc21	IC50	'='	920	-1	NET	0.493	B (cell-based format)	0.562	Test	-0.1313	0.5083	-0.1065	0.4273	0.5186	-0.1501	0.0089	0.426	0.6155	0.1875	0.839	0.3611	-0.3719	-0.4515	0.5128
CHEMBL388850	CN1C2CCC1[C@@H](c1ccccc1)[C@@H](c1ccccc1)C2	IC50	'='	920	-1	NET	0.493	B (single protein format)	0.54	Training	0.1586	-0.2573	0.8062	-0.5817	1.4256	1.2066	-0.3679	-1.1022	-0.3778	-0.7277	0.9041	0.6305	-0.3025	1.0261	0.3579
CHEMBL3673144	Nc1cnc(-c2ccc3c(c2)CN2CCC3(c3ccc(Cl)cc3)CC2)cn1	IC50	'='	925.2	-1	NET	0.493	B (cell membrane format)	0.237	Training	0.2686	0.8764	0.8591	0.0805	0.8651	0.7588	-0.0055	0.294	-0.1989	0.0812	0.5138	-0.0733	-0.217	-0.0886	0.3141
CHEMBL219707	Clc1ccc(C(CC2CCCCC2)C2CCCCN2)cc1	IC50	'='	940	-1	NET	0.493	B (cell-based format)	0.562	Training	0.7346	-0.5467	1.2046	-0.4664	0.8682	0.1492	-0.4482	-0.9112	-1.4703	-0.9844	-0.4972	-0.6207	0.5546	0.8656	-1.1129
CHEMBL4225251	C[C@]1(O)CC[C@](CN)(c2ccc(Cl)c(Cl)c2)CC1	IC50	'='	943	-1	NET	0.493	B (single protein format)	0.54	Test	-0.2212	-0.3571	-0.5371	1.6838	0.825	-1.5632	0.2979	0.7854	-0.185	1.6771	0.209	0.8909	-0.7619	-1.9275	0.47
CHEMBL3673176	Fc1ccc(C23CCN(Cc4cc(-c5ccc6ncnn6c5)ccc42)C3)cc1Cl	IC50	'='	955.6	-1	NET	0.493	B (cell membrane format)	0.237	Training	0.63	1.1552	0.254	0.0626	0.5399	1.1468	0.3662	-0.1369	-0.1855	0.2836	0.5573	0.0441	-0.5356	0.0168	0.6365
CHEMBL505431	COc1ccc(F)cc1CCC1CCC(CCNCCCCCN2N=C(c3ccc(OC)c(OC)c3)[C@H]3CC=CC[C@H]3C2=O)O1	IC50	'='	957	-1	NET	0.493	B (cell-based format)	0.562	Training	1.2238	1.5004	0.471	-0.5337	-0.0632	0.2796	1.1449	0.0456	-0.8911	-0.4754	0.3302	-0.6448	0.6454	-0.4873	-0.1556
CHEMBL691	C#C[C@]1(O)CC[C@H]2[C@@H]3CCc4cc(O)ccc4[C@H]3CC[C@@]21C	IC50	'='	959	-1	NET	0.493	B (cell membrane format)	0.237	Training	-0.3294	-0.3251	-0.2948	0.5754	2.4244	0.6207	-0.0695	0.2086	-1.4294	0.9871	0.4258	2.3149	-0.5355	-1.0414	1.3955
CHEMBL256021	CCN(CC)C(=O)C1(c2ccccc2)CC1CNCC(OC)OC	IC50	'='	960	-1	NET	0.493	B (single protein format)	0.54	Test	-0.3791	-0.39	-0.3901	-0.8708	-0.4706	-0.6466	-0.1604	0.4552	-0.8737	0.2355	-1.2908	0.0355	1.9626	-2.5664	-0.0741
CHEMBL206598	CN[C@H]1CC[C@@H](c2ccc(Cl)c(Cl)c2)c2ccc(CNS(C)(=O)=O)cc21	IC50	'='	960	-1	NET	0.493	B (cell-based format)	0.562	Training	0.0623	0.7653	-0.1065	1.3332	0.6862	-0.6263	0.5704	0.6419	0.7029	0.8517	0.6736	0.2476	-0.8586	-0.4747	0.1919
CHEMBL388759	CN1[C@H]2CC[C@@H]1[C@@H](c1ncc(-c3ccc(Br)cc3)s1)[C@@H](c1ccc(Cl)cc1)C2	IC50	'='	960	-1	NET	0.493	F (cell-based format)	0.49	Training	0.835	1.5706	0.1679	0.0612	2.3041	0.6857	1.1032	-0.0241	0.6529	0.3316	1.538	0.7832	-1.5126	0.4749	0.5124
CHEMBL1684046	CNC(CC(C)C)C1(c2ccc(Cl)c(Cl)c2)CCCCC1	IC50	'='	960	-1	NET	0.493	B (cell-based format)	0.562	Training	0.7839	-0.2564	-0.1777	0.5085	0.9747	-0.6919	0.2575	-0.8913	-0.7844	0.7295	-0.2594	1.5281	0.2906	-1.1055	0.7666
CHEMBL608380	NCCc1cccc2[nH]cc(S(=O)(=O)c3ccccc3)c12	IC50	'='	960	-1	NET	0.493	B (cell-based format)	0.562	Test	-0.5795	-0.0849	0.0887	0.0974	0.6985	0.4606	-0.2357	1.721	0.3731	0.6382	0.2711	1.1762	-0.09	0.0465	0.7951
CHEMBL1087921	CNCCCN1Cc2ccccc2N(c2ccc(F)c(F)c2)S1(=O)=O	IC50	'='	970	-1	NET	0.493	B (cell-based format)	0.562	Training	0.0778	0.0962	-0.0273	0.4722	0.8681	-0.2656	0.4882	0.5436	-0.1333	0.8162	0.8158	1.058	-0.2993	-0.0827	0.6431
CHEMBL206697	CN[C@H]1CC[C@@H](c2ccc(Cl)c(Cl)c2)c2ccc(CO)cc21	IC50	'='	980	-1	NET	0.493	B (cell-based format)	0.562	Training	0.0924	0.3426	-0.1065	-0.2295	0.6091	0.0856	-0.0193	-0.2236	0.7152	0.0968	1.0386	0.4934	0.1066	-1.4095	0.6525
CHEMBL378483	CN1C2CCC1C1COC(=O)CCC3(CCC(=O)Nc4ccc(cc4)C1C2)c1ccccc1-c1ccccc13	IC50	'='	980	-1	NET	0.493	B (single protein format)	0.54	Training	0.9719	1.3972	0.8832	-0.1328	1.2194	1.1475	1.929	-0.1432	-0.5492	0.0835	1.9469	0.6084	-0.9928	0.5938	1.1366
CHEMBL809	CN[C@H]1CC[C@@H](c2ccc(Cl)c(Cl)c2)c2ccccc21	IC50	'='	984.8	-1	NET	0.493	B (cell membrane format)	0.237	Test	0.4625	0.1818	0.1197	-0.2708	0.51	0.3317	-0.5944	-0.3742	0.139	-0.2654	-0.3489	0.2846	0.5306	-0.6177	0.0189
CHEMBL378243	CN1C2CCC1C1COC(=O)CCSCCC(=O)Nc3ccc(cc3)C1C2	IC50	'='	990	-1	NET	0.493	B (single protein format)	0.54	Training	-0.5379	0.3014	-0.4693	-0.0032	1.3418	0.2657	-0.2692	1.0841	-0.4099	-0.6004	0.7357	0.2185	-0.3046	0.727	-0.1907
CHEMBL2430684	O=C1NCC(c2ccc(Cl)c(Cl)c2)C1c1ccc(Cl)c(Cl)c1	IC50	'='	990.3	-1	NET	0.493	B (cell-based format)	0.562	Training	0.6392	0.8208	-0.4441	0.5738	0.0899	-0.471	0.2798	-0.3339	1.5128	0.6273	0.2775	1.2956	-0.976	-0.4495	0.6483
CHEMBL3323109	CN1Cc2ccccc2C(c2ccc3ncccc3c2)C1	IC50	'='	1000	-1	NET	0.493	B (cell-based format)	0.562	Training	-0.3462	0.1917	0.7764	-0.2708	0.0018	1.0349	-0.5344	-0.7864	0.7845	-0.3166	0.9999	-0.3733	-0.6619	0.9004	0.3213
CHEMBL523475	COc1ccc(CC(C)(C)NCC(O)COc2cccc(Cl)c2C#N)cc1	IC50	'='	1000	-1	NET	0.493	B (single protein format)	0.54	Test	0.2339	0.4453	-0.2305	0.7557	-1.0664	-1.1553	0.3697	0.9717	0.4136	-0.1254	-1.3561	-0.9282	0.7238	-0.8017	-0.8582
CHEMBL1643517	CNC1Cc2ccccc2N(c2ccc(Cl)c(Cl)c2)C1	IC50	'='	1005	-1	NET	0.493	B (single protein format)	0.54	Training	0.4073	0.1772	0.1001	-0.1018	0.0462	0.0443	-0.0903	-0.6432	1.0513	-0.413	0.6098	0.2161	-0.0251	-0.0841	0.0106
CHEMBL1601669	C=C1/C(=C\C=C2/CCC[C@@]3(C)[C@H]2CC[C@@H]3[C@H](C)CCCC(C)C)C[C@@H](O)C[C@@H]1O	IC50	'='	1009	-1	NET	0.493	B (cell membrane format)	0.237	Training	0.2266	-0.2799	-0.6565	0.9183	1.4046	-0.5585	-0.0045	0.0382	-1.8558	0.1725	-0.8014	1.1264	0.1014	-0.3617	0.1978
CHEMBL403388	CCO[C@]1(c2cccc(OC)c2)CCCC[C@@H]1CN(C)C	IC50	'='	1010	-1	NET	0.493	B (single protein format)	0.54	Training	-0.0943	-0.5873	-0.1846	-0.0182	0.3724	-0.1719	-0.3943	-0.4032	-0.8743	-0.1413	-0.1479	0.2568	1.2268	-0.5747	0.3524
CHEMBL3703745	CC1(C)NCC(c2ccc(Cl)cc2)c2ccc(-c3cnc(C(F)(F)F)cn3)cc21	IC50	'='	1015	-1	NET	0.493	B (cell membrane format)	0.237	Test	0.4662	0.7893	0.6421	1.6573	-0.0479	-0.3365	0.5001	-0.029	-0.5106	0.7863	-0.0927	0.048	-0.5692	-0.0985	0.0499
CHEMBL3673145	Cc1nnc2ccc(-c3ccc4c(c3)CN3CCC4(c4ccc(Cl)cc4)CC3)cn12	IC50	'='	1020	-1	NET	0.493	B (cell membrane format)	0.237	Training	1.1937	1.3019	0.6719	0.0152	0.8342	1.1069	0.5717	-0.1522	-0.2777	0.1863	0.6323	-0.0062	-0.4266	-0.0803	0.5838
CHEMBL1082534	CNCCCN1Cc2ccccc2N(c2cccc(C)c2)S1(=O)=O	IC50	'='	1030	-1	NET	0.493	B (cell-based format)	0.562	Training	0.034	0.0744	0.1587	0.3414	1.1418	0.0402	0.2613	0.6164	0.0481	0.4972	0.8314	1.0671	-0.0835	0.3077	0.5251
CHEMBL3639720	FC(F)(F)c1ccc(C23CCN(CC2)Cc2cc(Oc4ccc(C(F)(F)F)nn4)ccc23)cc1	IC50	'='	1049	-1	NET	0.493	B (cell membrane format)	0.237	Training	1.185	1.106	0.8591	1.6863	0.1797	-0.0103	1.2683	-0.1242	-0.7839	0.9826	0.1797	-0.1089	-0.6979	-0.0324	0.2382
CHEMBL482292	CN(C)Cc1cc(S(N)(=O)=O)ccc1Cc1ccc(Cl)c(Cl)c1	IC50	'='	1050	-1	NET	0.493	B (cell-based format)	0.562	Test	-0.2207	0.657	-0.4441	2.2545	0.1763	-1.6663	0.2524	1.1552	1.5744	1.0975	-0.3182	0.911	-1.139	0.1989	-0.4062
CHEMBL4532628	COc1ccc(N2CCN(CCCn3nnnc3C(c3ccccc3)c3ccccc3)CC2)cc1	IC50	'='	1060	-1	NET	0.493	B (cell-based format)	0.562	Training	0.4265	1.8886	1.843	-0.7926	-0.4518	0.7763	0.1021	-0.0758	0.8057	-0.8455	0.1379	-0.7057	0.4972	0.309	-0.456
CHEMBL3775405	Cc1cccc(C)c1N1CCN(CCCN2CCC(Cc3ccccc3)CC2)CC1	IC50	'='	1070	-1	NET	0.493	B (cell-based format)	0.562	Training	1.5589	0.3941	1.3642	-0.2979	0.1791	0.2331	0.5695	-1.1025	-0.5027	-0.8764	-0.47	-0.7445	0.1982	0.5388	-0.7083
CHEMBL115769	COc1cc(N)[nH]c2nc(-c3ccc(F)cc3)c(-c3ccncc3)c1-2	IC50	'='	1070	-1	NET	0.493	B (cell membrane format)	0.237	Training	0.0075	0.4859	0.5674	-0.138	-0.6783	0.7444	-0.4164	0.8205	-0.0881	-0.2337	0.1232	-0.5439	0.2988	-0.0587	0.1428
CHEMBL4547192	Fc1ccc(C(F)(F)F)cc1N1CCN(CCCn2nnnc2C(c2ccccc2)c2ccccc2)CC1	IC50	'='	1090	-1	NET	0.493	B (cell-based format)	0.562	Test	0.9609	2.0041	1.6559	0.314	-0.5182	0.2789	1.346	-0.3507	0.4008	0.1498	0.35	-0.5593	-0.4222	0.6121	-0.1678
CHEMBL605089	CC1CCCN(CCc2cccc3[nH]cc(S(=O)(=O)c4ccccc4)c23)C1	IC50	'='	1092	-1	NET	0.493	B (cell-based format)	0.562	Training	0.4876	0.2495	0.727	0.2771	0.8574	0.3932	0.5589	0.3688	-0.4111	0.3696	0.1773	0.6154	-0.6227	0.5034	0.3671
CHEMBL486237	Cc1ccccc1O[C@H]1C[C@@H](N(C)C(C)C)c2ccccc21	IC50	'='	1100	-1	NET	0.493	B (cell-based format)	0.562	Training	0.4297	-0.1787	0.0071	0.2217	-0.197	-0.1282	-0.0349	-0.9141	-0.2201	-0.0147	0.2947	1.0258	-0.4492	0.0769	0.3255
CHEMBL572350	CCNC[C@H](O)[C@H](c1ccccc1)n1cc(C)c2ccccc21	IC50	'='	1100	-1	NET	0.493	B (cell-based format)	0.562	Training	0.143	-0.11	0.2873	-0.4736	-0.364	0.4386	-0.3997	-0.1035	-0.1594	-0.5053	0.2533	-0.1822	0.5596	0.2289	0.3331
CHEMBL4469505	Clc1cccc(N2CCN(CCCn3nnnc3C(c3ccccc3)c3ccccc3)CC2)c1Cl	IC50	'='	1100	-1	NET	0.493	B (cell-based format)	0.562	Test	1.0331	2.3484	1.6834	-0.5527	-0.3538	0.6765	0.5755	-0.2739	1.2489	-0.5547	0.0153	-0.1021	0.1001	0.504	-0.1553
CHEMBL383081	CN[C@H]1CC[C@@H](c2ccc(Cl)c(Cl)c2)c2cc(C(N)=O)ccc21	IC50	'='	1100	-1	NET	0.493	B (cell-based format)	0.562	Training	-0.0455	0.5022	-0.1065	0.2962	0.4851	-0.1848	0.0663	0.497	0.8451	0.3403	1.0204	0.5596	-0.4519	-0.8688	0.66
CHEMBL255448	COCCN(C)C(=O)[C@@]1(c2ccsc2)C[C@H]1CN	IC50	'='	1100	-1	NET	0.493	B (cell-based format)	0.562	Training	-1.3992	-0.5974	-1.3465	-0.418	0.0038	-0.9757	-0.626	2.344	-0.5467	1.3329	-1.2883	0.6199	0.9575	-1.8159	0.3922
CHEMBL4455262	Fc1cc(Cl)ccc1N1CCN(CCCn2nnnc2C(c2ccccc2)c2ccccc2)CC1	IC50	'='	1100	-1	NET	0.493	B (cell-based format)	0.562	Training	0.8227	2.084	1.6559	-0.4257	-0.3891	0.6862	0.4942	-0.2739	0.9603	-0.5524	0.1442	-0.6655	0.0347	0.6714	-0.2017
CHEMBL1172	Clc1ccc2c(c1)CCc1cccnc1C2=C1CCNCC1	IC50	'='	1116	-1	NET	0.493	B (cell membrane format)	0.237	Test	-0.1769	0.1218	0.7374	-0.4438	0.406	1.0845	-0.748	-0.1295	-0.3269	-0.4805	0.1039	-0.4174	0.3254	0.3801	-0.1344
CHEMBL1173277	Cc1cccc([C@]2(O)OCC(C)(C)N[C@H]2C)c1	IC50	'='	1130	-1	NET	0.493	B (cell-based format)	0.562	Training	-0.7899	-0.889	-0.4464	2.4102	-0.5028	-1.5741	-0.1705	0.5809	-1.276	2.1845	-0.5932	0.1552	-1.7176	-0.5506	0.7211
CHEMBL116463	N#Cc1ccc(CCOC(=O)NC2CCN(CCCC(c3ccc(F)cc3)c3ccc(F)cc3)CC2)cc1	IC50	'='	1140	-1	NET	0.493	B (single protein format)	0.54	Training	1.5703	1.1935	1.2046	-0.1245	-0.4639	-0.3602	0.9857	0.0957	-0.0833	-1.0256	-0.5006	-0.9973	0.6184	0.3353	-1.2891
CHEMBL205837	CN[C@H]1CC[C@@H](c2ccc(Cl)c(Cl)c2)c2cccc(C(N)=O)c21	IC50	'='	1150	-1	NET	0.493	B (cell-based format)	0.562	Training	-0.0455	0.5024	-0.079	0.1959	0.469	0.087	0.0543	0.497	0.8451	0.3543	0.966	0.6319	-0.3497	-0.8088	0.9837
CHEMBL77675	N=C(Nc1ccccc1)Nc1ccccc1	IC50	'='	1152	-1	NET	0.493	B (cell membrane format)	0.237	Test	-0.2317	-0.4851	0.5674	-0.3202	-1.6173	-0.333	-1.3242	0.8611	0.3465	-1.2338	-1.9707	-0.9345	1.3463	0.639	-1.6033
CHEMBL229381	Cc1ccc([C@H]2C[C@@H]3CC[C@H]([C@H]2c2ncc(-c4ccc(Cl)cc4)s2)N3C)cc1	IC50	'='	1170	-1	NET	0.493	F (cell-based format)	0.49	Training	0.5739	0.8739	0.1679	0.0612	2.073	0.6857	0.9879	-0.0241	0.0708	0.304	1.538	0.7832	-1.5126	0.4749	0.5124
CHEMBL3774516	FC(F)(F)c1ccc(N2CCN(CCCN3CCC(Cc4ccccc4)CC3)CC2)cc1	IC50	'='	1170	-1	NET	0.493	B (cell-based format)	0.562	Training	1.7747	0.4643	1.5238	0.5181	0.0062	-0.1992	1.2891	-1.1166	-0.7715	-0.177	-0.3656	-0.868	-0.2625	0.6252	-1.0272
CHEMBL599230	CC(C(=O)c1cccc(Br)c1)N1CCCCC1	IC50	'='	1180	-1	NET	0.493	B (cell-based format)	0.562	Training	0.0928	-0.1191	0.2483	0.0581	-0.3901	-0.712	-0.7186	-0.4044	0.4901	-0.3625	-1.4851	-0.17	0.3917	-0.085	-0.6066
CHEMBL1643514	CN(C)[C@@H]1CCN(c2ccc(Cl)c(Cl)c2)c2ccccc21	IC50	'='	1184	-1	NET	0.493	B (single protein format)	0.54	Test	0.6378	0.2987	0.1197	0.3187	0.078	0.0434	0.1688	-0.9817	1.0748	-0.1764	0.5313	0.9792	-0.4999	0.2706	0.3875
CHEMBL2430700	O=C1NCC(c2ccc(Cl)cc2)C1c1ccc2ccccc2c1	IC50	'='	1187	-1	NET	0.493	B (cell-based format)	0.562	Training	0.3653	0.4155	0.4193	-0.1375	-0.1281	0.7054	-0.023	-0.412	0.6538	-0.0902	0.6521	-0.2913	-0.6775	0.4	0.4367
CHEMBL4442592	Brc1ccc(N2CCN(CCCn3nnnc3C(c3ccccc3)c3ccccc3)CC2)cc1	IC50	'='	1200	-1	NET	0.493	B (cell-based format)	0.562	Training	0.8295	2.496	1.843	-0.5831	-0.2274	0.6994	0.3103	-0.2456	1.3417	-0.7731	0.1162	-0.692	0.1911	0.7424	-0.4992
CHEMBL469809	c1ccc2cc(CO[C@@H]3CCNC3)ccc2c1	IC50	'='	1200	-1	NET	0.493	B (cell-based format)	0.562	Training	-0.2632	-0.5871	-0.219	-0.6207	-0.8415	0.5275	-0.9855	-0.4122	-0.0228	-1.0791	-0.5401	-0.9752	0.3224	0.932	-1.1137
CHEMBL567289	c1cnc(N(Cc2ccc3ccccc3c2)C2CCNCC2)nc1	IC50	'='	1200	-1	NET	0.493	B (cell-based format)	0.562	Test	0.028	0.2736	1.6949	-0.7188	-0.5141	0.8397	-0.4655	-0.0761	0.316	-0.9452	0.0239	-0.6423	0.2498	1.0746	-0.6703
CHEMBL566173	CCNC[C@H](O)[C@H](c1ccccc1)n1ccc2ccccc21	IC50	'='	1200	-1	NET	0.493	B (cell-based format)	0.562	Training	0.0399	-0.1929	0.2873	-0.725	-0.534	0.5865	-0.6418	-0.0516	-0.1278	-0.7747	-0.0036	-0.4164	0.8291	0.3229	0.0181
CHEMBL4295202	COc1ccccc1N1CCN(CCCOc2ccc3ccccc3c2)CC1	IC50	'='	1200	-1	NET	0.493	B (cell-based format)	0.562	Training	1.3074	0.5517	1.0956	-0.7461	-0.54	0.5971	0.2665	-0.6755	0.2722	-0.9502	-0.1114	-0.8089	0.6054	0.1983	-0.6436
CHEMBL3673134	[C-]#[N+]c1ccc(-c2ccc3c(c2)CN2CCC3(c3ccc(Cl)cc3)C2)cc1	IC50	'='	1209	-1	NET	0.493	B (cell membrane format)	0.237	Training	0.767	0.8236	0.6271	-0.1258	0.7074	0.9269	0.1542	-0.5383	-0.1388	0.1301	0.4305	-0.0509	-0.0505	-0.3276	0.4242
CHEMBL1173280	C[C@@H]1NC(C)(C)CO[C@@]1(O)c1cccc([N+](=O)[O-])c1	IC50	'='	1210	-1	NET	0.493	B (cell-based format)	0.562	Test	-0.9423	-0.7525	-0.4464	2.3772	-0.7088	-1.6698	-0.0205	2.1941	-1.3301	2.5784	-0.3331	0.1238	-1.6323	-0.6994	0.6866
CHEMBL290106	Oc1c(Cl)cc(Cl)cc1Sc1cc(Cl)cc(Cl)c1O	IC50	'='	1235	-1	NET	0.493	B (cell membrane format)	0.237	Training	0.9007	0.9289	-0.7081	1.2934	0.7039	-1.3669	-0.3082	1.1166	1.6379	0.2914	-1.1303	-0.0369	-0.0853	-0.4797	-0.0599
CHEMBL380758	CN[C@H]1CC[C@@H](c2ccc(Cl)c(Cl)c2)c2ccc(C(=O)OC)cc21	IC50	'='	1250	-1	NET	0.493	B (cell-based format)	0.562	Training	0.4333	0.5814	-0.1065	-0.0928	0.4158	-0.1792	0.2617	-0.1147	0.8021	0.2865	0.9235	0.4531	0.0319	-1.5224	0.7305
CHEMBL203776	CN[C@H]1CC[C@@H](c2ccc(Cl)c(Cl)c2)c2ccc(S(=O)(=O)NC)cc21	IC50	'='	1250	-1	NET	0.493	B (cell-based format)	0.562	Training	0.0641	0.6476	-0.1065	0.6231	1.2088	-0.5148	0.5661	0.7157	0.6553	1.0646	0.881	1.0912	-0.5175	-1.7458	0.8877
CHEMBL153062	CCCCCCCCCc1ccc(O)cc1	IC50	'='	1254	-1	NET	0.493	B (cell membrane format)	0.237	Test	0.311	-1.1512	-0.7081	-0.71	-0.5431	-1.5156	-1.3257	0.016	-1.2462	-1.4392	-2.0251	-0.9345	2.5746	0.0878	-2.2459
CHEMBL566830	CC(C(=O)c1cccc(Cl)c1)N(C)C	IC50	'='	1260	-1	NET	0.493	B (cell-based format)	0.562	Training	-0.632	-0.6773	-0.7081	1.2571	-1.2276	-2.4325	-1.0344	-0.1344	1.1472	0.3373	-2.1766	0.9266	0.212	-1.0313	-0.5559
CHEMBL4064805	Fc1ccc(C(OCCN2CCN(c3ccccc3Cl)CC2)c2ccc(F)cc2)cc1	IC50	'='	1260	-1	NET	0.493	B (cell-based format)	0.562	Training	1.6602	1.0042	1.2437	-0.1249	-0.5926	0.0144	0.7685	-0.9623	0.4062	-0.5302	-0.2081	-0.6392	0.0185	0.2757	-0.5486
CHEMBL577294	CC(O)COC[C@H]1O[C@@H]2O[C@@H]3[C@@H](COCC(C)O)O[C@H](O[C@@H]4[C@@H](COCC(C)O)O[C@H](O[C@@H]5[C@@H](COCC(C)O)O[C@H](O[C@@H]6[C@@H](COCC(C)O)O[C@H](O[C@@H]7[C@@H](COCC(C)O)O[C@H](O[C@@H]8[C@@H](COCC(C)O)O[C@H](O[C@H]1[C@H](O)[C@H]2O)[C@H](O)[C@H]8O)[C@H](O)[C@H]7O)[C@H](O)[C@H]6O)[C@H](O)[C@H]5O)[C@H](O)[C@H]4O)[C@H](O)[C@H]3O	IC50	'='	1270	-1	NET	0.493	B (cell membrane format)	0.237	Test	-7.1469	3.974	0.3275	0.89	-0.2517	-0.8051	0.7732	2.3326	-2.0063	-0.1285	0.0192	-0.3786	0.1003	-0.2738	-0.0295
CHEMBL567288	CCC(=O)N(Cc1ccc2ccccc2c1)C1CCNCC1	IC50	'='	1300	-1	NET	0.493	B (cell-based format)	0.562	Training	-0.061	-0.267	0.7374	-0.5279	-0.4133	0.1342	-0.6038	-0.2208	-0.3795	-0.6978	-0.2731	-0.5111	0.6164	-0.0732	-0.4753
CHEMBL491268	CN(C)Cc1ccccc1Cc1ccc(Cl)c(Cl)c1	IC50	'='	1300	-1	NET	0.493	B (cell-based format)	0.562	Training	0.3891	0.1711	-0.219	0.7557	-0.5664	-1.0369	-0.3365	-1.2135	1.6353	-0.2172	-0.8385	0.1565	0.0108	0.3725	-0.8078
CHEMBL2036265	CNC1CC=C(c2c[nH]c3ccc(NC(=N)c4cccs4)cc23)CC1.Cl	IC50	'='	1300	-1	NET	0.493	B (cell-based format)	0.562	Training	-0.2189	0.4042	-0.2581	-0.3954	-0.2611	0.5994	-0.2375	1.4003	0.1827	-0.4316	0.3385	-0.5033	-0.1379	-0.1351	0.0782
CHEMBL492842	CSc1ccc(Cc2ccccc2CN(C)C)cc1	IC50	'='	1300	-1	NET	0.493	B (cell-based format)	0.562	Test	0.1599	0.1371	-0.0319	0.1015	-0.2701	-0.621	-0.6898	-0.1543	1.6473	-0.7396	-0.7684	-0.8681	0.9126	-0.1328	-1.0679
CHEMBL41	CNCCC(Oc1ccc(C(F)(F)F)cc1)c1ccccc1	IC50	'='	1303	-1	NET	0.493	B (cell membrane format)	0.237	Training	0.4571	-0.2877	0.2483	0.8746	-1.0837	-0.966	-0.4506	-0.1689	-0.5443	-0.0948	-1.2443	-0.6257	0.8967	0.0189	-1.0859
CHEMBL4086279	Fc1ccc(C(OCCN2CCN(c3cccc(Cl)c3)CC2)c2ccc(F)cc2)cc1	IC50	'='	1313	-1	NET	0.493	B (cell-based format)	0.562	Training	1.6602	1.0027	1.2046	-0.0042	-0.5403	-0.0649	0.7934	-0.9623	0.4062	-0.5427	-0.1076	-0.8392	-0.0565	0.3934	-0.6863
CHEMBL4101780	Fc1ccc(C(OCCN2CCN(c3ccc(Cl)c(Cl)c3)CC2)c2ccc(F)cc2)cc1	IC50	'='	1323	-1	NET	0.493	B (cell-based format)	0.562	Training	1.9441	1.3179	1.0186	0.1066	-0.4444	-0.2978	1.1257	-0.9733	0.6338	-0.3241	-0.0095	-0.2648	-0.2238	0.0891	-0.5608
CHEMBL4060900	C(=C/c1ccccc1)\CN1CCN(CCCn2nnnc2C(c2ccccc2)c2ccccc2)CC1	IC50	'='	1327	-1	NET	0.493	B (cell-based format)	0.562	Test	0.531	2.0884	2.1622	-0.815	-0.5223	0.7165	-0.09	-0.3008	0.9518	-1.1231	-0.2773	-0.8793	0.6428	0.9842	-0.9699
CHEMBL30008	Fc1ccc(C(c2ccc(F)cc2)N2CCN(C/C=C/c3ccccc3)CC2)cc1	IC50	'='	1339	-1	NET	0.493	B (cell membrane format)	0.237	Training	1.2786	0.8825	1.5238	-0.2604	-0.4817	0.1209	-0.2777	-0.5648	-0.0742	-0.7475	-0.8996	-0.6793	0.6919	0.2044	-0.885
CHEMBL4243862	O=C(NCCCN1CCN(c2ccc(Cl)cc2)CC1)c1cc2ccccc2s1	IC50	'='	1340	-1	NET	0.493	B (cell-based format)	0.562	Training	1.1504	0.922	0.6053	-0.2063	0.1025	0.1078	0.458	0.3747	0.6628	-0.6038	-0.0495	-0.4639	-0.0587	0.5187	-0.7202
CHEMBL2219839	Clc1ccc(C(OCc2ccccc2)C2CNC2)cc1	IC50	'='	1344	-1	NET	0.493	B (cell-based format)	0.562	Training	0.196	-0.0954	0.2483	-0.4345	-0.6764	-0.6462	-0.6567	-0.54	0.399	-0.8771	-0.806	-0.7834	0.3898	0.6229	-1.2185
CHEMBL4068516	O=[N+]([O-])c1ccc(-c2nnnn2CCN2CCC(Cc3ccccc3)CC2)cc1	IC50	'='	1350	-1	NET	0.493	B (cell-based format)	0.562	Test	-0.3111	1.0544	0.8855	-0.22	-0.4435	0.2104	-0.2935	1.0054	0.4113	-0.3734	-0.3078	-0.9856	0.0737	0.5322	-0.769
CHEMBL296419	COc1ccc(CCN2CCC(Nc3nc4ccccc4n3Cc3ccc(F)cc3)CC2)cc1	IC50	'='	1375	-1	NET	0.493	B (cell membrane format)	0.237	Training	0.8473	1.1047	1.2437	-0.3143	-0.3206	0.3283	-0.1469	-0.0659	-0.4276	-0.6332	-0.5124	-0.7662	0.5197	-0.0106	-0.6894
CHEMBL2430701	O=C1NCC(c2ccccc2Cl)C1c1ccc2ccccc2c1	IC50	'='	1376	-1	NET	0.493	B (cell-based format)	0.562	Training	0.3653	0.416	0.4572	-0.2777	-0.1589	0.8983	-0.035	-0.412	0.6538	-0.0755	0.6186	0.0551	-0.5793	0.4077	0.6594
CHEMBL1201151	C#C[C@]1(O)CC[C@H]2[C@@H]3CCc4cc(OC)ccc4[C@H]3CC[C@@]21C	IC50	'='	1382	-1	NET	0.493	B (cell membrane format)	0.237	Training	-0.1828	-0.2478	-0.2948	0.2166	2.3708	0.6726	-0.0336	-0.0554	-1.3994	0.8923	0.422	2.1899	-0.1903	-1.4113	1.3308
CHEMBL1411979	CN(C)CCN(Cc1cccs1)c1ccccn1	IC50	'='	1391	-1	NET	0.493	B (cell membrane format)	0.237	Test	-0.3896	-0.3354	-0.3901	-0.0023	-0.5892	-0.5999	-1.1889	0.6912	0.07	-0.9739	-1.5868	-0.7644	1.2048	0.4435	-1.4259
CHEMBL1201203	CN1[C@H]2CC[C@@H]1C[C@H](OC(c1ccccc1)c1ccccc1)C2	IC50	'='	1391	-1	NET	0.493	B (cell membrane format)	0.237	Training	0.165	-0.1504	0.8855	-0.4403	0.3168	0.7576	-0.7545	-0.4108	-0.8427	-0.6264	-0.7065	-0.1241	0.3752	0.3511	-0.4195
CHEMBL471036	c1ccc2cc(COC3CCNCC3)ccc2c1	IC50	'='	1400	-1	NET	0.493	B (cell-based format)	0.562	Training	-0.0998	-0.5528	0.7374	-0.6709	-0.7802	0.452	-0.9122	-0.4591	-0.2025	-1.1735	-0.5128	-0.9878	0.5153	0.9842	-1.2713
CHEMBL451460	c1ccc2cc(OCC3CCNC3)ccc2c1	IC50	'='	1400	-1	NET	0.493	B (cell-based format)	0.562	Training	0.0454	-0.6155	-0.219	-0.6207	-0.9275	0.5275	-0.8416	-0.4122	-0.0959	-1.0504	-0.5401	-0.9752	0.3224	0.932	-1.1137
CHEMBL269799	CCN(C)C(=O)C1(c2ccccc2)CC1CN	IC50	'='	1400	-1	NET	0.493	B (single protein format)	0.54	Test	-0.8606	-0.758	-0.3901	-0.4085	-0.7142	-1.0397	-0.4257	0.9001	-0.4531	1.1586	-1.4139	0.6343	0.9011	-2.1561	0.3961
CHEMBL507422	CN(C)Cc1ccccc1Oc1ccc(C2CC2)cc1	IC50	'='	1400	-1	NET	0.493	B (cell-based format)	0.562	Training	-0.1066	-0.2879	-0.0319	0.1484	-1.0224	-0.7401	-0.4284	-0.8745	0.0194	-0.1181	-0.8202	-0.662	-0.1849	0.7469	-1.0846
CHEMBL379333	CN1C2CCC1C1COC(=O)CCC(=O)CCC(=O)Nc3ccc(cc3)C1C2	IC50	'='	1400	-1	NET	0.493	B (single protein format)	0.54	Training	-1.1477	-0.0229	-0.4693	0.2789	0.8093	-0.031	-0.3285	0.792	-1.1122	-0.3801	0.5821	0.1703	-0.558	0.5115	-0.1132
CHEMBL1084934	CNCCN1Cc2cc(F)ccc2N(c2ccccc2F)S1(=O)=O	IC50	'='	1400	-1	NET	0.493	B (cell-based format)	0.562	Training	-0.0856	0.0663	-0.0273	0.6	0.8016	-0.1431	0.4115	0.6164	0.0007	0.9543	0.9223	1.1181	-0.4716	-0.0079	0.9304
CHEMBL588119	CCCCCCCCN[C@H](C)[C@@H](O)c1ccc(SC(C)C)cc1	IC50	'='	1400.4	-1	NET	0.493	B (cell membrane format)	0.237	Test	0.7807	-0.4033	-0.7081	0.0968	-0.1394	-1.657	-0.8521	0.6895	-0.8938	-0.9493	-1.8453	-0.6325	1.8619	-0.1754	-1.5176
CHEMBL4534817	c1ccc(C(c2ccccc2)c2nnnn2CCCN2CCN(c3ccccc3)CC2)cc1	IC50	'='	1450	-1	NET	0.493	B (cell-based format)	0.562	Training	0.4653	1.718	2.1622	-0.8351	-0.4623	0.9424	-0.0763	-0.2158	0.8639	-0.9708	-0.0421	-0.6775	0.425	0.9362	-0.5887
CHEMBL894	CC(NC(C)(C)C)C(=O)c1cccc(Cl)c1	IC50	'='	1450	-1	NET	0.493	B (single protein format)	0.54	Training	-0.1477	-0.6905	-0.7081	3.147	-1.1923	-2.4823	-0.202	0.2801	0.2145	1.0457	-2.2231	-0.7592	-0.7174	0.3332	-0.8992
CHEMBL470078	CN1CCN(CC(c2ccc(F)cc2)C2(O)CCCCC2)CC1.Cl.Cl	IC50	'='	1452	-1	NET	0.493	B (cell-based format)	0.562	Training	-0.0194	-0.4663	0.6467	0.4826	0.3453	-0.5126	-0.0978	-0.4545	-1.3519	0.1161	-0.3237	-0.1967	-0.3184	0.1749	-0.3474
CHEMBL335423	COC(=O)C1C(c2ccc(OC)c(OC)c2)CC2CCC1N2C	IC50	'='	1452	-1	NET	0.493	B (cell-based format)	0.562	Test	-0.8351	-0.2774	-0.6565	-0.3985	0.9607	0.3245	-0.4968	0.2585	-0.8999	0.3222	0.9819	0.6264	0.2861	-2.1597	1.4941
CHEMBL3334793	CN(C)CCC(c1cc2ccccc2s1)N1CCOCC1	IC50	'='	1456.3	-1	NET	0.493	B (cell-based format)	0.562	Training	-0.0628	-0.1323	0.2873	-0.0504	1.0544	0.1785	-0.5522	0.2509	0.0136	-0.6759	0.1485	0.0891	0.1159	0.9178	-0.5532
CHEMBL4091502	c1ccc(CCCN2CCN(CCn3nnnc3C(c3ccccc3)c3ccccc3)CC2)cc1	IC50	'='	1467	-1	NET	0.493	B (cell-based format)	0.562	Training	0.4534	1.7934	2.1622	-0.7943	-0.3745	0.7339	-0.1076	-0.2739	0.6425	-1.0779	-0.1921	-0.8704	0.5521	0.9587	-0.9068
CHEMBL42	CN1CCN(C2=Nc3cc(Cl)ccc3Nc3ccccc32)CC1	IC50	'='	1470	-1	NET	0.493	B (cell membrane format)	0.237	Training	0.2471	0.3594	0.4193	0.0237	-0.2286	0.524	-0.5314	-0.0259	-0.0165	-0.3732	0.1042	-0.5951	0.0593	0.2661	-0.2351
CHEMBL83	CC/C(=C(\c1ccccc1)c1ccc(OCCN(C)C)cc1)c1ccccc1	IC50	'='	1472	-1	NET	0.493	B (cell membrane format)	0.237	Test	1.317	0.6179	1.2046	-0.4087	-0.7672	0.1318	-0.3845	-0.4456	0.017	-0.8068	-0.9801	-0.5871	1.208	-0.039	-0.7808
CHEMBL445800	Cl.Cl.OC1(C(CN2CCNCC2)c2ccc(F)cc2)CCCCC1	IC50	'='	1499	-1	NET	0.493	B (cell-based format)	0.562	Training	-0.1285	-0.5881	0.9658	0.1386	0.2178	-0.1785	-0.3374	-0.1106	-1.4677	-0.1041	-0.4407	-0.1538	0.021	0.4511	-0.4741
CHEMBL512130	c1ccc2cc(CN(C3CCC3)C3CCNCC3)ccc2c1	IC50	'='	1500	-1	NET	0.493	B (cell-based format)	0.562	Training	0.3311	-0.2886	0.7374	-0.6463	0.0674	0.2163	-0.3835	-0.8377	-0.7634	-0.8552	-0.03	-0.3097	-0.0646	1.0024	-0.6358
CHEMBL401976	CCN(CC)C(=O)[C@@]1(c2ccccn2)C[C@H]1CN	IC50	'='	1500	-1	NET	0.493	B (cell-based format)	0.562	Training	-1.0733	-0.7736	-0.3901	-0.803	-0.7067	-0.4583	-0.6278	1.2607	-1.1008	1.3596	-1.1798	0.3562	1.376	-3.1379	0.8321
CHEMBL402088	CCN(CC)C(=O)[C@@]1(c2cccnc2)C[C@H]1CN	IC50	'='	1500	-1	NET	0.493	B (cell-based format)	0.562	Test	-1.1139	-0.7295	-0.3901	-0.803	-0.6981	-0.4583	-0.5991	1.2607	-0.8791	1.3439	-1.1798	0.5347	1.376	-3.1379	0.8321
CHEMBL481526	CCOc1ccc(Oc2ccccc2CN(C)C)cc1	IC50	'='	1500	-1	NET	0.493	B (cell-based format)	0.562	Training	-0.0245	-0.3173	-0.0319	0.0687	-1.2214	-0.5222	-0.8285	-0.4839	0.4163	-0.8302	-0.8463	-1.0296	1.0682	0.4203	-1.1522
CHEMBL206404	CNC(=O)c1cccc2c1[C@@H](NC)CC[C@H]2c1ccc(Cl)c(Cl)c1	IC50	'='	1500	-1	NET	0.493	B (cell-based format)	0.562	Training	0.191	0.5642	-0.079	-0.1893	0.4908	0.0483	0.1557	-0.0245	0.7596	0.2659	0.9924	0.5459	0.1303	-1.4647	0.9975
CHEMBL1087922	CNCCCN1Cc2ccccc2N(c2ccc(F)c(Cl)c2)S1(=O)=O	IC50	'='	1500	-1	NET	0.493	B (cell-based format)	0.562	Training	0.2882	0.3591	-0.0273	0.4722	1.094	-0.2656	0.5815	0.5436	0.2836	0.798	0.8158	1.2226	-0.2993	-0.0827	0.6431
CHEMBL258336	CO[C@]1(c2ccccc2)CCCC[C@@H]1CN(C)C	IC50	'='	1518	-1	NET	0.493	B (single protein format)	0.54	Test	-0.3736	-0.776	0.1346	-0.0464	0.3387	0.009	-0.645	-0.6742	-0.7904	-0.0997	-0.6373	0.499	0.9937	-0.6572	0.4829
CHEMBL4100713	c1ccc(CC2CCN(CCCCn3nnnc3C(c3ccccc3)c3ccccc3)CC2)cc1	IC50	'='	1530	-1	NET	0.493	B (cell-based format)	0.562	Training	0.7414	1.6597	2.1622	-0.7825	-0.1884	0.7453	0.0161	-0.3435	0.3465	-1.0428	-0.223	-0.8704	0.5521	1.0665	-0.8896
CHEMBL4756591	CCNc1ncc2c(n1)N1CCC[C@H]1CN(c1cccc(OC(CCNC)c3ccccc3)c1)C2=O	IC50	'='	1533	-1	NET	0.493	B (cell-based format)	0.562	Training	0.9596	1.2923	0.6995	-0.5669	-0.2631	0.7312	0.8905	0.3804	-0.0131	-0.4183	1.1067	-0.5216	0.2835	0.3456	0.1934
CHEMBL452928	NCC1CCC(CCc2c(F)c(F)c(F)c(F)c2F)O1	IC50	'='	1541	-1	NET	0.493	B (cell-based format)	0.562	Training	-0.3608	-0.7901	-1.1674	0.3351	-0.8271	-1.1904	-0.2199	0.0564	-1.4446	0.8723	-0.9878	-0.6605	-0.1301	-2.1147	0.7754
CHEMBL3673146	Clc1ccc(C23CCN(CC2)Cc2cc(-c4cnc5ccccc5n4)ccc23)cc1	IC50	'='	1545	-1	NET	0.493	B (cell membrane format)	0.237	Test	0.6716	1.3884	1.3482	-0.1768	0.76	1.2055	0.1758	-0.2207	-0.0352	0.037	0.6166	-0.1184	-0.2394	0.0725	0.3637
CHEMBL229436	Cc1ccc([C@H]2C[C@@H]3CC[C@H]([C@H]2c2ncc(-c4ccc([N+](=O)[O-])cc4)s2)N3C)cc1	IC50	'='	1550	-1	NET	0.493	F (cell-based format)	0.49	Training	0.2407	0.7781	0.1679	0.1799	1.7205	0.5702	1.0522	0.9044	-0.2849	0.5998	1.4773	0.7364	-1.4948	0.3493	0.5446
CHEMBL479	CSc1ccc2c(c1)N(CCC1CCCCN1C)c1ccccc1S2	IC50	'='	1551	-1	NET	0.493	B (cell membrane format)	0.237	Training	1.1193	0.7848	0.6972	-0.4953	1.7119	0.693	-0.2771	0.4371	0.0257	-0.4935	-0.1521	-0.003	0.5328	-0.1864	-0.2064
CHEMBL1173771	C[C@@H]1NC(C)(C)CO[C@@]1(O)c1cccc(-c2ccc3ccccc3c2)c1	IC50	'='	1570	-1	NET	0.493	B (cell-based format)	0.562	Training	0.5703	0.313	0.6811	1.0709	-0.3378	-0.101	1.0995	-0.1512	-0.2564	1.206	0.5588	-0.0396	-1.4842	0.0558	0.6877
CHEMBL578612	CC(C(=O)c1cccc(Cl)c1)N(C)C(C)(C)C	IC50	'='	1570	-1	NET	0.493	B (cell-based format)	0.562	Test	-0.0386	-0.5675	-0.7081	2.6805	-1.2137	-2.7966	0.0181	-0.3488	0.1076	1.7153	-2.2581	3.8153	-0.948	-1.0774	-0.1572
CHEMBL4091567	Fc1ccc(C(OCCN2CCN(c3ccc(Cl)cc3)CC2)c2ccc(F)cc2)cc1	IC50	'='	1590	-1	NET	0.493	B (cell-based format)	0.562	Training	1.6602	1.0027	1.2046	-0.0177	-0.5171	-0.1439	0.7934	-0.9623	0.4062	-0.545	-0.0472	-0.8392	-0.0565	0.2691	-0.7374
CHEMBL487690	CN(C)[C@@H]1C[C@H](Oc2ccc(Cl)cc2)c2ccccc21	IC50	'='	1600	-1	NET	0.493	B (cell-based format)	0.562	Training	0.2074	-0.0017	-0.0319	0.3053	-0.2837	0.0512	-0.2632	-0.8745	0.5866	-0.0943	0.289	0.0996	-0.5274	0.4501	0.1122
CHEMBL4532284	Clc1cccc(N2CCN(CCCn3nnnc3C(c3ccccc3)c3ccccc3)CC2)c1	IC50	'='	1620	-1	NET	0.493	B (cell-based format)	0.562	Training	0.7492	2.0317	1.843	-0.571	-0.371	0.77	0.2681	-0.2456	1.0615	-0.769	0.0622	-0.692	0.1911	0.853	-0.4535
CHEMBL4105112	Fc1ccc(C(OCCN2CCN(c3ncccn3)CC2)c2ccc(F)cc2)cc1	IC50	'='	1621	-1	NET	0.493	B (cell-based format)	0.562	Test	0.4949	0.745	1.5238	-0.2831	-0.7555	0.103	0.049	-0.2964	0.1905	-0.727	-0.2296	-0.9057	0.1982	0.4728	-0.845
CHEMBL565845	Cc1cc(C(=O)C(C)NC(C)(C)C)ccc1Br	IC50	'='	1623	-1	NET	0.493	B (cell-based format)	0.562	Training	0.0358	-0.1444	-0.8953	3.1899	-0.8502	-2.8195	0.0709	0.0842	0.596	1.6867	-1.7635	0.9588	-1.1686	-0.6168	-0.4208
CHEMBL3917777	COC(c1ccccc1C)C1CNC1	IC50	'='	1660	-1	NET	0.493	B (cell-based format)	0.562	Training	-0.7652	-1.008	-0.6703	-0.6326	-0.897	-0.9286	-1.2758	-0.1624	-0.3929	-0.595	-1.6036	-0.0585	1.0066	-0.9225	-0.2149
CHEMBL2430682	O=C1NCC(c2cccc(Cl)c2)C1c1ccc(Cl)cc1	IC50	'='	1662	-1	NET	0.493	B (cell-based format)	0.562	Training	0.0714	0.1904	-0.0709	0.2529	-0.2055	0.1032	-0.3847	-0.2416	0.8893	0.0362	0.0112	-0.3388	-0.5274	0.2499	0.2838
CHEMBL568140	CC(NC(C)(C)C)C(=O)c1ccc(Cl)c(Cl)c1	IC50	'='	1670	-1	NET	0.493	B (cell-based format)	0.562	Test	0.1362	-0.3753	-0.8953	3.1899	-1.0087	-2.8195	0.1099	0.0842	0.516	1.7667	-1.7635	0.4766	-1.1686	-0.6168	-0.4208
CHEMBL1170441	Cc1ccc([C@]2(O)OCC(C)(C)N[C@H]2C)cc1	IC50	'='	1680	-1	NET	0.493	B (cell-based format)	0.562	Training	-0.7899	-0.889	-0.4464	2.3847	-0.4871	-1.6895	-0.1705	0.5809	-1.276	2.1831	-0.3601	0.1552	-1.7176	-0.7855	0.6682
CHEMBL3613151	O=C(NCCN1CCC(Cc2ccccc2)CC1)C(c1ccccc1)c1ccccc1	IC50	'='	1680	-1	NET	0.493	B (cell-based format)	0.562	Training	1.1599	0.6568	2.1622	-0.6169	-0.3263	0.3705	0.0845	-0.5527	-0.1264	-1.0861	-0.6463	-0.9091	0.6871	0.9033	-1.0589
CHEMBL3317698	CC1CCN(c2ccc(Cl)c(Cl)c2)C(=O)CN1.Cl	IC50	'='	1700	-1	NET	0.493	B (cell-based format)	0.562	Training	-0.1856	-0.2873	-0.8953	0.6603	-0.2041	-1.2011	-0.5654	0.1553	0.6862	0.1138	-0.0181	0.382	-0.3109	-0.4964	-0.3359
CHEMBL4092998	c1ccc(CC2CCN(CCn3nnnc3C(c3ccccc3)c3ccccc3)CC2)cc1	IC50	'='	1710	-1	NET	0.493	B (cell-based format)	0.562	Test	0.4146	1.5933	2.1622	-0.7369	-0.2478	0.8178	-0.1117	-0.2891	0.5607	-0.9445	-0.0737	-0.8511	0.356	1.0173	-0.7296
CHEMBL4559266	Cc1cccc(C)c1N1CCN(CCCn2nnnc2C(c2ccccc2)c2ccccc2)CC1	IC50	'='	1720	-1	NET	0.493	B (cell-based format)	0.562	Training	0.6716	1.8816	1.6834	-0.5213	-0.3826	0.802	0.4002	-0.2739	0.7725	-0.6192	0.0358	-0.462	0.1001	0.6066	-0.0275
CHEMBL1643896	CN1[C@H]2CC[C@@H]1[C@@H](C(=O)N1CCCC1)[C@@H](c1ccc(I)cc1)C2	IC50	'='	1728	-1	NET	0.493	B (single protein format)	0.54	Training	0.0335	1.3248	-0.4693	-0.0374	1.7972	0.6464	-0.0254	-0.4694	0.1373	-0.1846	0.8594	0.5604	-0.8106	0.4004	0.719
CHEMBL744	Nc1nc2ccc(OC(F)(F)F)cc2s1	IC50	'='	1733	-1	NET	0.493	B (cell membrane format)	0.237	Training	-1.0213	-0.4601	-0.8953	2.9239	-0.8322	-1.0506	-0.8888	1.9247	0.2278	0.8046	-1.2191	-0.5983	-0.6203	0.5367	-0.4684
CHEMBL4101722	C(=C/c1ccccc1)\CN1CCN(CCn2nnnc2C(c2ccccc2)c2ccccc2)CC1	IC50	'='	1760	-1	NET	0.493	B (cell-based format)	0.562	Test	0.3676	2.0584	2.1622	-0.7943	-0.5465	0.7339	-0.1535	-0.2739	1.0689	-1.0777	-0.1921	-0.8704	0.5521	0.9587	-0.9068
CHEMBL456222	COc1ccc(F)cc1C[C@H]1CC[C@H](CCN)O1	IC50	'='	1774	-1	NET	0.493	B (cell-based format)	0.562	Training	-0.6936	-0.8314	-0.8953	-0.2047	-0.494	-0.3639	-1.0042	0.6111	-1.0181	-0.5632	-0.4737	-1.0087	1.1588	-0.6981	-0.5549
CHEMBL453996	c1ccc2cc(OCC3CCNCC3)ccc2c1	IC50	'='	1800	-1	NET	0.493	B (cell-based format)	0.562	Training	0.2088	-0.5786	0.7374	-0.6709	-0.7843	0.452	-0.7681	-0.4591	-0.2719	-1.1461	-0.5128	-0.9878	0.5153	0.9842	-1.2713
CHEMBL382241	CN[C@H]1CC[C@@H](c2ccc(Cl)c(Cl)c2)c2cc([S+](C)[O-])ccc21	IC50	'='	1800	-1	NET	0.493	B (cell-based format)	0.562	Training	0.0572	0.4755	-0.1065	0.2962	1.317	-0.1848	0.0329	0.6735	0.7172	0.1721	1.0204	1.0294	-0.4519	-0.8688	0.66
CHEMBL226933	COc1ccc(-c2cnc([C@H]3[C@@H](c4ccc(C)cc4)C[C@@H]4CC[C@H]3N4C)s2)cc1	IC50	'='	1810	-1	NET	0.493	F (cell-based format)	0.49	Test	0.2512	0.7308	0.1679	-0.2059	1.8404	0.777	0.833	0.1618	-0.1818	0.195	1.5247	0.7288	-1.1357	0.0109	0.5232
CHEMBL375685	Cc1ccc([C@H]2C[C@@H]3CC[C@H]([C@H]2c2ncc(-c4ccc(Br)cc4)s2)N3C)cc1	IC50	'='	1820	-1	NET	0.493	F (cell-based format)	0.49	Training	0.6542	1.3383	0.1679	0.0612	2.2646	0.6857	1.0274	-0.0241	0.3817	0.3017	1.538	0.7832	-1.5126	0.4749	0.5124
CHEMBL54	O=C(CCCN1CCC(O)(c2ccc(Cl)cc2)CC1)c1ccc(F)cc1	IC50	'='	1836	-1	NET	0.493	B (cell membrane format)	0.237	Training	0.4041	0.2881	0.4078	0.5589	-0.1613	-0.8386	-0.2984	0.1158	-0.485	-0.0942	-0.8974	-0.4616	0.3762	-0.3326	-0.7109
CHEMBL432727	CN1C2CCC1C(C(=O)NCCCCCCNC(=O)C1C(c3ccc(Cl)cc3)CC3CCC1N3C)C(c1ccc(Cl)cc1)C2	IC50	'='	1846	-1	NET	0.493	B (cell-based format)	0.562	Training	1.165	1.7116	0.4078	-0.0138	1.456	0.3824	1.636	-0.2439	-1.0165	-0.0046	1.0606	0.5915	-0.6128	0.1846	0.59
CHEMBL1641622	N[C@H]1Cc2ccccc2N(c2ccc(Cl)c(Cl)c2)C1	IC50	'='	1849	-1	NET	0.493	B (single protein format)	0.54	Test	0.2293	0.1085	0.1001	0.3101	-0.1312	0.0304	-0.1607	-0.0691	1.1567	-0.3109	0.4061	0.2872	-0.5991	0.6487	0.0647
CHEMBL1643516	CN(C)C1Cc2ccccc2N(c2ccc(Cl)c(Cl)c2)C1	IC50	'='	1857	-1	NET	0.493	B (single protein format)	0.54	Training	0.5164	0.2983	0.1001	0.464	0.1565	-0.2761	0.124	-0.9817	1.0748	-0.1833	0.6855	1.0988	-0.6087	0.4498	-0.0058
CHEMBL4762006	CCNc1ncc2c(n1)N(C)CCN(c1cccc(OC(CCN(C)C)c3ccccc3)c1)C2=O	IC50	'='	1862	-1	NET	0.493	B (cell-based format)	0.562	Training	0.8208	1.344	0.6995	-0.0027	-0.5885	0.0363	0.7961	0.2777	0.405	-0.3223	0.5887	-0.6236	0.1347	0.2381	-0.1108
CHEMBL1070	COc1ccc2cc(CCC(C)=O)ccc2c1	IC50	'='	1868	-1	NET	0.493	B (cell membrane format)	0.237	Training	-0.3905	-0.5775	-0.4441	0.2934	-0.693	-0.7891	-1.0456	0.123	-0.1748	-0.5154	-0.8897	-0.7618	0.9201	-0.4003	-0.9219
CHEMBL395110	CN1CCCC(CN2c3ccccc3Sc3ccccc32)C1	IC50	'='	1877	-1	NET	0.493	B (cell membrane format)	0.237	Test	0.6679	0.1702	0.8832	-0.3101	1.2602	0.9768	-0.4949	0.0197	-0.2329	-0.5305	-0.0688	-0.2997	0.2591	0.4893	-0.2394
CHEMBL4558778	Fc1cccc(N2CCN(CCCn3nnnc3C(c3ccccc3)c3ccccc3)CC2)c1	IC50	'='	1890	-1	NET	0.493	B (cell-based format)	0.562	Training	0.5388	1.7688	1.843	-0.571	-0.4809	0.77	0.1747	-0.2456	0.7653	-0.7605	0.0622	-0.692	0.1911	0.853	-0.4535
CHEMBL469552	N#Cc1ccc2cc(OCC3CCNCC3)ccc2c1	IC50	'='	1900	-1	NET	0.493	B (cell-based format)	0.562	Training	0.0823	-0.2822	0.5123	-0.5896	-0.7699	0.1901	-0.5378	0.3655	0.0178	-0.8046	-0.1697	-1.0096	0.635	0.0589	-0.9869
CHEMBL2430685	O=C1NCC(c2ccc(Cl)cc2)C1c1ccc(Cl)c(Cl)c1	IC50	'='	1900	-1	NET	0.493	B (cell-based format)	0.562	Training	0.3553	0.5056	-0.2581	0.4104	-0.0128	-0.2547	-0.0524	-0.2897	1.2146	0.3435	0.2311	0.5143	-0.7615	-0.2069	0.4362
CHEMBL1262	Clc1ccc(CO/N=C(\Cn2ccnc2)c2ccc(Cl)cc2Cl)c(Cl)c1	IC50	'='	1910.3	-1	NET	0.493	B (cell membrane format)	0.237	Test	1.1029	1.2539	-0.4441	0.2964	-0.8001	-0.3709	-0.2393	0.0939	0.6076	-0.3769	-1.1304	-0.3629	0.5233	0.0498	-0.6841
CHEMBL17157	CC(C)(C)c1ccc(C(O)CCCN2CCC(C(O)(c3ccccc3)c3ccccc3)CC2)cc1	IC50	'='	1928	-1	NET	0.493	B (cell membrane format)	0.237	Training	1.4438	0.821	1.843	0.6162	0.0419	-0.2094	0.5699	-0.0462	-0.8273	0.0269	-0.9319	0.5651	0.2954	-0.0551	-0.3467
CHEMBL450907	COc1ccc(F)cc1CCCC1CCC(CCN)O1	IC50	'='	1930	-1	NET	0.493	B (cell-based format)	0.562	Training	-0.3668	-0.7585	-0.8953	-0.3619	-0.3647	-0.3946	-0.8606	0.4244	-1.2654	-0.7858	-0.8671	-1.0296	1.4466	-0.6435	-0.8712
CHEMBL726	OCCN1CCN(CCCN2c3ccccc3Sc3ccc(C(F)(F)F)cc32)CC1	IC50	'='	1962	-1	NET	0.493	B (cell membrane format)	0.237	Training	1.0554	0.6979	0.6581	0.5372	0.7166	0.1621	0.2968	0.2389	-0.5132	-0.0478	-0.2187	-0.3326	0.2761	0.099	-0.3788
CHEMBL446084	NCC[C@@H](Oc1ccc(C(F)(F)F)cc1)c1ccccc1	IC50	'='	1995	-1	NET	0.493	B (cell-based format)	0.562	Test	0.2791	-0.3487	0.2483	0.9882	-1.1948	-0.8457	0.0417	-0.0075	-0.1789	0.3896	-0.7568	-0.7301	0.3469	0.201	-0.9497
CHEMBL43048	CNC(C)Cc1ccc2c(c1)OCO2	IC50	'='	1995.26	-1	NET	0.493	B (cell-based format)	0.562	Training	-0.7926	-1.0138	-0.8953	-0.1416	-1.0047	-0.4909	-1.2917	0.3529	-0.3691	-0.5802	-0.7724	-1.0676	0.6662	-0.5556	-0.6686
CHEMBL1237210	CC(C)=CCC[C@]1(C)[C@@H](CC=C(C)C)C[C@]2(CC=C(C)C)C(=O)C(CC=C(C)C)=C(O)[C@@]1(C(=O)C(C)C)C2=O	IC50	'='	2000	-1	NET	0.493	B (single protein format)	0.54	Training	0.2722	0.6723	-1.1111	1.7548	1.4803	-1.3926	2.4216	0.2532	-1.2082	1.8947	1.3828	2.4666	-0.7059	-0.8221	2.0873
CHEMBL536352	CCC(C)C(=O)[C@]12C(=O)[C@](CC=C(C)C)(C[C@H](CC=C(C)C)[C@@]1(C)CCC=C(C)C)C(=O)C(CC=C(C)C)=C2O	IC50	'='	2000	-1	NET	0.493	B (single protein format)	0.54	Training	0.4356	0.709	-1.1111	1.4725	1.5217	-1.3502	2.4384	0.2175	-1.2605	1.7797	1.4368	2.3041	-0.3953	-1.2207	2.0843
CHEMBL565382	CCCCCC(NC(C)(C)C)C(=O)c1cccc(Cl)c1	IC50	'='	2000	-1	NET	0.493	B (cell-based format)	0.562	Test	0.5059	-0.5459	-0.7081	1.9306	-0.5508	-1.9913	-0.0136	-0.1308	-0.7031	0.6047	-1.4934	-0.8785	0.5357	0.0773	-1.1366
CHEMBL486236	CCN(CC)[C@@H]1C[C@H](Oc2ccccc2C)c2ccccc21	IC50	'='	2000	-1	NET	0.493	B (cell-based format)	0.562	Training	0.6629	-0.2057	0.0071	-0.6262	-0.1546	0.5432	-0.195	-0.9141	-0.2113	-0.3545	0.3573	-0.0942	0.6336	-0.954	0.4955
CHEMBL3317696	Cl.O=C1CNCC(F)(F)CN1c1ccc(Cl)c(Cl)c1	IC50	'='	2000	-1	NET	0.493	B (cell-based format)	0.562	Training	-0.0318	-0.192	-0.8953	1.8561	-0.6157	-1.5002	0.1313	0.0761	0.5794	1.4412	-0.0908	0.2973	-1.1366	-0.2912	-0.0536
CHEMBL493057	CN(C)Cc1ccccc1Sc1cccc(C(F)(F)F)c1	IC50	'='	2000	-1	NET	0.493	B (cell-based format)	0.562	Training	0.4443	0.0996	-0.0319	1.8649	-0.1371	-1.1606	0.2998	-0.2629	0.8591	0.7887	-0.9312	-0.3521	-0.5892	0.7844	-0.7916
CHEMBL445185	CN[C@@H]1C[C@H](Oc2ccccc2)c2ccccc21	IC50	'='	2000	-1	NET	0.493	B (cell-based format)	0.562	Test	-0.1856	-0.4364	0.2873	-0.7657	-0.5103	0.826	-0.8234	-0.4591	0.1552	-0.7031	0.0693	-0.5272	0.5357	0.1386	-0.0725
CHEMBL382810	CN[C@H]1CC[C@@H](c2ccc(Cl)c(Cl)c2)c2ccc([S+](C)[O-])cc21	IC50	'='	2000	-1	NET	0.493	B (cell-based format)	0.562	Training	0.0572	0.4755	-0.1065	0.2962	1.3101	-0.1882	0.0329	0.6735	0.7172	0.1722	1.0368	1.0294	-0.4519	-0.8688	0.6568
CHEMBL479411	CNCc1cc(NS(C)(=O)=O)ccc1Sc1ccc(SC)cc1	IC50	'='	2000	-1	NET	0.493	B (cell-based format)	0.562	Training	-0.2143	0.8602	-0.2581	1.2696	1.0375	-0.9611	-0.1083	2.7392	2.0805	0.3542	-0.4295	-0.6811	0.3143	-0.266	-0.788
CHEMBL370158	C[N+]1(CCl)C2C=C(c3ccccc3-c3ccccc3)CC1CC2	IC50	'='	2020	-1	NET	0.493	B (single protein format)	0.54	Training	0.6638	0.4526	0.5422	-0.3177	0.7614	0.8849	0.4358	-1.213	0.6337	0.5295	0.6513	1.7832	-0.3245	-0.1289	0.9024
CHEMBL3612830	O=C(NCCCN1CCC(Cc2ccccc2)CC1)C(c1ccc(Cl)cc1)c1ccc(Cl)cc1	IC50	'='	2020	-1	NET	0.493	B (cell-based format)	0.562	Test	1.8911	1.3141	1.5238	-0.1382	-0.1017	-0.1409	0.8371	-0.6173	0.2387	-0.7177	-0.502	-0.9349	0.287	0.5346	-0.9363
CHEMBL1221	Clc1ccc(CSC(Cn2ccnc2)c2ccc(Cl)cc2Cl)cc1	IC50	'='	2027	-1	NET	0.493	B (cell membrane format)	0.237	Training	0.9719	1.1635	-0.2581	0.1826	0.8517	-0.3678	-0.401	0.2304	0.8354	-0.527	-1.1174	-0.3598	0.5635	0.1049	-0.8663
CHEMBL2430680	O=C1NCC(c2ccc(Cl)c(Cl)c2)C1c1ccc(Cl)cc1	IC50	'='	2033	-1	NET	0.493	B (cell-based format)	0.562	Training	0.3553	0.5056	-0.2581	0.4104	-0.051	-0.2584	-0.0524	-0.2897	1.2146	0.3435	0.1191	0.5143	-0.7615	-0.2069	0.4327
CHEMBL1200406	CN(C)CCOC(c1ccccc1)c1ccccc1.Cn1c(=O)c2[nH]c(Cl)nc2n(C)c1=O	IC50	'='	2037	-1	NET	0.493	B (cell membrane format)	0.237	Training	0.2991	1.1678	0.7465	0.3079	-1.0553	-0.6061	-0.1954	0.6515	-0.0785	-0.2759	-1.267	-0.4494	0.6073	-0.2047	-0.3579
CHEMBL226984	Cc1ccc([C@H]2C[C@@H]3CC[C@H]([C@H]2c2ncc(-c4cccc([N+](=O)[O-])c4)s2)N3C)cc1	IC50	'='	2040	-1	NET	0.493	F (cell-based format)	0.49	Test	0.2407	0.7781	0.1679	0.1935	1.7058	0.5723	1.0522	0.9044	-0.2849	0.6032	1.4317	0.7364	-1.4948	0.4648	0.5338
CHEMBL629	CN(C)CCC=C1c2ccccc2CCc2ccccc21	IC50	'='	2041.74	-1	NET	0.493	B (cell-based format)	0.562	Training	0.2955	-0.0413	0.0071	-0.1957	0.082	0.4328	-0.3467	-1.2312	0.5562	-0.6215	0.715	-0.474	0.2269	0.735	-0.2493
CHEMBL4450647	Clc1ccc(N2CCN(CCCn3nnnc3C(c3ccccc3)c3ccccc3)CC2)c(Cl)c1	IC50	'='	2050	-1	NET	0.493	B (cell-based format)	0.562	Training	1.0331	2.3469	1.6559	-0.4257	-0.2773	0.6862	0.5875	-0.2739	1.2489	-0.5663	0.1442	-0.5313	0.0347	0.6714	-0.2017
CHEMBL566000	CC(NC(C)(C)C)C(=O)c1ccc(Cl)cc1	IC50	'='	2070	-1	NET	0.493	B (cell-based format)	0.562	Training	-0.1477	-0.6905	-0.7081	3.1183	-1.213	-2.6466	-0.2223	0.1738	0.025	1.429	-1.9587	-0.6987	-0.8723	-0.2785	-0.7843
CHEMBL596175	COc1ccc(C2=NN(CCCCCNCC[C@@H](Oc3cccc4ccccc34)c3cccs3)C(=O)[C@@H]3CC=CC[C@H]23)cc1OC	IC50	'='	2097	-1	NET	0.493	B (cell-based format)	0.562	Test	1.8455	2.2004	1.1748	-0.7557	-0.07	0.76	1.4429	0.303	-0.1766	-0.5484	0.5907	-0.4006	0.4804	0.042	-0.0269
CHEMBL1200623	CC[C@]1(O)CC[C@H]2[C@@H]3CCC4=CCCC[C@@H]4[C@H]3CC[C@@]21C	IC50	'='	2098	-1	NET	0.493	B (cell membrane format)	0.237	Training	-0.0687	-0.9648	-0.0698	0.216	3.8748	0.9225	-0.1197	-0.2132	-2.4665	0.8726	0.3233	3.0874	-0.3522	-1.0178	1.3667
CHEMBL3775085	Brc1ccc(N2CCN(CCN3CCC(Cc4ccccc4)CC3)CC2)cc1	IC50	'='	2100	-1	NET	0.493	B (cell-based format)	0.562	Training	1.5534	0.9786	1.5238	-0.3235	0.3967	0.0913	0.4157	-1.0866	0.2543	-1.0086	-0.2987	-1.02	0.1844	0.6567	-1.2225
CHEMBL202907	CN[C@H]1CC[C@@H](c2ccc(Cl)c(Cl)c2)c2cc(C(N)=O)c(NS(C)(=O)=O)cc21	IC50	'='	2100	-1	NET	0.493	B (cell-based format)	0.562	Training	-0.5115	1.0228	-0.2386	1.6751	0.7992	-0.6526	0.708	1.7119	0.8119	1.2169	1.3128	0.3663	-1.1954	-0.4038	0.7769
CHEMBL204285	CN[C@H]1CC[C@@H](c2ccc(Cl)c(Cl)c2)c2cc(S(N)(=O)=O)ccc21	IC50	'='	2100	-1	NET	0.493	B (cell-based format)	0.562	Test	-0.1472	0.6677	-0.1065	1.2704	1.1726	-0.4739	0.4477	1.2457	0.89	1.1622	0.9754	1.2704	-1.1019	-0.6969	0.7096
CHEMBL206211	CN[C@H]1CC[C@@H](c2ccc(Cl)c(Cl)c2)c2ccc(S(C)(=O)=O)cc21	IC50	'='	2100	-1	NET	0.493	B (cell-based format)	0.562	Training	0.1248	0.6198	-0.1065	1.2704	1.3733	-0.4771	0.6069	0.4077	0.8087	1.2317	1.0022	1.7619	-1.1019	-0.6969	0.7066
CHEMBL457966	NCCC1CCC(CCc2ccc(O)cc2)O1	IC50	'='	2126	-1	NET	0.493	B (cell-based format)	0.562	Training	-0.7502	-0.9236	-0.7081	-0.1806	-0.4306	-0.659	-1.2063	1.2317	-1.0933	-1.0677	-1.1965	-1.2272	1.1101	0.0929	-1.4959
CHEMBL380056	CN1CCCCCCCCCC(=O)OCC2C(CC3CCC2N3C)c2ccc1cc2	IC50	'='	2130	-1	NET	0.493	B (single protein format)	0.54	Training	0.8012	0.0058	-0.4693	-0.2865	1.1972	0.1954	0.3248	-0.3975	-1.3645	-0.8701	0.5648	0.3522	0.1841	0.7053	-0.4988
CHEMBL569700	CC(NC1CC1)C(=O)c1cccc(Cl)c1	IC50	'='	2150	-1	NET	0.493	B (cell-based format)	0.562	Test	-0.4932	-0.711	-0.7081	0.5251	-1.142	-2.1899	-0.8004	0.1738	0.0092	0.4656	-1.9461	-0.6987	-0.2417	-0.0909	-1.1278
CHEMBL461571	Cc1c(C(=O)c2ccc(Cl)cc2)c2ccc(OC(F)(F)F)cc2n1Cc1cccc(O[C@H](C)C(=O)O)c1	IC50	'='	2160	-1	NET	0.493	B (single protein format)	0.54	Training	1.3845	1.4525	0.3803	1.466	-0.6399	-0.6088	2.244	0.383	0.2066	0.6022	0.4013	-0.5248	-1.0883	0.5594	0.1372
CHEMBL4462562	Fc1ccc(N2CCN(CCCn3nnnc3C(c3ccccc3)c3ccccc3)CC2)c(F)c1	IC50	'='	2160	-1	NET	0.493	B (cell-based format)	0.562	Training	0.6122	1.8211	1.6559	-0.4257	-0.5117	0.6862	0.4009	-0.2739	0.6717	-0.5441	0.1442	-0.6655	0.0347	0.6714	-0.2017
CHEMBL1683892	CNCC1(c2ccc(F)c(F)c2)CCCCC1	IC50	'='	2188	-1	NET	0.493	B (single protein format)	0.54	Training	-0.1842	-0.9578	-0.1777	0.0354	-0.0534	-0.4791	-0.4535	-0.6643	-1.1666	0.2798	-0.5306	0.0067	0.7485	-0.5877	0.1245
CHEMBL549	CN(C)CCCC1(c2ccc(F)cc2)OCc2cc(C#N)ccc21	IC50	'='	2196	-1	NET	0.493	B (cell membrane format)	0.237	Test	-0.0496	0.1593	-0.2581	0.2713	-0.1029	-0.0831	-0.3764	0.0869	-0.3359	0.1257	-0.1972	-0.2415	0.5089	-0.5945	0.1147
CHEMBL403370	CCN(CC)C(=O)[C@@]1(c2nc3ccccc3s2)C[C@H]1CN	IC50	'='	2200	-1	NET	0.493	B (cell-based format)	0.562	Training	-0.8739	-0.0251	-0.6703	-0.57	0.7308	0.0806	-0.1912	1.8349	-0.0559	1.4684	0.0538	1.0684	0.3256	-2.379	1.2175
CHEMBL2034995	CN(C)[C@H]1CC[C@H](c2c[nH]c3ccc(NC(=N)c4cccs4)cc32)CC1.Cl	IC50	'='	2200	-1	NET	0.493	B (cell-based format)	0.562	Training	0.0581	0.3534	-0.2581	0.0635	0.1686	0.3629	0.0452	1.0517	-0.2448	-0.2402	0.32	0.3298	-0.611	0.287	0.1303
CHEMBL288826	O=C(NCCCN1CCC(Cc2ccccc2)CC1)C(c1ccccc1)c1ccccc1	IC50	'='	2210	-1	NET	0.493	B (cell-based format)	0.562	Training	1.3233	0.6867	2.1622	-0.6456	-0.2931	0.3248	0.1484	-0.5755	-0.226	-1.1367	-0.7317	-0.9182	0.787	0.934	-1.1506
CHEMBL288826	O=C(NCCCN1CCC(Cc2ccccc2)CC1)C(c1ccccc1)c1ccccc1	IC50	'='	2210	-1	NET	0.493	B (single protein format)	0.54	Test	1.3233	0.6867	2.1622	-0.6456	-0.2931	0.3248	0.1614	-0.4544	-0.0316	-1.4737	-0.8508	-0.9744	0.9094	1.2644	-1.3617
CHEMBL55	N=C(N)c1ccc(OCCCCCOc2ccc(C(=N)N)cc2)cc1	IC50	'='	2214	-1	NET	0.493	B (cell membrane format)	0.237	Training	0.2676	0.2866	-0.0709	0.1616	-1.1906	-1.0745	-0.7685	1.8009	-0.0243	-0.9133	-1.387	-0.7276	1.1951	-0.0151	-1.4788
CHEMBL7002	CC1(COc2ccc(CC3SC(=O)NC3=O)cc2)CCCCC1	IC50	'='	2220	-1	NET	0.493	B (cell membrane format)	0.237	Training	-0.2248	-0.1667	0.0094	0.7047	-0.2586	-0.5866	-0.5515	1.084	-0.9085	-0.0151	-1.4125	-0.6938	0.2591	0.0096	-0.7607
CHEMBL402116	CNC[C@H]1CCCC[C@]1(OC)c1cccc(O)c1	IC50	'='	2250	-1	NET	0.493	B (single protein format)	0.54	Training	-0.668	-0.8034	-0.1846	-0.4676	0.1301	0.1528	-0.741	0.5797	-0.8716	-0.1062	-0.4417	0.499	1.404	-1.3194	0.7474
CHEMBL1084016	CC(C)NCC(O)CCN1c2ccccc2N(c2ccccc2)S1(=O)=O	IC50	'='	2255	-1	NET	0.493	B (cell-based format)	0.562	Test	-0.0386	0.123	0.2873	0.7456	0.6796	-0.2036	0.3456	1.0809	-0.2846	0.5085	0.3088	0.9297	-0.4231	0.4706	0.4832
CHEMBL407803	CN1C2CCC1C(C(=O)NCCCCNC(=O)C1C(c3ccc(Cl)cc3)CC3CCC1N3C)C(c1ccc(Cl)cc1)C2	IC50	'='	2258	-1	NET	0.493	B (cell-based format)	0.562	Training	0.8382	1.6388	0.4078	0.0548	1.4979	0.4405	1.5073	-0.1968	-0.9059	0.1154	1.1817	0.6689	-0.8168	0.1084	0.7967
CHEMBL633	CCCCc1oc2ccccc2c1C(=O)c1cc(I)c(OCCN(CC)CC)c(I)c1	IC50	'='	2271	-1	NET	0.493	B (cell membrane format)	0.237	Training	2.353	3.8381	-0.3511	-0.362	0.0733	-0.0445	0.2781	0.0318	0.6652	-0.2828	-0.6788	-0.1418	1.1134	-0.8582	-0.0812
CHEMBL4063974	Fc1ccc(-c2nnnn2CCCN2CCC(Cc3ccccc3)CC2)cc1	IC50	'='	2280	-1	NET	0.493	B (cell-based format)	0.562	Training	-0.0249	0.9174	0.8855	-0.4137	-0.3737	0.3009	-0.392	-0.084	0.3617	-0.8283	-0.4628	-1.0466	0.2668	0.7446	-0.994
CHEMBL2219885	c1ccc(COC(c2ccccc2)C2CNC2)cc1	IC50	'='	2299	-1	NET	0.493	B (cell-based format)	0.562	Test	-0.0879	-0.4091	0.5674	-0.8715	-0.8587	-0.2821	-1.001	-0.5015	0.0193	-1.2339	-1.076	-0.7622	0.8114	0.9599	-1.4106
CHEMBL227231	CN1[C@H]2CC[C@@H]1[C@@H](c1ncc(-c3cccc(Br)c3)s1)[C@@H](c1ccc(Cl)cc1)C2	IC50	'='	2300	-1	NET	0.493	F (cell-based format)	0.49	Training	0.835	1.5706	0.1679	0.0755	2.151	0.7696	1.1032	-0.0241	0.6529	0.333	1.4579	0.7832	-1.5126	0.5984	0.563
CHEMBL256019	NCC1CC1(C(=O)N1CCOCC1)c1ccccc1	IC50	'='	2300	-1	NET	0.493	B (single protein format)	0.54	Training	-0.8611	-0.6054	0.5674	-0.6708	-0.5617	0.0739	-0.3721	0.9591	-0.7074	0.5372	-0.9436	0.2856	0.4163	-0.3605	0.0082
CHEMBL1830883	CN1CCOC(CN2c3ccccc3N(c3ccccc3)S2(=O)=O)C1	IC50	'='	2304	-1	NET	0.493	B (cell-based format)	0.562	Training	-0.1048	0.2333	0.9245	0.359	0.9065	0.6586	0.3389	0.4891	-0.0523	0.5709	0.7705	0.9297	-0.8746	0.7717	0.8971
CHEMBL3673143	Clc1ccc(C23CCN(CC2)Cc2cc(-c4cnccn4)ccc23)cc1	IC50	'='	2305	-1	NET	0.493	B (cell membrane format)	0.237	Test	0.3092	0.7306	1.1771	-0.2083	0.9117	1.0606	-0.1131	-0.1455	-0.2479	-0.0095	0.4248	-0.0446	-0.0598	0.0536	0.2754
CHEMBL165	Oc1ccc(/C=C/c2cc(O)cc(O)c2)cc1	IC50	'='	2312	-1	NET	0.493	B (cell membrane format)	0.237	Training	-0.4124	-0.2573	-0.2833	0.7848	-1.3724	-0.9734	-1.0633	1.1621	0.5717	-0.6472	-1.4423	-0.9345	0.5411	0.2099	-1.0746
CHEMBL379755	CN1C2CCC1C1COC(=O)CCCCCCCCCCC(=O)Nc3ccc(cc3)C1C2	IC50	'='	2320	-1	NET	0.493	B (single protein format)	0.54	Training	0.3261	0.0218	-0.4693	-0.2349	0.9828	0.0875	0.0651	0.1625	-1.57	-0.9641	0.3588	0.0048	0.3441	0.9498	-0.7944
CHEMBL447750	CC(C)(C)c1ccc(C2CCC(CN)O2)cc1	IC50	'='	2322	-1	NET	0.493	B (cell-based format)	0.562	Training	-0.4896	-0.8946	-0.7081	1.5112	-0.4028	-0.9859	-0.3142	0.2906	-1.2031	0.8692	-0.5715	1.4305	-0.5053	-0.7215	-0.3345
CHEMBL1813308	CN1C[C@@H]2CCCC[C@]2(c2ccc(F)c(F)c2)C1	IC50	'='	2344.23	-1	NET	0.493	B (cell-based format)	0.562	Test	-0.1034	-0.8037	-0.3717	0.5275	0.9204	0.1225	-0.0865	-1.2135	-1.4627	1.1505	0.6403	1.3197	-1.1278	-0.1716	1.386
CHEMBL566207	Cc1ccc(C(=O)C(C)NC(C)(C)C)cc1	IC50	'='	2350	-1	NET	0.493	B (cell-based format)	0.562	Training	-0.3284	-0.9229	-0.7081	3.1183	-1.2737	-2.6466	-0.3036	0.1738	-0.5556	1.3651	-1.9587	-0.6987	-0.8723	-0.2785	-0.7843
CHEMBL6467	CSc1ccc(CC(C)N)cc1	IC50	'='	2375	-1	NET	0.493	B (single protein format)	0.54	Training	-0.6461	-0.7524	-0.7081	0.5702	-0.3831	-1.6878	-1.3846	2.2981	1.7862	-1.1839	-1.9542	-1.2774	1.7871	-0.5713	-1.7574
CHEMBL808	Clc1ccc(COC(Cn2ccnc2)c2ccc(Cl)cc2Cl)cc1	IC50	'='	2435	-1	NET	0.493	B (cell membrane format)	0.237	Training	0.7309	0.7853	-0.2581	0.1826	-0.6121	-0.3678	-0.4796	-0.1058	0.3292	-0.5344	-1.1174	-0.5835	0.5635	0.1049	-0.8663
CHEMBL1173430	CC1NC(C)(C)COC1(O)c1cc(Cl)cc(Cl)c1	IC50	'='	2440	-1	NET	0.493	B (cell-based format)	0.562	Test	-0.3252	-0.343	-0.6588	2.792	-0.1449	-1.6729	0.2551	0.4793	-0.2793	2.4813	-0.2831	0.0825	-2.0726	-0.4176	0.9937
CHEMBL1813309	COc1cccc([C@]23CCCC[C@H]2CN(C)C3)c1	IC50	'='	2454.71	-1	NET	0.493	B (cell-based format)	0.562	Training	-0.2892	-0.7363	-0.1846	-0.1036	1.042	0.619	-0.3981	-0.8271	-1.2013	0.5656	0.5249	1.2172	-0.226	-0.4668	1.1997
CHEMBL257991	O=C(Nc1ccccc1-c1cn2c(CN3CCNCC3)csc2n1)c1cnc2ccccc2n1	IC50	'='	2470	-1	NET	0.493	B (single protein format)	0.54	Training	-0.4476	1.6194	1.4147	-0.3937	0.0499	1.0078	0.1364	1.1714	0.5525	-0.6848	0.6604	-0.6297	-0.4638	1.2114	-0.1189
CHEMBL4532229	FC(F)(F)c1cccc(N2CCN(CCCn3nnnc3C(c3ccccc3)c3ccccc3)CC2)c1	IC50	'='	2480	-1	NET	0.493	B (cell-based format)	0.562	Training	0.8875	1.9518	1.843	0.1973	-0.5018	0.3968	1.1199	-0.3264	0.4809	-0.033	0.0768	-0.5812	-0.2883	0.7796	-0.3589
CHEMBL3775008	Clc1ccc(N2CCN(CCN3CCC(Cc4ccccc4)CC3)CC2)c(Cl)c1	IC50	'='	2500	-1	NET	0.493	B (cell-based format)	0.562	Test	1.7569	0.8294	1.3367	-0.1398	0.3162	0.0942	0.693	-1.0948	0.1751	-0.7492	-0.2516	-0.8139	-0.006	0.5728	-0.8374
CHEMBL568350	CS(=O)(=O)N(Cc1ccc2ccccc2c1)C1CCNCC1	IC50	'='	2500	-1	NET	0.493	B (cell-based format)	0.562	Training	-0.1098	-0.0922	0.7374	0.9582	0.1619	-0.1486	0.0018	0.6671	0.0122	0.3262	-0.3645	1.4807	-0.6122	0.8639	-0.4246
CHEMBL4071385	c1ccc(CC2CCN(CCCn3nnnc3-c3cccc4ccccc34)CC2)cc1	IC50	'='	2510	-1	NET	0.493	B (cell-based format)	0.562	Training	0.4794	1.4055	1.4033	-0.6969	-0.204	0.9495	0.051	-0.2286	0.5687	-0.8204	0.0974	-0.8577	0.1374	0.9197	-0.5118
CHEMBL165790	CC(C)Oc1ccc2c(=O)c(-c3ccccc3)coc2c1	IC50	'='	2512.5	-1	NET	0.493	B (cell membrane format)	0.237	Training	0.3758	-0.1719	0.3998	0.2214	-0.9995	0.2422	-0.5983	0.261	-0.3009	-0.2874	-0.5938	-0.5917	0.3535	0.1736	-0.2445
CHEMBL566420	CC(C(=O)c1cccc(Cl)c1)N1CCCCC1	IC50	'='	2520	-1	NET	0.493	B (cell-based format)	0.562	Test	0.0125	-0.5835	0.2483	0.0581	-0.6158	-0.712	-0.7608	-0.4044	-0.1015	-0.3576	-1.4851	-0.17	0.3917	-0.085	-0.6066
CHEMBL205028	CCCCNC(CCC)C(=O)c1ccc(Cl)c(Cl)c1	IC50	'='	2520	-1	NET	0.493	F (cell-based format)	0.49	Training	0.5146	-0.3292	-0.8953	-0.1735	-0.5335	-1.6224	-0.1818	0.0893	0.2648	-0.2285	-0.9521	0.34	1.5518	-0.8738	-1.1308
CHEMBL2430687	O=C1NCC(c2ccccc2Cl)C1c1ccc(Cl)c(Cl)c1	IC50	'='	2521	-1	NET	0.493	B (cell-based format)	0.562	Training	0.3553	0.5061	-0.219	0.2518	-0.0476	-0.0366	-0.0645	-0.2897	1.2146	0.3601	0.1933	0.9051	-0.6505	-0.1982	0.6879
CHEMBL599846	CC(NC1CCCC1)C(=O)c1cccc(Br)c1	IC50	'='	2530	-1	NET	0.493	B (cell-based format)	0.562	Training	-0.0861	-0.1738	-0.7081	0.2861	-0.515	-0.852	-0.8055	0.0045	0.1981	-0.3802	-1.5653	-0.7574	0.2499	0.1388	-0.8495
CHEMBL4283917	c1ccc(CC2CCN(CCCOc3ccc4ccccc4c3)CC2)cc1	IC50	'='	2540	-1	NET	0.493	B (cell-based format)	0.562	Test	1.4589	0.285	1.3757	-0.6104	-0.2419	0.404	0.1537	-1.0011	-0.1953	-1.1658	-0.3936	-1.0676	0.4726	1.0338	-1.3305
CHEMBL566001	CC(NC(C)(C)C)C(=O)c1ccc(Br)cc1	IC50	'='	2540	-1	NET	0.493	B (cell-based format)	0.562	Training	-0.0674	-0.2262	-0.7081	3.1183	-0.9632	-2.6466	-0.1801	0.1738	0.6906	1.424	-1.9587	-0.6987	-0.8723	-0.2785	-0.7843
CHEMBL3334795	CN(C)CCC(c1csc2ccccc12)N1CCOCC1	IC50	'='	2541.5	-1	NET	0.493	B (cell-based format)	0.562	Training	-0.1034	-0.077	0.2873	-0.1957	0.8472	0.3815	-0.5721	0.2509	0.1967	-0.6718	0.164	-0.1056	0.2269	0.735	-0.2908
CHEMBL4251399	O=C(NCCCN1CCN(c2cccc(Cl)c2Cl)CC1)c1ccc2ccccc2n1	IC50	'='	2550	-1	NET	0.493	B (cell-based format)	0.562	Training	1.0426	1.2467	0.8969	-0.2387	-0.4836	0.0815	0.495	-0.1193	0.8053	-0.4226	-0.1611	-0.1386	-0.0302	0.1605	-0.3861
CHEMBL4073602	Clc1ccc(-c2nnnn2CCCN2CCC(Cc3ccccc3)CC2)cc1	IC50	'='	2580	-1	NET	0.493	B (cell-based format)	0.562	Test	0.1855	1.1803	0.8855	-0.4137	-0.2499	0.3009	-0.2987	-0.084	0.7248	-0.8375	-0.4628	-1.0466	0.2668	0.7446	-0.994
CHEMBL1231	CCN(CC)CC#CCOC(=O)C(O)(c1ccccc1)C1CCCCC1	IC50	'='	2595.1	-1	NET	0.493	B (cell membrane format)	0.237	Training	0.154	-0.1345	0.5674	-0.607	-0.7394	-0.5315	-0.7923	0.3309	-0.934	-0.4286	-1.6396	-0.1189	1.6826	-0.9191	-0.5978
CHEMBL446230	CCN([C@@H]1CCNC1)S(=O)(=O)c1ccc2ccccc2c1	IC50	'='	2600	-1	NET	0.493	B (cell-based format)	0.562	Training	0.0467	-0.2314	-0.219	0.1613	0.792	0.3367	0.0255	0.7548	-0.1054	0.5532	-0.2917	1.7347	-0.201	-0.432	0.6728
CHEMBL270569	CCN(CC)C(=O)C1(c2ccccc2)CC1CNCc1ccc[nH]1	IC50	'='	2600	-1	NET	0.493	B (single protein format)	0.54	Training	0.0321	-0.3456	-0.3901	-0.7298	-0.4642	-0.0751	0.0353	0.3067	-0.9579	0.1069	-1.1308	-0.015	0.974	-0.8534	-0.2254
CHEMBL121460	CN(CCOC(c1ccc(F)cc1)c1ccc(F)cc1)CCN(C)CCOC(c1ccc(F)cc1)c1ccc(F)cc1	IC50	'='	2600	-1	NET	0.493	F (cell-based format)	0.49	Test	2.0422	1.7141	1.2046	0.2183	-0.8648	-0.6591	1.7612	-0.6751	0.1388	-0.3382	-0.1412	-0.7293	-0.2231	0.4052	-1.1046
CHEMBL219916	O=c1[nH]c2ccccc2n1CCCN1CCC(n2c(=O)[nH]c3cc(Cl)ccc32)CC1	IC50	'='	2614	-1	NET	0.493	B (cell membrane format)	0.237	Training	-0.1221	0.7458	0.4193	-0.0245	-0.0624	0.8481	-0.2808	0.5892	-0.555	-0.2614	-0.341	-0.473	-0.003	0.1534	0.12
CHEMBL334255	CCCCCCCCCCCCCCCC[n+]1ccccc1.[Br-]	IC50	'='	2653	-1	NET	0.493	B (cell membrane format)	0.237	Training	1.5251	-1.1724	-0.3901	-1.4309	-0.1317	-1.0268	-1.1364	-0.5498	-2.1342	-1.5573	-2.1585	-0.9345	3.1399	0.6187	-2.6902
CHEMBL900	Cc1ccccc1C(OCCN(C)C)c1ccccc1	IC50	'='	2666	-1	NET	0.493	B (cell membrane format)	0.237	Training	0.0057	-0.2737	0.2873	0.008	-0.884	-0.4803	-1.0271	-0.3487	-0.0754	-0.8126	-1.4041	-0.4829	1.1691	0.2071	-0.9919
CHEMBL787	CC(C)(O)c1ccccc1CC[C@@H](SCC1(CC(=O)O)CC1)c1cccc(/C=C/c2ccc3ccc(Cl)cc3n2)c1	IC50	'='	2689	-1	NET	0.493	B (cell membrane format)	0.237	Test	1.6629	2.3856	0.8694	1.0097	0.4415	-0.5867	1.2004	0.4852	-0.0869	0.2556	-0.9586	-0.2498	-0.0223	0.1157	-0.599
CHEMBL4239115	Cc1ccc(N2CCN(CCCNC(=O)c3ccc4ccccc4c3)CC2)cc1	IC50	'='	2690	-1	NET	0.493	B (cell-based format)	0.562	Training	1.2165	0.6764	1.0565	-0.2651	-0.4275	0.0901	0.4955	-0.4181	0.3215	-0.7368	-0.0469	-0.7854	0.0737	0.4321	-0.8018
CHEMBL4092411	CNc1nc(C#Cc2ccc(Cl)s2)nc2c1ncn2[C@@H]1O[C@H](C(=O)OC)[C@@H](O)[C@H]1O	IC50	'='	2690	-1	NET	0.493	B (cell-based format)	0.562	Training	-1.469	1.1317	-1.0273	0.0562	-0.9011	0.1029	-0.1685	2.7072	0.3269	0.494	0.5617	-0.5759	-0.4657	-1.06	1.0988
CHEMBL481124	CN(C)Cc1ccccc1Oc1ccc(CC2CC2)cc1	IC50	'='	2700	-1	NET	0.493	B (cell-based format)	0.562	Training	0.0586	-0.2508	-0.0319	0.2293	-0.9493	-0.9635	-0.3337	-0.8952	-0.1386	-0.2436	-0.8703	-1.0467	-0.1061	0.9308	-1.3292
CHEMBL203236	CN[C@H]1CC[C@@H](c2ccc(Cl)c(Cl)c2)c2ccc(S(=O)(=O)N(C)C)cc21	IC50	'='	2700	-1	NET	0.493	B (cell-based format)	0.562	Test	0.321	0.7684	-0.1065	0.9297	1.2179	-0.7392	0.8953	0.3791	0.683	1.248	0.7554	2.9924	-0.9512	-1.185	0.8794
CHEMBL637	COc1ccc(C(CN(C)C)C2(O)CCCCC2)cc1	IC50	'='	2708	-1	NET	0.493	B (cell membrane format)	0.237	Training	-0.469	-0.6532	0.0094	0.6106	-0.0087	-0.7894	-0.8402	0.1753	-1.0982	-0.0704	-1.2588	-0.1377	0.8278	-0.5713	-0.431
CHEMBL2430686	O=C1NCC(c2cccc(Cl)c2)C1c1ccc(Cl)c(Cl)c1	IC50	'='	2745	-1	NET	0.493	B (cell-based format)	0.562	Training	0.3553	0.5056	-0.2581	0.4304	-0.0518	-0.1343	-0.0524	-0.2897	1.2146	0.3456	0.1813	0.5143	-0.7615	-0.0242	0.5152
CHEMBL1289	Clc1cc(Cl)c(OCC#CI)cc1Cl	IC50	'='	2770	-1	NET	0.493	B (cell membrane format)	0.237	Training	0.6305	2.0179	-1.0273	0.3325	-0.9754	-1.9815	-0.9563	-0.3131	3.2818	-0.2893	-1.7952	0.3413	1.5379	-0.6878	-1.083
CHEMBL1683881	NCC1(c2ccc(Cl)c(Cl)c2)CCCCCC1	IC50	'='	2783	-1	NET	0.493	B (single protein format)	0.54	Test	0.222	-0.4566	-0.8953	-0.0567	1.13	-0.613	-0.245	-0.0263	-0.0623	0.2373	-0.1169	1.0113	0.7485	-1.4148	0.0768
CHEMBL256397	CC(C)N(C(=O)[C@@]1(c2ccccc2)CC1CN)C(C)C	IC50	'='	2800	-1	NET	0.493	B (single protein format)	0.54	Training	-0.3727	-0.6621	-0.3901	0.557	-0.4703	-0.8306	0.1377	0.5982	-0.9893	1.3113	-1.2379	1.4232	0.0644	-1.0963	0.9422
CHEMBL460295	Cc1ccccc1OC1c2ccccc2CC1(O)CNCCO	IC50	'='	2800	-1	NET	0.493	B (cell-based format)	0.562	Training	-0.4786	-0.1356	0.0071	-0.0042	-0.342	-0.0005	-0.2923	0.7181	-0.2978	0.1791	0.4624	-0.1816	0.2039	0.1559	0.2035
CHEMBL211372	CN1C2CCC1C1COC(=O)CCCCCCCCC(=O)Nc3ccc(cc3)C1C2	IC50	'='	2800	-1	NET	0.493	B (single protein format)	0.54	Training	-0.0007	-0.051	-0.4693	-0.1507	0.9856	0.1523	-0.0611	0.2458	-1.4618	-0.8329	0.4947	0.0825	0.1082	0.8688	-0.5749
CHEMBL115280	O=C1NCN(c2ccccc2)C12CCN(Cc1cccc(Oc3ccccc3)c1)CC2	IC50	'='	2810	-1	NET	0.493	B (single protein format)	0.54	Test	0.7177	0.7969	1.6834	-0.3456	-0.2657	0.7492	0.6286	-0.1619	0.0863	-0.489	0.2382	-0.411	-0.1541	0.8699	-0.0576
CHEMBL4085259	c1ccc(CCN2CCN(CCn3nnnc3C(c3ccccc3)c3ccccc3)CC2)cc1	IC50	'='	2830	-1	NET	0.493	B (cell-based format)	0.562	Training	0.29	1.7569	2.1622	-0.7724	-0.3934	0.749	-0.1712	-0.2456	0.7546	-1.0309	-0.1162	-0.861	0.4566	0.932	-0.8419
CHEMBL43064	C(=C/c1ccccc1)\CN1CCN(C(c2ccccc2)c2ccccc2)CC1	IC50	'='	2832	-1	NET	0.493	B (cell membrane format)	0.237	Training	1.1316	0.7808	2.1622	-0.8412	-0.424	0.6636	-0.6038	-0.558	0.0673	-1.0687	-1.0644	-0.6629	1.0548	0.4979	-1.0375
CHEMBL4283496	Brc1ccc(N2CCN(CCCOc3ccc4ccccc4c3)CC2)cc1	IC50	'='	2850	-1	NET	0.493	B (cell-based format)	0.562	Training	1.7104	1.1577	1.0565	-0.3859	-0.2475	0.28	0.5122	-0.9107	0.9333	-0.8838	-0.0354	-0.8541	0.1363	0.6535	-0.9484
CHEMBL605501	CC(NC1CCCC1)C(=O)c1cccc(F)c1	IC50	'='	2850	-1	NET	0.493	B (cell-based format)	0.562	Test	-0.3768	-0.901	-0.7081	0.2861	-0.977	-0.852	-0.941	0.0045	-1.0188	-0.3573	-1.5653	-0.7574	0.2499	0.1388	-0.8495
CHEMBL459367	COc1ccc(F)cc1CCC[C@@H]1CC[C@H](CN)O1	IC50	'='	2857	-1	NET	0.493	B (cell-based format)	0.562	Training	-0.5302	-0.7929	-0.8953	-0.3506	-0.5105	-0.5055	-0.9338	0.5131	-1.1479	-0.6798	-0.9236	-1.0197	1.3099	-1.2498	-0.7821
CHEMBL7568	CCN(CC)CCCC(C)Nc1c2ccc(Cl)cc2nc2ccc(OC)cc12	IC50	'='	2896	-1	NET	0.493	B (cell membrane format)	0.237	Training	0.8172	0.743	-0.2053	-0.2077	-0.193	-0.1612	-0.3632	0.0062	-0.0804	-0.4119	-0.189	-0.6609	1.0048	-0.9474	-0.3044
CHEMBL272286	CCN(CC)C(=O)C1(c2ccccc2)CC1CNCc1cnco1	IC50	'='	2900	-1	NET	0.493	B (single protein format)	0.54	Training	-0.3777	-0.2694	-0.3901	-0.7298	-0.5236	-0.0751	-0.1188	0.6301	-0.8887	0.1706	-1.1308	-0.015	0.974	-0.8534	-0.2254
CHEMBL373773	Clc1ccc(C(Cc2ccccc2)C2CCCCN2)cc1	IC50	'='	2900	-1	NET	0.493	B (cell-based format)	0.562	Test	0.5967	-0.1307	1.2046	-0.4664	0.0992	0.1492	-0.5213	-0.9112	-0.0421	-0.9899	-0.4972	-0.6207	0.5546	0.8656	-1.1129
CHEMBL411693	CN[C@H]1CC[C@@H](c2ccc(Cl)c(Cl)c2)c2ccc([N+](=O)[O-])cc21	IC50	'='	2900	-1	NET	0.493	B (cell-based format)	0.562	Training	0.4132	0.3995	-0.1065	0.2962	0.415	-0.1882	0.2718	0.4987	0.5403	0.6959	1.0368	0.51	-0.4519	-0.8688	0.6568
CHEMBL481696	CNC(=O)c1ccc(Oc2ccc(OC(F)(F)F)cc2)c(CN(C)C)c1	IC50	'='	2900	-1	NET	0.493	B (cell-based format)	0.562	Training	-0.2303	0.173	-0.2581	1.8804	-1.1842	-1.4356	0.3604	0.2263	0.0763	0.7677	-0.5538	-0.965	-0.3924	-0.0567	-0.6101
CHEMBL865	Cc1onc(-c2ccccc2)c1-c1ccc(S(N)(=O)=O)cc1	IC50	'='	2927	-1	NET	0.493	B (cell membrane format)	0.237	Training	-0.3517	0.2101	0.2483	1.0898	-0.5636	-0.0903	-0.4958	1.4715	0.0542	0.2925	-0.8677	0.073	-0.0384	0.035	-0.1632
CHEMBL3673142	Clc1ccc(C23CCN(CC2)Cc2cc(-c4cncnc4)ccc23)cc1	IC50	'='	2929	-1	NET	0.493	B (cell membrane format)	0.237	Test	0.3074	0.8187	1.1771	-0.2083	0.9212	1.0606	-0.0868	-0.1455	-0.0693	-0.011	0.4248	-0.0215	-0.0598	0.0536	0.2754
CHEMBL91	Clc1ccc(COC(Cn2ccnc2)c2ccc(Cl)cc2Cl)c(Cl)c1	IC50	'='	2939	-1	NET	0.493	B (cell membrane format)	0.237	Training	1.0148	1.0995	-0.4441	0.3677	-0.4786	-0.3816	-0.2638	-0.1268	0.5038	-0.3535	-1.0432	-0.3049	0.4213	0.0101	-0.6125
CHEMBL1813489	Clc1ccc(C[C@@]23CCCC[C@@H]2CNC3)cc1Cl	IC50	'='	2951.21	-1	NET	0.493	B (cell-based format)	0.562	Training	0.4621	-0.36	-0.3717	0.2372	1.0564	0.0822	0.0645	-0.8455	-0.5893	0.6719	-0.0398	1.6624	-0.6832	-0.1053	0.5522
CHEMBL4099475	CC(=O)c1cccc(-c2nnnn2CCCN2CCC(Cc3ccccc3)CC2)c1	IC50	'='	3000	-1	NET	0.493	B (cell-based format)	0.562	Training	-0.1714	1.1479	0.8855	-0.2487	-0.3457	0.21	-0.2564	0.2725	0.444	-0.6821	-0.4243	-0.8802	0.1982	0.704	-0.859
CHEMBL486235	CCN[C@@H]1C[C@H](Oc2ccccc2C)c2ccccc21	IC50	'='	3000	-1	NET	0.493	B (cell-based format)	0.562	Test	0.2357	-0.3419	0.0071	-0.5083	-0.3345	0.5509	-0.5164	-0.54	-0.098	-0.5123	0.2673	-0.3247	0.4084	0.2954	0.0732
CHEMBL469605	CN([C@@H]1CCNC1)S(=O)(=O)c1ccc2ccccc2c1	IC50	'='	3000	-1	NET	0.493	B (cell-based format)	0.562	Training	-0.2714	-0.2454	-0.219	0.4665	0.6826	-0.1532	-0.08	0.8504	0.0872	0.7028	-0.3648	2.6904	-0.7613	-0.0241	0.3258
CHEMBL482293	CN(C)Cc1cc(S(N)(=O)=O)ccc1Sc1cccc(C(F)(F)F)c1	IC50	'='	3000	-1	NET	0.493	B (cell-based format)	0.562	Training	-0.1655	0.5855	-0.2581	3.0777	0.7676	-1.7225	0.8888	1.7774	0.9223	1.8477	-0.4367	0.4227	-1.558	0.5598	-0.4235
CHEMBL469607	CN(Cc1ccc2ccccc2c1)[C@@H]1CCNC1	IC50	'='	3000	-1	NET	0.493	B (cell-based format)	0.562	Training	-0.2435	-0.4484	-0.219	-0.3307	-0.5491	0.3842	-0.8109	-0.7099	0.1315	-0.7875	-0.4962	-0.2017	0.0108	0.709	-0.6245
CHEMBL1173279	COc1cccc([C@]2(O)OCC(C)(C)N[C@H]2C)c1	IC50	'='	3000	-1	NET	0.493	B (cell-based format)	0.562	Test	-0.9318	-0.7998	-0.4464	1.8227	-0.6231	-1.3947	-0.2552	0.8861	-1.1889	1.9333	-0.4009	0.0825	-0.989	-1.3722	0.6867
CHEMBL487869	COc1ccccc1O[C@H]1C[C@@H](N(C)C)c2ccccc21	IC50	'='	3000	-1	NET	0.493	B (cell-based format)	0.562	Training	-0.1153	-0.1434	0.0071	-0.2265	-0.3753	0.4713	-0.4667	-0.5591	0.1736	-0.2179	0.3598	0.146	0.1337	-0.2189	0.4412
CHEMBL4063764	Fc1ccc(C(OCCN2CCN(c3cccc(Cl)c3Cl)CC2)c2ccc(F)cc2)cc1	IC50	'='	3000	-1	NET	0.493	B (cell-based format)	0.562	Training	1.9441	1.3194	1.0451	0	-0.5162	-0.1453	1.1008	-0.9733	0.6338	-0.3104	-0.1549	-0.1782	-0.1508	0.0176	-0.3473
CHEMBL631	CCCNCC(O)COc1ccccc1C(=O)CCc1ccccc1	IC50	'='	3016	-1	NET	0.493	B (cell membrane format)	0.237	Training	0.0458	-0.0837	0.2873	-0.5063	-1.0146	-0.7159	-1.0183	0.5533	-0.4958	-1.0225	-1.5641	-0.7719	1.7095	-0.0051	-1.4096
CHEMBL115444	O=C(OCc1cc2c(cc1Cl)OCO2)N1CCC(n2c(O)nc3ccccc32)CC1	IC50	'='	3020	-1	NET	0.493	B (single protein format)	0.54	Test	0.2791	0.8719	0.2873	-0.0715	-0.5123	0.7353	0.5195	0.8648	0.1037	-0.3135	0.4823	-0.3666	-0.7168	0.6659	0.367
CHEMBL4061167	c1ccc(CC2CCN(CCCn3nnnc3-c3ccccc3)CC2)cc1	IC50	'='	3030	-1	NET	0.493	B (cell-based format)	0.562	Training	-0.0984	0.8666	1.2046	-0.719	-0.3458	0.5873	-0.6431	-0.0418	0.4699	-1.086	-0.6403	-1.0406	0.5577	0.9838	-1.1209
CHEMBL385359	CN1C2CCC1C1COC(=O)CCCCCCC(=O)Nc3ccc(cc3)C1C2	IC50	'='	3040	-1	NET	0.493	B (single protein format)	0.54	Training	-0.3275	-0.1239	-0.4693	-0.0555	0.9888	0.2255	-0.1873	0.34	-1.3397	-0.6848	0.6482	0.1703	-0.1581	0.7773	-0.327
CHEMBL1016	CCOc1nc2cccc(C(=O)O)c2n1Cc1ccc(-c2ccccc2-c2nnn[nH]2)cc1	IC50	'='	3065.2	-1	NET	0.493	B (cell membrane format)	0.237	Training	-0.0692	2.0046	0.4457	-0.3552	-0.7144	0.937	-0.2722	1.0748	0.3917	-0.341	-0.1565	-0.5144	0.4473	0.1279	0.0002
CHEMBL4074417	CC(=O)c1cccc(-c2nnnn2CCN2CCC(Cc3ccccc3)CC2)c1	IC50	'='	3080	-1	NET	0.493	B (cell-based format)	0.562	Test	-0.3348	1.1179	0.8855	-0.2056	-0.3812	0.2153	-0.3198	0.3232	0.5708	-0.6131	-0.3282	-0.8693	0.0737	0.6643	-0.7787
CHEMBL1626	CN1CCC[C@@H]1CCO[C@](C)(c1ccccc1)c1ccc(Cl)cc1	IC50	'='	3086	-1	NET	0.493	B (cell membrane format)	0.237	Training	0.8322	0.1294	0.2483	0.1069	-0.4548	-0.2404	-0.3157	-0.4108	-0.49	-0.1859	-1.2806	0.2558	0.5625	-0.1876	-0.4239
CHEMBL493476	CN(C)Cc1ccccc1C(O)c1ccc(Cl)c(Cl)c1	IC50	'='	3100	-1	NET	0.493	B (cell-based format)	0.562	Training	-0.0633	0.2556	-0.219	0.767	-0.6112	-1.0166	-0.3948	-0.4133	1.5139	0.0422	-0.5484	0.3571	-0.1496	-0.1337	-0.1733
CHEMBL4248022	O=C(NCCCN1CCN(c2cccc(Cl)c2Cl)CC1)c1ccc(-c2ccccc2)cc1	IC50	'='	3150	-1	NET	0.493	B (cell-based format)	0.562	Training	1.9888	1.4312	1.3642	-0.3311	-0.5069	0.0404	1.005	-0.4979	0.8843	-0.5924	-0.4624	-0.1512	0.2104	0.1434	-0.579
CHEMBL6731	CC(N)Cc1ccc2c(c1)OCO2	IC50	'='	3162.28	-1	NET	0.493	B (cell-based format)	0.562	Test	-0.9706	-1.0825	-0.8953	0.6101	-1.0617	-0.2316	-1.3635	1.3112	-0.297	-0.4597	-0.7158	-1.0562	-0.1527	0.8593	-0.5677
CHEMBL1683898	CNCC1(c2cccc3ccccc23)CCCCC1	IC50	'='	3177	-1	NET	0.493	B (single protein format)	0.54	Training	0.2466	-0.522	0.5261	-0.7161	0.3976	1.0163	-0.2534	-0.7427	-0.4324	-0.3232	0.2289	-0.0465	0.7757	0.3018	0.4611
CHEMBL1684051	CC(N)C1(c2ccc(OC(F)(F)F)cc2)CCCCC1	IC50	'='	3200	-1	NET	0.493	B (cell-based format)	0.562	Training	-0.0792	-0.7974	0.0094	2.0664	-0.3133	-0.958	0.2686	0.0564	-1.6938	1.6913	-0.9154	1.3222	-0.875	-0.1515	0.4411
CHEMBL203741	CN[C@H]1CC[C@@H](c2ccc(Cl)c(Cl)c2)c2ccc(C#N)cc21	IC50	'='	3200	-1	NET	0.493	B (cell-based format)	0.562	Training	0.3361	0.4781	-0.1065	-0.2295	0.4888	0.0856	0.089	-0.0994	0.9954	0.1978	1.0386	0.4934	0.1066	-1.4095	0.6525
CHEMBL3317699	CN1CCCN(c2ccc(Cl)c(Cl)c2)C(=O)C1.Cl	IC50	'='	3200	-1	NET	0.493	B (cell-based format)	0.562	Test	-0.1614	-0.2083	-0.8953	0.6858	-0.2442	-0.9637	-0.555	-0.2536	1.0186	0.1327	-0.205	0.382	-0.3109	-0.2615	-0.1812
CHEMBL436132	Cc1ccc([C@H]2C[C@@H]3CC[C@H]([C@H]2c2ncc(-c4cccc(Br)c4)s2)N3C)cc1	IC50	'='	3240	-1	NET	0.493	F (cell-based format)	0.49	Training	0.6542	1.3383	0.1679	0.0755	2.1116	0.7696	1.0274	-0.0241	0.3817	0.3031	1.4579	0.7832	-1.5126	0.5984	0.563
CHEMBL75880	C1CCC(C(CC2CCCCN2)C2CCCCC2)CC1	IC50	'='	3294.2	-1	NET	0.493	B (cell membrane format)	0.237	Training	0.5903	-1.2755	1.5238	-0.8848	1.7775	0.5328	-0.9522	-0.3742	-2.6097	-1.1181	-1.2664	-0.2426	1.1896	0.6157	-1.1895
CHEMBL370805	COC(=O)[C@H]1[C@@H](OC(=O)c2ccccc2)C[C@@H]2CC[C@H]1N2C	IC50	'='	3300	-1	NET	0.493	B (single protein format)	0.54	Training	-0.736	-0.3473	-0.1501	-0.1042	0.2402	0.0916	-0.5585	0.6971	-0.6234	-0.2053	0.1046	0.2949	0.0221	-0.325	0.4937
CHEMBL429	CC(CCc1ccccc1)NCC(O)c1ccc(O)c(C(N)=O)c1	IC50	'='	3354	-1	NET	0.493	B (cell membrane format)	0.237	Test	-0.7077	-0.0403	0.0611	0.4777	-0.9202	-1.2466	-0.934	1.4077	-0.3596	-0.6122	-1.4802	-0.6388	0.8497	-0.2094	-1.0318
CHEMBL381045	CN1C2C=C(c3ccc4c(c3)Cc3ccccc3-4)CC1CC2	IC50	'='	3360	-1	NET	0.493	B (single protein format)	0.54	Training	0.2457	0.1015	0.1001	-0.233	0.7561	1.4375	0.2219	-1.1107	0.1182	-0.227	1.5056	0.3409	-1.3839	0.9532	0.9283
CHEMBL4066973	CNc1nc(C#Cc2ccc(Cl)s2)nc2c1ncn2[C@H]1[C@H](O)[C@H](O)[C@]2(C(=O)OC)C[C@H]12	IC50	'='	3380	-1	NET	0.493	B (cell-based format)	0.562	Training	-1.407	1.2383	-0.8425	0.052	-0.3945	0.3324	0.6888	2.2546	-0.02	1.5668	0.7732	0.2356	-1.105	-1.1696	1.8132
CHEMBL450987	COc1ccc(F)cc1C[C@@H]1CC[C@H](CN)O1	IC50	'='	3392	-1	NET	0.493	B (cell-based format)	0.562	Training	-0.857	-0.8657	-0.8953	-0.1834	-0.6597	-0.4854	-1.0775	0.72	-0.8738	-0.433	-0.5225	-0.9966	0.991	-1.3748	-0.4383
CHEMBL511163	NCC1CCC(CCc2cccc3ccccc23)O1	IC50	'='	3420	-1	NET	0.493	B (cell-based format)	0.562	Test	-0.1504	-0.5122	-0.1915	-0.6953	-0.2717	0.5241	-0.7087	0.0564	-0.4816	-0.8297	-0.34	-0.7885	0.5877	-0.1039	-0.4947
CHEMBL4060019	Clc1cccc(-c2nnnn2CCCN2CCC(Cc3ccccc3)CC2)c1Cl	IC50	'='	3450	-1	NET	0.493	B (cell-based format)	0.562	Training	0.4694	1.4959	0.727	-0.382	-0.219	0.2726	0.0215	-0.1235	0.9638	-0.5729	-0.4474	-0.2774	0.1535	0.454	-0.5809
CHEMBL4094228	Brc1ccccc1-c1nnnn1CCCN1CCC(Cc2ccccc2)CC1	IC50	'='	3460	-1	NET	0.493	B (cell-based format)	0.562	Training	0.2658	1.6451	0.9245	-0.5314	-0.1859	0.4599	-0.2686	-0.084	1.0684	-0.8265	-0.5402	-0.5961	0.3491	0.7511	-0.8113
CHEMBL3936578	O=C(OC(c1ccc(Cl)cc1)C1CNC1)c1ccccc1	IC50	'='	3475	-1	NET	0.493	B (cell-based format)	0.562	Training	0.3001	0.0526	0.2483	-0.1903	-0.856	-0.7918	-0.3879	0.0463	0.5592	-0.4797	-0.7159	-0.6986	0.1159	0.4425	-0.8639
CHEMBL657	CN(C)CCOC(c1ccccc1)c1ccccc1	IC50	'='	3542	-1	NET	0.493	B (cell membrane format)	0.237	Test	-0.0975	-0.3551	0.5674	-0.2464	-1.0042	-0.3362	-1.1901	-0.3325	-0.0296	-1.0289	-1.5152	-0.7148	1.3914	0.4287	-1.2992
CHEMBL1085907	CNCCCN1Cc2ccccc2N(c2ccc(OC)cc2)S1(=O)=O	IC50	'='	3550	-1	NET	0.493	B (cell-based format)	0.562	Training	-0.108	0.1636	0.1587	-0.0124	0.9229	0.0678	0.1765	0.8298	0.0603	0.3788	0.6866	0.9821	0.3689	-0.4579	0.4772
CHEMBL4071830	CNc1nc(C#Cc2ccc(Br)s2)nc2c1ncn2[C@H]1[C@H](O)[C@H](O)[C@]2(C(=O)OC)C[C@H]12	IC50	'='	3560	-1	NET	0.493	B (cell-based format)	0.562	Training	-1.3266	1.6601	-0.8425	0.052	-0.3438	0.3324	0.7299	2.2546	0.2842	1.5641	0.7732	0.2356	-1.105	-1.1696	1.8132
CHEMBL2430689	O=C1NCC(c2ccc(Cl)cc2)C1c1ccccc1Cl	IC50	'='	3570	-1	NET	0.493	B (cell-based format)	0.562	Training	0.0714	0.1909	-0.0319	0.0664	-0.1738	0.1793	-0.3968	-0.2416	0.8893	0.0518	0.0251	0.0824	-0.4114	0.068	0.424
CHEMBL4101959	Clc1cccc(-c2nnnn2CCCN2CCC(Cc3ccccc3)CC2)c1	IC50	'='	3590	-1	NET	0.493	B (cell-based format)	0.562	Test	0.1855	1.1803	0.8855	-0.3989	-0.2482	0.3902	-0.2987	-0.084	0.7248	-0.8355	-0.4628	-1.0466	0.2668	0.8802	-0.9353
CHEMBL1255834	CC(N)Cc1c[nH]c2ccc(OCc3cccs3)cc12	IC50	'='	3625.7	-1	NET	0.493	B (cell membrane format)	0.237	Training	-0.5407	-0.2661	-0.8953	0.1655	-0.6649	0.1407	-1.0006	1.2883	-0.3916	-0.6074	-0.9191	-0.6788	0.4431	0.3676	-0.6952
CHEMBL4237635	O=C(NCCCN1CCN(c2cccc(Cl)c2Cl)CC1)c1cc2ccccc2s1	IC50	'='	3660	-1	NET	0.493	B (cell-based format)	0.562	Training	1.4343	1.2387	0.4457	-0.1811	0.0841	0.0984	0.7654	0.3208	0.9038	-0.3454	-0.1673	0.2479	-0.1618	0.2351	-0.2942
CHEMBL411	CC/C(=C(/CC)c1ccc(O)cc1)c1ccc(O)cc1	IC50	'='	3670	-1	NET	0.493	B (cell membrane format)	0.237	Training	0.1353	-0.3051	-0.0709	-0.2279	-0.9745	-0.3782	-0.873	0.3762	-0.1605	-0.5448	-1.2897	-0.4541	1.2696	-1.2275	-0.372
CHEMBL403760	CCN(CC)C(=O)[C@@]1(c2ccsc2)C[C@H]1CNC	IC50	'='	3700	-1	NET	0.493	B (cell-based format)	0.562	Test	-0.7483	-0.6798	-1.3465	-0.7485	0.4162	-0.4368	-0.4888	1.3207	-0.8282	1.3409	-0.9617	0.5347	1.376	-2.6375	0.8552
CHEMBL2093958	CCOC(=O)[C@@H](c1ccccc1)[C@@H]1CCCCN1.Cl	IC50	'='	3700	-1	NET	0.493	B (cell-based format)	0.562	Training	-0.3983	-0.8351	0.5674	-0.7672	-0.5005	0.1443	-1.284	0.3401	-0.9257	-0.9947	-1.0305	-0.5828	1.6747	0.2671	-0.6756
CHEMBL256447	NCC1C[C@@]1(C(=O)N1CCCC1)c1ccccc1	IC50	'='	3700	-1	NET	0.493	B (single protein format)	0.54	Training	-0.6977	-0.7145	-0.3901	-0.6232	-0.3745	0.1267	-0.3083	0.6888	-0.8756	0.7457	-0.9429	0.3637	0.2253	-0.4928	0.2294
CHEMBL4282796	Fc1ccc(N2CCN(CCCCOc3ccc4ccccc4c3)CC2)cc1	IC50	'='	3710	-1	NET	0.493	B (cell-based format)	0.562	Training	1.583	0.4669	1.0565	-0.4258	-0.4872	0.2393	0.441	-0.9248	0.0799	-0.9348	-0.0675	-0.8661	0.2668	0.6962	-1.0554
CHEMBL30713	CC(N)Cc1c[nH]c2ccccc12	IC50	'='	3715.35	-1	NET	0.493	B (cell-based format)	0.562	Test	-0.9391	-1.0488	-0.6703	0.3774	-0.8566	0.0001	-1.3361	1.1515	-0.1667	-0.5314	-0.6513	-0.6085	0.0296	0.7521	-0.2434
CHEMBL4083782	Fc1ccc(C(OCCN2CCN(c3ccc(Cl)cc3Cl)CC2)c2ccc(F)cc2)cc1	IC50	'='	3750	-1	NET	0.493	B (cell-based format)	0.562	Training	1.9441	1.3179	1.0186	0.1415	-0.431	-0.1345	1.1128	-0.9733	0.6338	-0.3234	-0.0113	-0.656	-0.2238	0.2035	-0.3991
CHEMBL272063	CCO[C@]1(c2cccc(O)c2)CCCC[C@@H]1CN(C)C	IC50	'='	3776	-1	NET	0.493	B (single protein format)	0.54	Training	-0.2408	-0.6646	-0.1846	0.3977	0.3574	-0.2675	-0.4484	0.0654	-0.9066	-0.0428	-0.238	0.3298	0.7123	0.1347	0.3773
CHEMBL404197	COc1cccc([C@@]2(OCC3CC3)CCCC[C@@H]2CN(C)C)c1	IC50	'='	3776	-1	NET	0.493	B (single protein format)	0.54	Training	0.0495	-0.4587	-0.1846	0.0539	0.4941	-0.7241	0.1004	-0.5004	-1.2282	0.1923	0.0089	0.0727	0.2845	-0.0587	-0.2482
CHEMBL319244	O=C(/C=C/c1ccc(O)c(O)c1)OCCc1ccccc1	IC50	'='	3787	-1	NET	0.493	B (cell membrane format)	0.237	Test	-0.1641	-0.0203	0.0611	0.0835	-1.4233	-1.1493	-1.0271	0.9788	0.2305	-0.8442	-1.7288	-0.8496	1.1143	0.0145	-1.5062
CHEMBL1173353	C[C@@H]1NC(C)(C)CO[C@@]1(O)c1ccc(F)cc1	IC50	'='	3800	-1	NET	0.493	B (cell-based format)	0.562	Training	-0.8195	-0.9195	-0.4464	2.3847	-0.7054	-1.6895	-0.1825	0.5809	-1.3852	2.2557	-0.3601	0.1552	-1.7176	-0.7855	0.6682
CHEMBL1813487	CN1C[C@H]2CCCC[C@@]2(Cc2ccc(Cl)c(Cl)c2)C1	IC50	'='	3801.89	-1	NET	0.493	B (cell-based format)	0.562	Training	0.5712	-0.2382	-0.3717	0.6989	1.3089	-0.1582	0.304	-1.22	-0.4932	0.8962	0.1215	1.5248	-1.0537	0.1141	0.7332
CHEMBL2430693	O=C1NCC(c2ccc(Cl)cc2)C1c1cccc(Cl)c1	IC50	'='	3825	-1	NET	0.493	B (cell-based format)	0.562	Training	0.0714	0.1904	-0.0709	0.2529	-0.1266	0.1071	-0.3847	-0.2416	0.8893	0.0362	0.1887	-0.3388	-0.5274	0.2499	0.2873
CHEMBL256902	COc1cccc([C@@]2(OCCCO)CCCC[C@@H]2CN(C)C)c1	IC50	'='	3861	-1	NET	0.493	B (single protein format)	0.54	Test	-0.3225	-0.4785	-0.1846	-0.1522	0.3734	-0.3783	-0.4017	0.2213	-0.9324	-0.402	-0.0049	0.1289	1.4776	-0.3363	-0.1143
CHEMBL256227	CCCO[C@]1(c2cccc(OC)c2)CCCC[C@@H]1CN(C)C	IC50	'='	3867	-1	NET	0.493	B (single protein format)	0.54	Training	0.0691	-0.5543	-0.1846	-0.088	0.4862	-0.3905	-0.3375	-0.4385	-0.9822	-0.2594	0.0305	0.1901	1.3577	-0.4503	0.0728
CHEMBL1388	Oc1ccc(OCc2ccccc2)cc1	IC50	'='	3886	-1	NET	0.493	B (cell membrane format)	0.237	Training	-0.3097	-0.6778	0.2483	-0.296	-1.4921	-0.6425	-1.3208	0.3298	0.1618	-1.093	-1.7733	-0.9345	1.2256	0.2666	-1.6888
CHEMBL990	CN(Cc1ccc(C(C)(C)C)cc1)Cc1cccc2ccccc12	IC50	'='	3909.9	-1	NET	0.493	B (cell membrane format)	0.237	Training	0.8227	0.2127	0.4457	1.1496	-0.4641	-0.335	-0.0862	-0.6039	-0.1696	0.0063	-0.9147	0.3711	0.0892	0.2186	-0.5764
CHEMBL1200633	CC[C@H](C)[C@H]1O[C@]2(CC[C@@H]1C)C[C@@H]1C[C@@H](C/C=C(\C)[C@@H](O[C@H]3C[C@H](OC)[C@@H](O[C@H]4C[C@H](OC)[C@@H](O)[C@H](C)O4)[C@H](C)O3)[C@@H](C)/C=C/C=C3\CO[C@@H]4[C@H](O)C(C)=C[C@@H](C(=O)O1)[C@]34O)O2.CO[C@H]1C[C@H](O[C@H]2[C@H](C)O[C@@H](O[C@@H]3/C(C)=C/C[C@@H]4C[C@@H](C[C@]5(CC[C@H](C)[C@@H](C(C)C)O5)O4)OC(=O)[C@@H]4C=C(C)[C@@H](O)[C@H]5OC/C(=C\C=C\[C@@H]3C)[C@@]45O)C[C@@H]2OC)O[C@@H](C)[C…	IC50	'='	3947.5	-1	NET	0.493	B (cell membrane format)	0.237	Test	0.0714	6.3587	1.626	0.6274	0.3221	-0.1312	4.7595	0.6986	-1.7755	0.3613	-0.1538	0.0454	-0.1163	-0.7181	0.6097
CHEMBL371726	CN1C2C=C(c3c[nH]c4ccccc34)CC1CC2	IC50	'='	3956	-1	NET	0.493	B (single protein format)	0.54	Training	-0.4722	-0.499	-0.3511	-0.3133	0.4999	1.2997	-0.5479	-0.4691	-0.3603	-0.3839	0.9196	0.3829	-1.0704	0.776	0.7908
CHEMBL4083969	Clc1ccccc1-c1nnnn1CCCN1CCC(Cc2ccccc2)CC1	IC50	'='	3960	-1	NET	0.493	B (cell-based format)	0.562	Training	0.1855	1.1808	0.9245	-0.5314	-0.285	0.4599	-0.3108	-0.084	0.7248	-0.822	-0.5402	-0.7828	0.3491	0.7511	-0.8113
CHEMBL4093756	CCOC(=O)[C@@]12C[C@@H]1[C@@H](n1cnc3c(NC)nc(C#Cc4ccc(Cl)s4)nc31)[C@H](O)[C@@H]2O	IC50	'='	3980	-1	NET	0.493	B (cell-based format)	0.562	Training	-1.0888	1.2474	-0.8425	0.0342	-0.3477	0.3899	0.782	2.1544	-0.1401	1.4389	0.8271	0.1949	-0.9582	-0.8181	1.6483
CHEMBL1684054	CC(N)C1(c2ccc(-c3ccccc3)cc2)CCCCC1	IC50	'='	4000	-1	NET	0.493	B (cell-based format)	0.562	Test	0.4612	-0.3405	0.9658	-0.2367	-0.0667	0.3612	-0.0559	-0.4019	-0.5873	0.0984	-0.4719	1.3087	0.1142	-0.1492	0.407
CHEMBL1684049	CC(N)C1(c2cccc3ccccc23)CCCCC1	IC50	'='	4000	-1	NET	0.493	B (cell-based format)	0.562	Training	0.1535	-0.5461	0.5261	-0.2091	0.3854	0.698	-0.1888	-0.3117	-0.7861	0.3965	0.3198	1.5699	-0.1514	-0.1027	1.0768
CHEMBL376113	Cc1ccc([C@H]2C[C@@H]3CC[C@H]([C@H]2c2ncc(-c4ccc(Cl)c(Cl)c4)s2)N3C)cc1	IC50	'='	4000	-1	NET	0.493	F (cell-based format)	0.49	Training	0.8578	1.1891	-0.0181	0.1907	2.0615	0.4973	1.2983	-0.057	0.3074	0.5018	1.517	1.3089	-1.6462	0.2969	0.6438
CHEMBL4435085	Clc1ccc(N2CCN(CCCn3nnnc3C(c3ccccc3)c3ccccc3)CC2)cc1Cl	IC50	'='	4000	-1	NET	0.493	B (cell-based format)	0.562	Training	1.0331	2.3469	1.6559	-0.457	-0.2894	0.5396	0.6003	-0.2739	1.2489	-0.567	0.1459	-0.1803	0.0347	0.5681	-0.3468
CHEMBL488222	CN[C@@H]1C[C@H](Oc2ccc(Cl)cc2)c2ccccc21	IC50	'='	4000	-1	NET	0.493	B (cell-based format)	0.562	Test	0.0983	-0.1228	-0.0319	-0.3129	-0.4232	0.3804	-0.479	-0.5015	0.5465	-0.3542	0.1745	-0.5605	0.1072	-0.1753	0.0593
CHEMBL488424	N[C@@H]1C[C@H](Oc2ccc(Cl)cc2)c2ccccc21	IC50	'='	4000	-1	NET	0.493	B (cell-based format)	0.562	Training	-0.0797	-0.1915	-0.0319	0.0666	-0.6382	0.2361	-0.5489	0.1267	0.6427	-0.2607	-0.099	-0.4876	-0.4937	0.4976	-0.0051
CHEMBL599233	CC(C(=O)c1cccc([N+](=O)[O-])c1)N1CCCCC1	IC50	'='	4100	-1	NET	0.493	B (cell-based format)	0.562	Training	-0.3207	-0.6794	0.2483	0.2603	-0.8579	-0.8993	-0.692	1.3073	-0.7376	0.2375	-1.2081	-0.1681	0.2661	-0.2792	-0.5136
CHEMBL822	CN(C/C=C/C#CC(C)(C)C)Cc1cccc2ccccc12	IC50	'='	4129.5	-1	NET	0.493	B (cell membrane format)	0.237	Training	0.5132	0.1518	-0.1915	1.3457	-0.9035	-0.9493	-0.4418	-0.595	0.1759	-0.1925	-1.3483	-0.6744	0.6385	0.3636	-1.1615
CHEMBL481695	CN(C)Cc1cc(C(N)=O)ccc1Oc1ccc(OC(F)(F)F)cc1	IC50	'='	4200	-1	NET	0.493	B (cell-based format)	0.562	Test	-0.4667	0.1111	-0.2581	2.3304	-1.2222	-1.4926	0.259	0.7374	0.1322	0.872	-0.5289	-0.9377	-0.8739	0.6271	-0.7325
CHEMBL203453	CN[C@H]1CC[C@@H](c2ccc(Cl)c(Cl)c2)c2cc(S(C)(=O)=O)ccc21	IC50	'='	4200	-1	NET	0.493	B (cell-based format)	0.562	Training	0.1248	0.6198	-0.1065	1.2704	1.3799	-0.4739	0.6069	0.4077	0.8087	1.2316	0.9754	1.7619	-1.1019	-0.6969	0.7096
CHEMBL388832	COc1ccc(-c2cnc([C@H]3[C@@H](c4ccc(Cl)cc4)C[C@@H]4CC[C@H]3N4C)s2)cc1OC	IC50	'='	4210	-1	NET	0.493	F (cell-based format)	0.49	Training	0.3932	1.1352	-0.0181	-0.2719	1.7504	0.8048	1.0404	0.2954	0.0655	0.3197	1.501	0.6933	-0.9278	-0.4352	0.7868
CHEMBL4095430	c1ccc(CN2CCN(CCn3nnnc3C(c3ccccc3)c3ccccc3)CC2)cc1	IC50	'='	4218	-1	NET	0.493	B (cell-based format)	0.562	Training	0.0928	1.7284	2.1622	-0.7369	-0.4566	0.8178	-0.2797	-0.2158	0.8727	-0.9761	-0.0737	-0.8511	0.356	1.0173	-0.7296
CHEMBL643	CC(CN1c2ccccc2Sc2ccccc21)N(C)C	IC50	'='	4238	-1	NET	0.493	B (cell membrane format)	0.237	Test	0.2909	0.0735	0.246	0.1224	0.9475	0.0735	-0.6299	0.114	0.1454	-0.3312	-0.1351	0.7147	0.296	0.0928	-0.2727
CHEMBL4217988	N#Cc1cc(S(=O)(=O)Nc2ncns2)ccc1Oc1ccc(-c2cccc(C(F)(F)F)c2)cc1-c1ccnc(CNCCC2CCNCC2)c1	IC50	'='	4250	-1	NET	0.493	B (single protein format)	0.54	Training	1.1047	3.1885	1.7879	0.5805	-0.2688	-0.0101	2.7196	1.452	0.5307	0.0752	0.0983	-0.5244	-0.3532	0.7895	-0.5292
CHEMBL1813482	CN1C[C@@H]2CCC[C@]2(c2cc(Cl)cc(Cl)c2)C1	IC50	'='	4265.8	-1	NET	0.493	B (cell-based format)	0.562	Training	0.154	-0.3159	-0.9217	0.9456	1.3333	0.4497	0.0478	-1.2064	-0.1646	1.2915	0.5642	1.3459	-1.5415	0.3592	1.7997
CHEMBL4081927	Brc1cccc(-c2nnnn2CCCN2CCC(Cc3ccccc3)CC2)c1	IC50	'='	4340	-1	NET	0.493	B (cell-based format)	0.562	Training	0.2658	1.6446	0.8855	-0.3989	-0.1251	0.3902	-0.2565	-0.084	1.0684	-0.8383	-0.4628	-1.0466	0.2668	0.8802	-0.9353
CHEMBL1956107	CN[C@H]1CC[C@@H](N2CCc3ccc(NC(=N)c4cccs4)cc32)CC1	IC50	'='	4400	-1	NET	0.493	B (cell-based format)	0.562	Test	0.1042	0.2411	-0.2581	-0.3954	0.3011	0.5994	-0.0602	1.025	-0.2535	-0.4643	0.3385	-0.336	-0.1379	-0.1351	0.0782
CHEMBL1949930	COc1cc(OC(C)C)cc(S(=O)(=O)c2ccc3c(c2)O[C@H]2CNCC[C@@H]32)c1.Cl	IC50	'='	4400	-1	NET	0.493	B (single protein format)	0.54	Training	-0.1062	0.3144	0.2058	0.7592	0.8698	0.1102	0.6513	0.965	-0.2868	0.476	0.8428	0.5477	-0.8692	0.4545	0.555
CHEMBL444985	N#Cc1ccc2ccc(OCC3CCNCC3)cc2c1	IC50	'='	4400	-1	NET	0.493	B (cell-based format)	0.562	Training	0.0823	-0.2822	0.5123	-0.5896	-0.751	0.1975	-0.5378	0.3655	0.0178	-0.8046	-0.0805	-1.0096	0.635	0.0589	-0.9837
CHEMBL255196	CO[C@]1(c2cccc(C#N)c2)CCCC[C@@H]1CN(C)C	IC50	'='	4495	-1	NET	0.493	B (single protein format)	0.54	Training	-0.5001	-0.4797	-0.1846	-0.0205	0.2873	-0.189	-0.4192	0.2045	-0.4249	0.119	-0.2308	0.3298	1.0835	-1.4199	0.6021
CHEMBL497664	CN(C)C[C@@H]1Cc2ccccc2[C@@H]1Oc1ccc(C(F)(F)F)cc1	IC50	'='	4500	-1	NET	0.493	B (cell-based format)	0.562	Test	0.4383	-0.0308	-0.0319	1.5321	-0.3432	-0.4104	0.6416	-0.9476	-0.3789	0.8859	0.4469	-0.4099	-1.1179	0.6906	0.0539
CHEMBL578815	CCN(CC)C(C)C(=O)c1cccc(Cl)c1	IC50	'='	4603	-1	NET	0.493	B (cell-based format)	0.562	Training	0.0043	-0.6494	-0.7081	-0.0077	-1.1711	-1.4258	-0.8601	-0.2863	0.4609	-0.0672	-2.155	-0.0379	1.7016	-2.8725	0.0001
CHEMBL960	Cc1oncc1C(=O)Nc1ccc(C(F)(F)F)cc1	IC50	'='	4630	-1	NET	0.493	B (cell membrane format)	0.237	Training	-0.6881	-0.4755	-0.7081	1.8477	-1.5241	-1.1714	-0.6489	0.8276	-0.5723	0.5941	-1.5585	-0.4877	-0.0464	-0.2148	-0.4913
CHEMBL4452169	c1ccc(C(c2ccccc2)c2nnnn2CCCCN2CCN(c3ccccn3)CC2)cc1	IC50	'='	4700	-1	NET	0.493	B (cell-based format)	0.562	Training	0.3895	1.756	2.1622	-0.8559	-0.4679	0.8853	-0.0802	0.0384	0.6989	-1.0052	-0.1033	-0.7301	0.5238	0.9636	-0.6855
CHEMBL2096876	Cc1ccc([C@H]2C3CCC(C[C@H]2c2ccccc2)N3C)cc1	IC50	'='	4700	-1	NET	0.493	B (single protein format)	0.54	Test	0.2617	-0.1759	0.4871	-0.2087	1.4682	0.8267	-0.1099	-1.1066	-0.3911	-0.4936	1.0178	0.5542	-0.6168	0.7458	0.4446
CHEMBL3612828	O=C(NCCCN1CCC(Cc2ccccc2)CC1)c1cc2ccccc2s1	IC50	'='	4750	-1	NET	0.493	B (cell-based format)	0.562	Training	0.9792	0.5136	0.9245	-0.4236	0.2585	0.2278	0.1417	0.2872	-0.0858	-0.8793	-0.3961	-0.6711	0.2668	0.8867	-1.09
CHEMBL562444	CCc1ccc(OC(c2cccnc2)C2CCNCC2)cc1	IC50	'='	4850	-1	NET	0.493	B (cell-based format)	0.562	Training	-0.0194	-0.2881	1.2046	-0.8116	-0.6039	0.2871	-0.7707	-0.1577	-0.4651	-1.0529	-0.45	-0.8203	1.0368	0.1561	-1.0223
CHEMBL229699	Cc1ccc([C@H]2C[C@@H]3CC[C@H]([C@H]2c2ncc(-c4ccc(F)cc4)s2)N3C)cc1	IC50	'='	4870	-1	NET	0.493	F (cell-based format)	0.49	Training	0.3635	0.6111	0.1679	0.0612	1.8784	0.6857	0.9008	-0.0241	-0.2577	0.3123	1.538	0.7832	-1.5126	0.4749	0.5124
CHEMBL565593	CCCCCCC(NC(C)(C)C)C(=O)c1cccc(Cl)c1	IC50	'='	4890	-1	NET	0.493	B (cell-based format)	0.562	Test	0.6693	-0.5095	-0.7081	1.7613	-0.5292	-1.9433	0.0508	-0.1888	-0.8417	0.4414	-1.5694	-0.8951	0.7093	0.1677	-1.2857
CHEMBL404345	CCN(C(=O)C1(c2ccccc2)CC1CN)C1CCCCC1	IC50	'='	4900	-1	NET	0.493	B (single protein format)	0.54	Training	-0.1226	-0.5597	0.5674	-0.7717	-0.0491	0.1785	0.0431	0.3718	-1.3271	0.4482	-0.8256	0.3815	0.8065	-1.0036	0.3126
CHEMBL448689	CSc1ccc(Oc2ccc(Cl)cc2CN(C)C)cc1	IC50	'='	4900	-1	NET	0.493	B (cell-based format)	0.562	Training	0.3188	0.4116	-0.2581	0.5348	-0.5239	-0.9086	-0.4324	0.1569	1.8562	-0.3459	-0.3909	-1.0296	0.4661	-0.2337	-0.8416
CHEMBL4248596	COc1ccccc1N1CCN(CCCNC(=O)c2ccc(-c3ccccc3)cc2)CC1	IC50	'='	4960	-1	NET	0.493	B (cell-based format)	0.562	Training	1.3822	0.9729	1.5629	-0.6784	-0.6257	0.3347	0.4941	-0.2771	0.3905	-0.8978	-0.4218	-0.7731	0.7258	0.0041	-0.705
CHEMBL1201353	CN(C)CC[C@@H](c1ccc(Cl)cc1)c1ccccn1	IC50	'='	4966	-1	NET	0.493	B (cell membrane format)	0.237	Test	-0.186	-0.1677	0.2483	0.2719	-0.4037	-0.7668	-1.0665	-0.233	0.0538	-0.7043	-1.1695	-0.5968	0.9808	0.1549	-1.102
CHEMBL58	O=C1c2c(O)ccc(O)c2C(=O)c2c(NCCNCCO)ccc(NCCNCCO)c21	IC50	'='	4989.8	-1	NET	0.493	B (cell membrane format)	0.237	Training	-1.0633	0.819	-0.49	-0.4412	-0.5899	0.1107	-0.5905	1.9387	-0.2153	-0.4194	-0.3014	-0.4391	1.1715	-0.3111	0.0049
CHEMBL1684052	CC(N)C1(c2ccc(OC(C)(C)C)cc2)CCCCC1	IC50	'='	5000	-1	NET	0.493	B (cell-based format)	0.562	Training	0.1303	-0.8124	0.0094	2.0664	-0.2042	-0.958	0.3955	0.0564	-1.766	1.5176	-0.9154	1.3222	-0.875	-0.1515	0.4411
CHEMBL505902	Cc1ccccc1O[C@H]1c2ccccc2C[C@H]1CN(C)C	IC50	'='	5000	-1	NET	0.493	B (cell-based format)	0.562	Training	0.1193	-0.1828	0.0071	0.2619	-0.118	0.14	-0.3163	-0.8952	0.0642	-0.238	0.3795	-0.316	-0.3228	0.7437	0.0193
CHEMBL206599	CNC(=O)c1ccc2c(c1)[C@H](c1ccc(Cl)c(Cl)c1)CC[C@@H]2NC	IC50	'='	5000	-1	NET	0.493	B (cell-based format)	0.562	Test	0.191	0.564	-0.1065	-0.0928	0.4479	-0.1759	0.1677	-0.0245	0.7596	0.2524	0.9114	0.4737	0.0319	-1.5224	0.7336
CHEMBL530334	N[C@@H]1C[C@H](Oc2ccccc2)c2ccccc21	IC50	'='	5000	-1	NET	0.493	B (cell-based format)	0.562	Training	-0.3636	-0.5052	0.2873	-0.3899	-0.7412	0.6975	-0.8933	0.2043	0.2359	-0.6231	-0.2243	-0.4486	-0.0743	0.8635	-0.1473
CHEMBL4072566	O=[N+]([O-])c1ccc(-c2nnnn2CCCN2CCC(Cc3ccccc3)CC2)cc1	IC50	'='	5020	-1	NET	0.493	B (cell-based format)	0.562	Training	-0.1477	1.0844	0.8855	-0.2626	-0.406	0.2052	-0.23	0.934	0.2893	-0.4497	-0.4046	-0.9929	0.1982	0.5759	-0.8497
CHEMBL4071867	CNC(=O)[C@@]12C[C@@H]1[C@@H](n1cnc3c(NC)nc(C#Cc4ccc(Cl)s4)cc31)[C@H](O)[C@@H]2O	IC50	'='	5060	-1	NET	0.493	B (cell-based format)	0.562	Training	-1.427	1.1377	-0.8425	0.052	-0.2396	0.3324	0.6931	2.0132	-0.1505	1.5034	0.7732	0.3286	-1.105	-1.1696	1.8132
CHEMBL4083042	FC(F)(F)c1cccc(-c2nnnn2CCCN2CCC(Cc3ccccc3)CC2)c1	IC50	'='	5100	-1	NET	0.493	B (cell-based format)	0.562	Test	0.3238	1.1004	0.8855	0.5124	-0.4251	-0.0263	0.5531	-0.1956	0.0544	0.0578	-0.4442	-0.8818	-0.3181	0.7893	-0.7787
CHEMBL4278059	Fc1ccc(N2CCN(CCOc3ccc4ccccc4c3)CC2)cc1	IC50	'='	5130	-1	NET	0.493	B (cell-based format)	0.562	Training	1.2562	0.4006	1.0565	-0.3431	-0.5947	0.332	0.3128	-0.8956	0.3348	-0.8022	0.0668	-0.8412	-0.0031	0.6079	-0.834
CHEMBL2430681	O=C1NCC(c2ccc(Cl)cc2)C1c1ccc(Cl)cc1	IC50	'='	5176	-1	NET	0.493	B (cell-based format)	0.562	Training	0.0714	0.1904	-0.0709	0.232	-0.1648	-0.0226	-0.3847	-0.2416	0.8893	0.0339	0.0634	-0.3388	-0.5274	0.0578	0.2012
CHEMBL4437106	CO[C@H](C(=O)Nc1nnc(N[C@@H]2CCN(c3cccnn3)C2)s1)c1ccccc1	IC50	'='	5300	-1	NET	0.493	B (single protein format)	0.54	Training	-1.0578	1.3521	0.5674	-0.433	-0.6539	0.4903	-0.6576	2.2095	1.1888	-0.942	-0.7101	-0.9582	0.4536	0.6497	-0.6306
CHEMBL4094047	Fc1ccc(C(OCCN2CCN(c3ccccc3)CC2)c2ccc(F)cc2)cc1	IC50	'='	5328	-1	NET	0.493	B (cell-based format)	0.562	Test	1.3763	0.6891	1.5238	-0.2831	-0.6477	0.103	0.449	-0.9505	0.1648	-0.7622	-0.2296	-0.8275	0.1982	0.4728	-0.845
CHEMBL3673149	O=c1ccccn1-c1ccc2c(c1)CN1CCC2(c2ccc(Cl)cc2)CC1	IC50	'='	5332	-1	NET	0.493	B (cell membrane format)	0.237	Training	0.9751	0.6453	0.8969	-0.0372	0.8631	0.9352	0.2165	-0.2288	-0.417	0.1052	0.425	-0.0185	-0.1635	-0.0844	0.4504
CHEMBL3673153	c1cc(C23CCN(CC2)Cc2cc(N4CCOCC4)ccc23)ccc1N1CCOCC1	IC50	'='	5461	-1	NET	0.493	B (cell membrane format)	0.237	Training	1.0682	0.6971	2.1346	-0.5178	0.7188	1.363	0.2571	-0.2459	-0.7278	-0.2905	0.2438	-0.0282	0.0864	0.1774	0.1548
CHEMBL4091738	COc1ccc(-c2nnnn2CCCN2CCC(Cc3ccccc3)CC2)cc1	IC50	'='	5520	-1	NET	0.493	B (cell-based format)	0.562	Training	-0.1372	1.0371	0.8855	-0.6743	-0.3453	0.4071	-0.4647	0.118	0.4237	-0.9262	-0.411	-1.0523	0.6374	0.2163	-0.926
CHEMBL565396	CC(NC(C)(C)C)C(=O)c1cccc(Br)c1	IC50	'='	5600	-1	NET	0.493	B (cell-based format)	0.562	Test	-0.0674	-0.2262	-0.7081	3.147	-0.9343	-2.4823	-0.1801	0.1738	0.6906	1.4273	-2.1314	-0.6987	-0.8723	-0.0159	-0.6789
CHEMBL513367	CCCCN([C@H]1CCNC1)S(=O)(=O)c1ccc2ccccc2c1	IC50	'='	5600	-1	NET	0.493	B (cell-based format)	0.562	Training	0.3735	-0.162	-0.219	0.0599	1.3128	0.0482	0.1477	0.5865	-0.3862	0.2917	0.0678	1.4978	0.1495	0.1409	0.1438
CHEMBL481697	CN(C)Cc1cc(CNS(C)(=O)=O)ccc1Oc1ccc(OC(F)(F)F)cc1	IC50	'='	5600	-1	NET	0.493	B (cell-based format)	0.562	Training	-0.359	0.3742	-0.2581	3.1212	-0.8434	-1.7785	0.763	0.8525	0.0687	1.3108	-0.6767	-1.0841	-1.2231	0.8538	-1.0357
CHEMBL1419	CC(C)CC(N(C)C)C1(c2ccc(Cl)cc2)CCC1	IC50	'='	5665	-1	NET	0.493	B (cell membrane format)	0.237	Training	0.2823	-0.5234	-0.7081	1.1809	0.2875	-1.4085	-0.4928	-0.5835	-0.9453	0.3938	-1.3681	0.8058	0.2412	-0.4098	0.0941
CHEMBL1479	C#C[C@]1(O)CC[C@H]2[C@@H]3CCC4=Cc5oncc5C[C@]4(C)[C@H]3CC[C@@]21C	IC50	'='	5698	-1	NET	0.493	B (cell membrane format)	0.237	Test	-0.7036	-0.1412	-0.5669	0.6449	3.0085	0.9311	0.2588	0.1959	-1.7465	1.392	0.7726	3.0728	-0.8598	-0.9262	1.7344
CHEMBL567725	Cc1c(C(=O)N(C(C)C)[C@@H]2CCNC2)ccc(Cl)c1Cl	IC50	'='	5700	-1	NET	0.493	B (cell-based format)	0.562	Training	0.1595	-0.1022	-1.0078	0.6509	-0.4916	-0.7807	-0.1062	-0.0596	0.2427	0.5619	-0.8043	1.6765	-0.3869	-1.0033	1.0094
CHEMBL460291	CCOC(=O)C1=C(C)NC(C)=C(C(=O)OCC)C1c1ccccc1/C=C/C(=O)OC(C)(C)C	IC50	'='	5735	-1	NET	0.493	B (cell membrane format)	0.237	Training	0.4949	0.648	-0.4303	1.3171	-0.6285	-0.749	0.171	0.7829	-0.5719	0.2668	-0.5802	-0.3394	0.6397	-0.3527	0.041
CHEMBL1683897	NCC1(c2cccc3ccccc23)CCCCC1	IC50	'='	5761	-1	NET	0.493	B (single protein format)	0.54	Training	0.0686	-0.5829	0.5261	-0.7534	0.2063	0.9884	-0.2911	-0.1449	-0.396	-0.1747	0.1002	0.0151	0.6027	-0.5419	0.6521
CHEMBL4286313	Clc1cccc(N2CCN(CCOc3ccc4ccccc4c3)CC2)c1	IC50	'='	5830	-1	NET	0.493	B (cell-based format)	0.562	Test	1.4667	0.6634	1.0565	-0.3272	-0.4582	0.4246	0.4061	-0.8956	0.7229	-0.8093	-0.004	-0.8412	-0.0031	0.7529	-0.7743
CHEMBL564631	CSc1ccc(OC(c2cccnc2)C2CCNCC2)cc1	IC50	'='	5850	-1	NET	0.493	B (cell-based format)	0.562	Training	0.1006	0.1931	1.2046	-0.8116	-0.3765	0.2871	-0.72	0.725	0.4315	-1.04	-0.45	-0.8203	1.0368	0.1561	-1.0223
CHEMBL4073400	Fc1ccc(C(OCCN2CCC(Cc3ccccc3)CC2)c2ccc(F)cc2)cc1	IC50	'='	5860	-1	NET	0.493	B (single protein format)	0.54	Training	1.489	0.5943	1.5238	-0.2157	-0.384	-0.0345	0.4837	-0.9119	-0.0809	-1.1398	-0.4895	-1.0822	0.3734	0.9422	-1.287
CHEMBL4073400	Fc1ccc(C(OCCN2CCC(Cc3ccccc3)CC2)c2ccc(F)cc2)cc1	IC50	'='	5862	-1	NET	0.493	B (cell-based format)	0.562	Training	1.489	0.5943	1.5238	-0.2157	-0.384	-0.0345	0.4771	-1.0421	-0.2764	-0.7962	-0.3632	-1.0281	0.2402	0.6053	-1.0744
CHEMBL1813311	COc1ccc([C@]23CCCC[C@H]2CN(C)C3)cc1OC	IC50	'='	5888.44	-1	NET	0.493	B (cell-based format)	0.562	Test	-0.328	-0.5642	-0.3717	-0.239	0.9197	0.6488	-0.2572	-0.5232	-1.1166	0.6818	0.6488	1.1038	0.0773	-1.3966	1.5918
CHEMBL257264	CN(C)C[C@H]1CCCC[C@]1(OCCO)c1cccc(O)c1	IC50	'='	5948	-1	NET	0.493	B (single protein format)	0.54	Training	-0.6324	-0.5858	-0.1846	0.3058	0.3017	-0.4917	-0.5184	0.7622	-0.8557	-0.1975	-0.0473	0.2568	0.8725	0.2325	0.0838
CHEMBL493056	CNCc1ccccc1Sc1ccc(C(F)(F)F)cc1	IC50	'='	6000	-1	NET	0.493	B (cell-based format)	0.562	Training	0.3352	-0.021	-0.0319	1.1127	-0.1006	-0.8392	0.0979	0.1393	0.832	0.5808	-0.6583	-0.3104	0.1643	0.1165	-0.7918
CHEMBL487691	COc1ccc(O[C@H]2C[C@@H](N(C)C)c3ccccc32)cc1	IC50	'='	6000	-1	NET	0.493	B (cell-based format)	0.562	Training	-0.1153	-0.1449	-0.0319	-0.0885	-0.3812	0.2099	-0.4292	-0.5591	0.1736	-0.25	0.4163	0.0419	0.0227	-0.2722	0.1588
CHEMBL568372	O=C(c1ccc2ccccc2c1)N(C1CCC1)[C@@H]1CCNC1	IC50	'='	6000	-1	NET	0.493	B (cell-based format)	0.562	Test	0.0746	-0.2037	-0.219	-0.5266	-0.2588	0.2829	-0.296	-0.266	-0.565	-0.3856	0.1345	-0.3131	-0.3661	0.5732	0.0841
CHEMBL462805	OC[C@@H]1O[C@@H](O[C@@H]2CO[C@@H](CO)[C@H](O)[C@H]2O)[C@@H](O)[C@H](OCc2ccccc2)[C@@H]1O	IC50	'='	6040	-1	NET	0.493	B (cell-based format)	0.562	Training	-2.8488	-0.1513	0.1874	-0.2204	-0.7953	-0.3122	-1.2118	2.9267	-1.5579	-0.186	-0.1323	-0.3845	0.3757	-1.4988	0.4223
CHEMBL4250965	COc1ccc(N2CCN(CCCNC(=O)c3ccc4ccccc4n3)CC2)cc1	IC50	'='	6070	-1	NET	0.493	B (cell-based format)	0.562	Training	0.4361	0.7869	1.0565	-0.5223	-0.5995	0.1994	0.0217	0.1149	0.2815	-0.7663	-0.0162	-0.8515	0.439	-0.07	-0.7417
CHEMBL272531	CCCCNCC1CC1(C(=O)N(CC)CC)c1ccccc1	IC50	'='	6100	-1	NET	0.493	B (single protein format)	0.54	Training	0.2804	-0.6009	-0.3901	-0.901	-0.2659	-0.6138	-0.1178	-0.0587	-1.0506	0.2087	-1.1462	0.1497	1.9651	-1.4506	-0.3017
CHEMBL3407785	CNC(=O)[C@@]12C[C@@H]1[C@@H](n1cnc3c(NC)nc(C#Cc4ccc(Br)s4)nc31)[C@H](O)[C@@H]2O	IC50	'='	6110	-1	NET	0.493	B (cell-based format)	0.562	Test	-1.569	1.6433	-0.8425	0.052	-0.3032	0.3324	0.636	2.3215	0.2527	1.534	0.7732	0.2887	-1.105	-1.1696	1.8132
CHEMBL566832	Cc1cccc(C(=O)C(C)NC(C)(C)C)c1	IC50	'='	6200	-1	NET	0.493	B (cell-based format)	0.562	Training	-0.3284	-0.9229	-0.7081	3.147	-1.2547	-2.4823	-0.3036	0.1738	-0.5556	1.3668	-2.1314	-0.6987	-0.8723	-0.0159	-0.6789
CHEMBL270786	CCCO[C@]1(c2cccc(O)c2)CCCC[C@@H]1CN(C)C	IC50	'='	6248	-1	NET	0.493	B (single protein format)	0.54	Training	-0.0774	-0.6316	-0.1846	0.3058	0.4768	-0.4917	-0.3916	0.0072	-1.0178	-0.1707	-0.0473	0.2568	0.8725	0.2325	0.0838
CHEMBL260335	C=CCN(CC)C(=O)C1(c2ccccc2)C(CN)C1(C)C	IC50	'='	6400	-1	NET	0.493	B (single protein format)	0.54	Training	-0.2641	-0.3382	-0.3901	-0.0131	-0.3426	-0.1997	0.4763	0.5159	-0.4429	1.9056	-0.9911	2.8369	0.8167	-2.082	1.59
CHEMBL482295	CN(C)Cc1cc(NS(C)(=O)=O)ccc1Sc1ccc(C(F)(F)F)cc1	IC50	'='	6400	-1	NET	0.493	B (cell-based format)	0.562	Test	-0.0217	0.6197	-0.2581	3.1931	0.329	-1.6672	0.9664	1.2277	0.8196	1.6583	-0.3401	-0.5141	-1.4844	0.7382	-0.5667
CHEMBL381046	CN1C2C=C(c3ccccc3-c3ccccc3)CC1CC2	IC50	'='	6430	-1	NET	0.493	B (single protein format)	0.54	Training	0.3676	-0.0528	0.6053	-0.4772	0.3224	1.0368	-0.1564	-1.1022	0.2678	-0.7105	0.5107	0.1979	-0.4068	0.9647	0.1693
CHEMBL1813479	CN1C[C@@H]2CCC[C@]2(c2ccc(F)c(F)c2)C1	IC50	'='	6456.54	-1	NET	0.493	B (cell-based format)	0.562	Training	-0.2668	-0.8401	-0.8953	0.641	0.6638	0.2013	-0.1508	-1.2064	-1.3494	1.3598	0.5123	1.4538	-1.4072	-0.2846	1.6835
CHEMBL578610	CC(NC(C)(C)C)C(=O)c1ccc(F)c(F)c1	IC50	'='	6480	-1	NET	0.493	B (cell-based format)	0.562	Training	-0.2846	-0.901	-0.8953	3.1899	-1.453	-2.8195	-0.0767	0.0842	-0.8082	1.8222	-1.7635	-0.6093	-1.1686	-0.6168	-0.4208
CHEMBL576063	CC(NC(C)(C)C)C(=O)c1cccc(F)c1	IC50	'='	6500	-1	NET	0.493	B (cell-based format)	0.562	Test	-0.3581	-0.9534	-0.7081	3.147	-1.454	-2.4823	-0.3156	0.1738	-0.6785	1.453	-2.1314	-0.6987	-0.8723	-0.0159	-0.6789
CHEMBL402365	CCN(CC)C(=O)[C@@]1(c2ccccc2)CC1CNC	IC50	'='	6500	-1	NET	0.493	B (single protein format)	0.54	Training	-0.3645	-0.6831	-0.3901	-0.7922	-0.3852	-0.464	-0.305	0.1145	-0.6693	0.7209	-1.0951	0.3637	1.6245	-2.0111	0.3539
CHEMBL388612	CN1[C@H]2CC[C@@H]1[C@@H](c1ncc(-c3ccc(Cl)c(Cl)c3)s1)[C@@H](c1ccc(Cl)cc1)C2	IC50	'='	6500	-1	NET	0.493	F (cell-based format)	0.49	Training	1.0385	1.4215	-0.0181	0.1907	2.0998	0.4973	1.3742	-0.057	0.5704	0.5307	1.517	1.3089	-1.6462	0.2969	0.6438
CHEMBL454507	COc1ccc(C2=NN(CCCCCNCC[C@H](Oc3ccc(C(F)(F)F)cc3)c3ccccc3)C(=O)C3CC=CCC23)cc1OC	IC50	'='	6553	-1	NET	0.493	B (cell-based format)	0.562	Training	2.0331	1.9467	1.6145	0.0306	-0.409	0.0724	2.1116	-0.1606	-0.4832	-0.0208	0.3043	-0.5346	0.256	-0.0777	-0.2651
CHEMBL258140	CCCCO[C@]1(c2cccc(OC)c2)CCCC[C@@H]1CN(C)C	IC50	'='	6688	-1	NET	0.493	B (single protein format)	0.54	Test	0.2325	-0.5179	-0.1846	-0.1522	0.4804	-0.3783	-0.2744	-0.4707	-1.081	-0.3767	-0.0049	0.1289	1.4776	-0.3363	-0.1143
CHEMBL201556	[2H]C([2H])([2H])N(C[C@H]1CCCC[C@]1(O)c1cccc(O)c1)C([2H])([2H])[2H]	IC50	'='	6700	-1	NET	0.493	B (single protein format)	0.54	Training	-0.7958	-0.7673	-0.1846	1.078	0.0435	-0.8266	-0.6526	0.6752	-0.7775	0.2073	-0.8579	0.5958	-0.2005	0.5176	0.0202
CHEMBL481353	CN(C)Cc1ccccc1Oc1ccc(OC(F)(F)F)cc1	IC50	'='	6700	-1	NET	0.493	B (cell-based format)	0.562	Training	0.0413	-0.2093	-0.0319	2.0533	-1.3479	-1.1867	0.0514	-0.5591	0.0161	0.5951	-1.0101	-1.0467	-0.5448	0.983	-1.0234
CHEMBL469810	N#Cc1ccc2cc(CO[C@H]3CCNC3)ccc2c1	IC50	'='	6800	-1	NET	0.493	B (cell-based format)	0.562	Training	-0.3896	-0.2908	-0.4441	-0.5402	-0.8264	0.2459	-0.7552	0.4471	0.2569	-0.7277	-0.1782	-0.9992	0.4661	-0.0324	-0.8307
CHEMBL218193	CC(C)CC(c1ccc(C(C)C)cc1)C1CCCCN1	IC50	'='	7100	-1	NET	0.493	B (cell-based format)	0.562	Training	0.468	-0.8342	0.2483	0.5565	0.2782	-0.7136	-0.4137	-0.8695	-1.5889	-0.4727	-0.655	0.2259	0.3309	0.3774	-0.7187
CHEMBL1762478	CCC(CCNC)Oc1cc(Cl)ccc1C#N.Cl	IC50	'='	7100	-1	NET	0.493	B (single protein format)	0.54	Training	-0.2618	-0.5349	-0.8953	-0.5153	-0.9431	-1.3155	-0.9701	0.9626	0.6395	-1.0014	-0.9703	-1.1085	2.8424	-1.6902	-1.2292
CHEMBL455221	COc1ccc(F)cc1CCCC[C@H]1CC[C@H](CN)O1	IC50	'='	7124	-1	NET	0.493	B (cell-based format)	0.562	Training	-0.3668	-0.7564	-0.8953	-0.4114	-0.4481	-0.54	-0.8694	0.4244	-1.2654	-0.782	-0.9968	-1.0296	1.4466	-1.0962	-0.948
CHEMBL492841	CNCc1ccccc1Cc1ccc(SC)cc1	IC50	'='	7300	-1	NET	0.493	B (cell-based format)	0.562	Test	0.0508	0.0165	-0.0319	-0.7987	-0.2932	-0.2087	-0.8918	0.296	1.6588	-1.0468	-0.7659	-0.8492	1.8242	-0.6981	-1.0928
CHEMBL118	Cc1ccc(-c2cc(C(F)(F)F)nn2-c2ccc(S(N)(=O)=O)cc2)cc1	IC50	'='	7308	-1	NET	0.493	B (cell membrane format)	0.237	Training	-0.2718	0.3879	-0.0709	2.4597	-0.5417	-1.0237	0.0958	1.0058	-0.3905	0.9769	-0.3576	-0.0653	-0.6507	0.0028	-0.2491
CHEMBL1762480	Cc1ccc(C#N)c(S[C@H](CCN)c2ccccc2)n1.O=C(O)/C=C/C(=O)O	IC50	'='	7400	-1	NET	0.493	B (single protein format)	0.54	Training	-0.6963	0.7941	0.0611	0.4373	-0.4217	-1.5755	-0.5565	3.5546	1.3803	-0.9641	-1.6179	-0.4965	1.8731	-0.0405	-1.5903
CHEMBL451500	COc1ccc(F)c(CCCC2CCC(CCNCCCCCN3N=C(c4ccc(OC)c(OC)c4)[C@H]4CC=CC[C@H]4C3=O)O2)c1	IC50	'='	7441	-1	NET	0.493	B (cell-based format)	0.562	Training	1.3872	1.5368	0.471	-0.5725	-0.0441	0.1933	1.2221	0.0177	-0.9456	-0.5212	0.2487	-0.6627	0.7161	-0.4886	-0.2882
CHEMBL565639	CC(C)N(C(=O)c1ccc2ccccc2c1)[C@@H]1CCNC1	IC50	'='	7500	-1	NET	0.493	B (cell-based format)	0.562	Test	0.0664	-0.2742	-0.219	0.006	-0.6604	0.3373	-0.3157	-0.1718	-0.214	-0.2022	-0.3126	0.0456	-0.2118	0.2336	0.3323
CHEMBL2430683	O=C1NCC(c2ccccc2Cl)C1c1ccc(Cl)cc1	IC50	'='	7619	-1	NET	0.493	B (cell-based format)	0.562	Training	0.0714	0.1909	-0.0319	0.0664	-0.2017	0.2054	-0.3968	-0.2416	0.8893	0.0513	0.0219	0.0706	-0.4114	0.068	0.4643
CHEMBL4105127	CCCOC(=O)[C@@]12C[C@@H]1[C@@H](n1cnc3c(NC)nc(C#Cc4ccc(Cl)s4)nc31)[C@H](O)[C@@H]2O	IC50	'='	7900	-1	NET	0.493	B (cell-based format)	0.562	Training	-0.9254	1.2804	-0.8425	-0.0106	-0.3425	0.2744	0.8399	2.0598	-0.234	1.3316	0.7691	0.1565	-0.8192	-0.7426	1.4626
CHEMBL552167	CN(C)C[C@H]1CCC[C@@H]1c1c[nH]c2ccc(C#N)cc12	IC50	'='	7900	-1	NET	0.493	B (cell-based format)	0.562	Training	-0.4225	-0.3783	-0.8953	0.0585	0.2532	0.4271	-0.4563	0.2806	-0.4942	-0.0544	0.6489	-0.1486	-0.1663	-0.1458	0.5083
CHEMBL451120	CSc1ccc(Oc2ccc(Br)cc2CN(C)C)cc1	IC50	'='	7900	-1	NET	0.493	B (cell-based format)	0.562	Test	0.3991	0.8759	-0.2581	0.5348	-0.2466	-0.9086	-0.3902	0.1569	2.3633	-0.3502	-0.3909	-1.0296	0.4661	-0.2337	-0.8416
CHEMBL104	Clc1ccccc1C(c1ccccc1)(c1ccccc1)n1ccnc1	IC50	'='	7936	-1	NET	0.493	B (cell membrane format)	0.237	Training	1.1148	0.687	1.2437	-0.7697	-0.3757	1.2588	-0.2111	-0.3255	0.1003	-0.2482	-0.3758	0.1528	0.6965	0.1705	0.3642
CHEMBL1173600	CC1NC(C)(C)COC1(O)c1ccccn1	IC50	'='	7950	-1	NET	0.493	B (cell-based format)	0.562	Training	-1.4238	-1.0039	-0.1272	2.0107	-0.8156	-1.3108	-0.6958	1.3294	-1.5774	2.0267	-0.8869	0.1079	-1.3208	-0.452	0.5372
CHEMBL272530	CCN(C(=O)C1(c2ccccc2)CC1CN)C(C)(C)C	IC50	'='	8000	-1	NET	0.493	B (single protein format)	0.54	Training	-0.2673	-0.6482	-0.3901	1.1372	-0.4971	-0.9433	0.5993	0.5982	-1.0257	2.0966	-1.2733	2.1388	-0.0989	-1.5846	0.8727
CHEMBL505439	CNC[C@H]1CS(=O)(=O)c2ccccc2[C@@H]1Oc1ccccc1C	IC50	'='	8000	-1	NET	0.493	B (cell-based format)	0.562	Test	-0.4307	0.0228	0.192	0.5057	1.4593	0.0401	-0.0876	0.7871	0.1282	0.6927	0.6933	0.7594	-0.3018	0.1559	0.5463
CHEMBL3613152	O=C(NCCN1CCC(Cc2ccccc2)CC1)C(c1ccc(Cl)cc1)c1ccc(Cl)cc1	IC50	'='	8030	-1	NET	0.493	B (cell-based format)	0.562	Training	1.7277	1.2841	1.5238	-0.097	-0.1277	-0.1107	0.7732	-0.5969	0.3458	-0.6582	-0.415	-0.9268	0.1788	0.4945	-0.8437
CHEMBL401621	CCN(CC)C(=O)C1(c2ccccc2)CC1CNCc1ccccn1	IC50	'='	8100	-1	NET	0.493	B (single protein format)	0.54	Training	-0.1148	-0.0533	0.5674	-0.763	-0.4944	-0.1087	-0.0481	0.1623	-0.4241	0.031	-1.0935	-0.0617	1.0949	-0.7371	-0.3806
CHEMBL2380980	CN(C)C[C@@H]1CCC[C@H]1c1ccc2[nH]cc(C#N)c2c1	IC50	'='	8200	-1	NET	0.493	B (cell-based format)	0.562	Training	-0.4225	-0.3783	-0.8953	0.0413	0.1477	0.5008	-0.4563	0.2806	-0.4942	-0.0476	0.3862	-0.1321	-0.1663	-0.214	0.5755
CHEMBL589250	COc1cccc(C(=O)C(C)NC2CCCC2)c1	IC50	'='	8200	-1	NET	0.493	B (cell-based format)	0.562	Test	-0.4891	-0.7813	-0.7081	-0.1896	-0.9062	-0.7142	-1.0136	0.3401	-0.8418	-0.5474	-1.3712	-0.7822	0.875	-0.7191	-0.8047
CHEMBL3673180	CCS(=O)(=O)N1CCN(c2ccc(C34CCN(CC3)Cc3cc(N5CCN(S(=O)(=O)CC)CC5)ccc34)cc2)CC1	IC50	'='	8295	-1	NET	0.493	B (cell membrane format)	0.237	Training	1.2791	1.6318	1.4963	0.5652	1.5672	0.2051	1.4299	0.5254	-0.6553	0.5302	0.1022	0.8193	-0.1733	-0.9109	0.4293
CHEMBL443090	Cc1c(CCN2CCNCC2)ccc2cc(F)ccc12	IC50	'='	8400	-1	NET	0.493	B (cell-based format)	0.562	Training	0.2001	-0.3446	0.3998	-0.1466	-0.3391	0.1224	-0.3474	-0.768	-0.0437	-0.5319	-0.004	-0.3568	-0.0688	0.3273	-0.3753
CHEMBL404475	CCN(CC)C(=O)C1(c2ccccc2)CC1CNCC1CCCC1	IC50	'='	8400	-1	NET	0.493	B (single protein format)	0.54	Training	0.4242	-0.4689	-0.3901	-0.7298	-0.1513	-0.0751	0.2106	-0.1919	-1.3705	0.1477	-1.1308	-0.015	0.974	-0.8534	-0.2254
CHEMBL460204	COc1ccc(F)cc1CCCCC1CCC(CCN)O1	IC50	'='	8530	-1	NET	0.493	B (cell-based format)	0.562	Test	-0.2034	-0.7221	-0.8953	-0.4192	-0.3117	-0.4326	-0.7962	0.3438	-1.3722	-0.8785	-0.9395	-1.0385	1.571	-0.5244	-1.0255
CHEMBL4554733	c1ccc(C(c2ccccc2)c2nnnn2CCCCN2CCN(c3ncccn3)CC2)cc1	IC50	'='	8540	-1	NET	0.493	B (cell-based format)	0.562	Training	-0.2527	1.8103	2.1622	-0.8559	-0.5141	0.8853	-0.412	0.3224	0.7683	-0.9892	-0.1033	-0.7595	0.5238	0.9636	-0.6855
CHEMBL311469	CC(=O)Nc1ccc2c(c1)Cc1ccccc1-2	IC50	'='	8595	-1	NET	0.493	B (cell membrane format)	0.237	Training	-0.443	-0.403	-0.219	0.3253	-0.3636	0.6083	-0.9427	0.1613	-0.0031	-0.3179	-0.2942	-0.4648	0.0826	0.4854	-0.1086
CHEMBL453493	CN(C)Cc1ccccc1C(=O)c1ccc(Cl)c(Cl)c1	IC50	'='	8600	-1	NET	0.493	B (cell-based format)	0.562	Training	0.2973	0.3429	-0.219	0.767	-0.7795	-1.0166	-0.1625	-0.5393	1.7997	0.2079	-0.5484	0.2513	-0.1496	-0.1337	-0.1733
CHEMBL569699	CC(NC(C)(C)C)C(=O)c1ccccc1	IC50	'='	8700	-1	NET	0.493	B (cell-based format)	0.562	Test	-0.4316	-1.0042	-0.3901	2.7435	-1.4847	-2.2703	-0.5667	0.2753	-0.5315	1.0831	-2.5451	-0.6635	-0.3663	0.1332	-1.0242
CHEMBL592854	Cc1cccc(C(=O)C(C)NC2CCCC2)c1	IC50	'='	8700	-1	NET	0.493	B (cell-based format)	0.562	Training	-0.3472	-0.8705	-0.7081	0.2861	-0.7998	-0.852	-0.9289	0.0045	-0.9096	-0.4339	-1.5653	-0.7574	0.2499	0.1388	-0.8495
CHEMBL249951	CN(C)CC1CC1c1ccc2ccccc2c1	IC50	'='	8700	-1	NET	0.493	B (single protein format)	0.54	Training	-0.0906	-0.5072	-0.219	0.3054	-0.3146	-0.4689	-0.3261	-1.073	0.2531	-0.0849	-0.4567	-0.6811	-0.5876	1.2483	-1.0169
CHEMBL1683903	NCC1(c2ccc(-c3ccccc3)cc2)CCCCC1	IC50	'='	8733	-1	NET	0.493	B (single protein format)	0.54	Training	0.3763	-0.3773	0.9658	-0.7327	-0.1853	0.5996	-0.1607	-0.242	-0.209	-0.4616	-0.6051	-0.1047	0.8193	-0.5178	-0.0423
CHEMBL503	CC[C@H](C)C(=O)O[C@H]1C[C@@H](C)C=C2C=C[C@H](C)[C@H](CC[C@@H]3C[C@@H](O)CC(=O)O3)[C@H]21	IC50	'='	8753	-1	NET	0.493	B (cell membrane format)	0.237	Test	-0.3923	-0.1945	-0.2638	0.7326	0.7696	-0.5985	-0.4529	0.6061	-1.5896	-0.084	-0.4616	-0.1707	0.2687	-0.3984	-0.0716
CHEMBL242011	O=C1OC[C@H](Cc2ccc3c(c2)OCO3)[C@H]1Cc1ccc2c(c1)OCO2	IC50	'='	8760	-1	NET	0.493	B (cell-based format)	0.562	Training	0.0527	0.1797	-0.4441	-0.2038	-0.4336	0.967	0.013	0.4154	-0.5574	-0.119	0.443	-0.617	-0.9578	0.7011	0.2628
CHEMBL584	Cc1c(O)cccc1C(=O)N[C@@H](CSc1ccccc1)[C@H](O)CN1C[C@H]2CCCC[C@H]2C[C@H]1C(=O)NC(C)(C)C	IC50	'='	8852	-1	NET	0.493	B (cell membrane format)	0.237	Training	0.9089	1.2894	1.0841	1.0146	0.7313	-0.5358	0.6092	0.9372	-0.8833	-0.0527	-0.9162	-0.2374	0.1494	0.0277	-0.4418
CHEMBL4449806	Clc1cccc(N2CCN(CCCCn3nnnc3C(c3ccccc3)c3ccccc3)CC2)c1Cl	IC50	'='	8870	-1	NET	0.493	B (cell-based format)	0.562	Training	1.1965	2.3848	1.6834	-0.5795	-0.3167	0.6289	0.6398	-0.3008	1.1273	-0.6116	-0.0443	-0.1302	0.2021	0.5408	-0.258
CHEMBL567944	CC(=O)N(Cc1ccc2ccccc2c1)C1CCNCC1	IC50	'='	8900	-1	NET	0.493	B (cell-based format)	0.562	Test	-0.1765	-0.3012	0.7374	-0.124	-0.5255	0.1803	-0.6047	-0.1718	-0.2388	-0.632	-0.3573	-0.3984	0.1159	0.7002	-0.5506
CHEMBL491754	CCN(CC)CCCCCn1c2ccccc2c(=O)c2ccccc21	IC50	'='	9100	-1	NET	0.493	B (cell-based format)	0.562	Training	0.8391	0.0117	0.1863	-0.8785	-0.2096	0.5	-0.0682	-0.5664	-0.2518	-0.5495	0.418	-0.5103	1.1222	-0.8221	0.1719
CHEMBL381315	CN[C@H]1CC[C@@H](c2ccc(Cl)c(Cl)c2)c2cc(C(=O)O)c(NS(C)(=O)=O)cc21	IC50	'='	9100	-1	NET	0.493	B (cell-based format)	0.562	Training	-0.1792	0.9945	-0.2386	1.6751	0.7558	-0.6526	0.8444	1.5503	0.7542	1.2357	1.3128	0.3445	-1.1954	-0.4038	0.7769
CHEMBL3323187	CN1Cc2cc(NCCO)ccc2C(c2ccc3sccc3c2)C1	IC50	'='	9100	-1	NET	0.493	B (cell-based format)	0.562	Training	-0.1897	0.4799	-0.126	-0.2458	0.5685	0.7227	-0.1566	0.6276	0.6965	-0.3278	1.1159	-0.2093	-0.2979	0.5437	0.2952
CHEMBL196468	CN(C)C[C@H]1C[C@@H]1c1c[nH]c2ccc(C#N)cc12	IC50	'='	9200	-1	NET	0.493	B (cell-based format)	0.562	Test	-0.7493	-0.4511	-0.8953	0.2499	-0.33	-0.4415	-0.409	0.4436	-0.182	0.6515	0.189	-0.5478	-0.6009	-0.1466	-0.1046
CHEMBL493027	CN(C)Cc1ccccc1Sc1ccc(C(F)(F)F)cc1	IC50	'='	9200	-1	NET	0.493	B (cell-based format)	0.562	Training	0.4443	0.0996	-0.0319	1.844	-0.0604	-1.1854	0.2998	-0.2629	0.8591	0.7861	-0.6654	-0.3521	-0.5892	0.5922	-0.7828
CHEMBL1683904	CNCC1(c2ccc(-c3ccccc3)cc2)CCCCC1	IC50	'='	9217	-1	NET	0.493	B (single protein format)	0.54	Training	0.5543	-0.3164	0.9658	-0.6996	-0.0153	0.6357	-0.1231	-0.7836	-0.2505	-0.5847	-0.4609	-0.1557	0.9678	0.2514	-0.1953
CHEMBL526	CC(C)c1cccc(C(C)C)c1O	IC50	'='	9393	-1	NET	0.493	B (cell membrane format)	0.237	Training	-0.3467	-1.1744	-0.8677	1.3755	-0.9562	-1.638	-1.1162	0.1747	-0.7124	0.0128	-2.0458	0.8198	0.6302	-0.8469	-0.0442
CHEMBL378804	CN[C@H]1CC[C@@H](c2ccc(Cl)c(Cl)c2)c2ccc(CC(=O)O)cc21	IC50	'='	9600	-1	NET	0.493	B (cell-based format)	0.562	Test	0.201	0.4817	-0.1065	0.4273	0.5033	-0.1501	0.1453	0.2395	0.549	0.2032	0.839	0.3611	-0.3719	-0.4515	0.5128
CHEMBL4286186	Clc1ccc(N2CCN(CCCCOc3ccc4ccccc4c3)CC2)c(Cl)c1	IC50	'='	9740	-1	NET	0.493	B (cell-based format)	0.562	Training	2.0773	1.045	0.8694	-0.2389	-0.2456	0.2376	0.8538	-0.9381	0.6908	-0.6891	-0.0277	-0.6643	0.0737	0.6111	-0.6756
CHEMBL1683905	NCC1(c2cccs2)CCCCC1	IC50	'='	9987	-1	NET	0.493	B (single protein format)	0.54	Training	-0.8524	-1.1655	-0.6289	-0.7746	0.8977	0.3607	-1.1257	1.9689	-1.2233	-0.1062	-1.3695	2.0934	1.3441	-1.3194	0.2258
CHEMBL1683886	CN(C)CC1(c2cccc(Cl)c2)CCCCC1	IC50	'='	9990	-1	NET	0.493	B (single protein format)	0.54	Training	0.0618	-0.6266	0.0094	0.7912	0.4039	-0.4899	-0.3795	-1.0653	-0.3186	0.1166	-0.8086	-0.1049	0.1764	0.6851	-0.1034
CHEMBL388605	COc1ccc([C@@H]2C3CCC(C[C@@H]2c2ccc(C)cc2)N3C)cc1OC	IC50	'='	10000	-1	NET	0.493	B (single protein format)	0.54	Test	0.1841	0.1667	-0.0181	-0.2744	1.2414	0.6472	0.2031	-0.5987	-0.3474	-0.2484	1.1583	0.3825	-0.1787	-0.6538	0.8805
CHEMBL4438467	COc1ccccc1N1CCN(CCCCn2nnnc2C(c2ccccc2)c2ccccc2)CC1	IC50	'='	10000	-1	NET	0.493	B (cell-based format)	0.562	Training	0.5899	1.9265	1.8809	-0.8833	-0.4207	0.8864	0.129	-0.1076	0.6952	-0.8788	-0.0087	-0.6748	0.6531	0.4182	-0.3683
CHEMBL1173701	C[C@@H]1NC(C)(C)CO[C@@]1(O)c1ccc(-c2ccccc2)cc1	IC50	'='	10300	-1	NET	0.493	B (cell-based format)	0.562	Training	-0.0076	-0.2258	0.51	1.2722	-0.5796	-0.5483	0.3934	0.0984	-0.5518	1.3084	-0.2515	0.0084	-1.1903	-0.2191	0.4637
CHEMBL465515	Fc1ccc2cc(CCN3CCNCC3)ccc2c1	IC50	'='	10500	-1	NET	0.493	B (cell-based format)	0.562	Training	0.0969	-0.4262	0.5123	-0.2009	-0.5187	0.1055	-0.5864	-0.7403	-0.0021	-0.8401	-0.3467	-0.9992	0.0878	0.8313	-1.0387
CHEMBL469811	Fc1ccc2cc(CO[C@@H]3CCNC3)ccc2c1	IC50	'='	10600	-1	NET	0.493	B (cell-based format)	0.562	Test	-0.1897	-0.5363	-0.4441	-0.1295	-0.8754	0.1599	-0.7344	-0.4591	-0.1659	-0.675	-0.3643	-0.9878	-0.1169	0.774	-0.8773
CHEMBL205505	CN[C@H]1CC[C@@H](c2ccc(Cl)c(Cl)c2)c2cc(C(=O)N(C)C)ccc21	IC50	'='	11500	-1	NET	0.493	B (cell-based format)	0.562	Training	0.2558	0.6847	-0.1065	0.3714	0.4012	-0.4263	0.3697	-0.3462	0.7844	0.4608	0.7931	0.69	-0.4824	-1.0556	0.7191
CHEMBL1762476	CNCC[C@@H](Oc1cc(OC)ccc1C#N)c1ccccc1.O=C(O)C(=O)O	IC50	'='	12000	-1	NET	0.493	B (single protein format)	0.54	Training	-0.4444	0.3578	0.0611	-0.0516	-1.2059	-1.7381	-0.4826	2.5659	0.6128	-0.9392	-1.2213	-0.9572	2.2407	-0.9839	-1.6769
CHEMBL578611	CC(NC(C)(C)C)C(=O)c1cc(Cl)cc(Cl)c1	IC50	'='	14000	-1	NET	0.493	B (cell-based format)	0.562	Training	0.1362	-0.3768	-0.9217	3.5303	-0.8584	-2.5165	0.122	0.0842	0.516	1.7467	-1.7232	-0.7298	-1.3188	0.1013	-0.2531
CHEMBL1813310	COc1ccc([C@]23CCCC[C@H]2CN(C)C3)cc1	IC50	'='	14125.4	-1	NET	0.493	B (cell-based format)	0.562	Test	-0.2892	-0.7363	-0.1846	-0.1266	1.0238	0.6045	-0.3981	-0.8271	-1.2013	0.5616	0.5419	1.2172	-0.226	-0.6769	1.2028
CHEMBL1762473	N#Cc1ccc(Cl)cc1O[C@H](CCN)c1ccccc1.O=C(O)C(=O)O	IC50	'='	15000	-1	NET	0.493	B (single protein format)	0.54	Training	-0.2997	0.44	0.0611	0.3435	-1.2214	-1.8084	-0.3575	3.0068	1.0334	-0.7326	-1.384	-0.9325	1.7876	-0.5524	-1.5979
CHEMBL1762479	N#Cc1cc(F)c(Cl)cc1O[C@H](CCN)c1ccccc1.O=C(O)C(=O)O	IC50	'='	16000	-1	NET	0.493	B (single protein format)	0.54	Training	-0.2262	0.4923	-0.0709	0.4913	-1.2538	-1.9892	-0.1232	2.8506	0.8974	-0.4394	-1.3803	-0.7096	1.5119	-0.738	-1.394
CHEMBL418971	CC(C)(c1ccc(O)cc1)c1ccc(O)cc1	IC50	'='	16620	-1	NET	0.493	B (cell membrane format)	0.237	Training	-0.014	-0.5438	-0.0709	1.3178	-0.8818	-1.3383	-0.5905	0.5509	-0.197	0.2942	-1	1.1365	0.0836	-0.4021	-0.4498
CHEMBL1762474	N#Cc1ccc(Cl)cc1S[C@H](CCN)c1ccccc1.O=C(O)/C=C/C(=O)O	IC50	'='	17000	-1	NET	0.493	B (single protein format)	0.54	Test	-0.0254	1.1078	0.0611	0.4373	-0.1626	-1.5755	-0.1965	3.1766	1.9159	-0.9491	-1.6179	-0.4235	1.8731	-0.0405	-1.5903
CHEMBL282575	C[C@]12CC[C@@H]3c4ccc(OC(=O)c5ccccc5)cc4CC[C@H]3[C@@H]1CC[C@@H]2O	IC50	'='	17229	-1	NET	0.493	B (cell membrane format)	0.237	Training	0.5319	0.1705	0.6616	0.1072	1.4836	0.8033	0.1946	0.1192	-1.2075	0.2122	0.0342	0.9257	-0.2607	-0.1285	0.4887
CHEMBL571536	CCN(C(=O)c1ccc(Cl)c(Cl)c1C)[C@@H]1CCNC1	IC50	'='	17400	-1	NET	0.493	B (cell-based format)	0.562	Training	0.0746	-0.1432	-1.0078	0.0003	-0.5688	-0.5527	-0.3511	0.0048	0.4825	0.3208	-0.9099	1.281	0.2865	-1.8077	0.8622
CHEMBL1829335	C[C@@H]1CCCN1CCCOc1ccc(-c2ccc(=O)[nH]n2)cc1	IC50	'='	17500	-1	NET	0.493	B (single protein format)	0.54	Training	-0.0637	-0.1472	-0.0709	-0.2116	-0.9497	-0.2058	-0.5542	0.6989	-0.1413	-1.1314	-0.9425	-0.5156	0.4702	0.631	-1.2753
CHEMBL401347	CN(C)CC1CC1c1cccc2cc(C#N)ccc12	IC50	'='	19000	-1	NET	0.493	B (single protein format)	0.54	Test	-0.2171	-0.2107	-0.4165	0.1605	-0.2551	-0.3964	-0.1121	-0.1563	0.5192	0.1428	0.0078	-0.6173	-0.2281	0.3041	-0.4612
CHEMBL202910	CN[C@H]1CC[C@@H](c2ccc(Cl)c(Cl)c2)c2cc(C(=O)O)ccc21	IC50	'='	20300	-1	NET	0.493	B (cell-based format)	0.562	Training	0.2868	0.474	-0.1065	0.2962	0.4594	-0.1848	0.2027	0.3031	0.7759	0.362	1.0204	0.5293	-0.4519	-0.8688	0.66
CHEMBL473966	CNCCC1CCC(CCc2cc(F)ccc2OC)O1	IC50	'='	20370	-1	NET	0.493	B (cell-based format)	0.562	Training	-0.3522	-0.734	-0.8953	-0.3619	-0.37	-0.5814	-0.8866	-0.1334	-1.1589	-0.7944	-0.7982	-1.0296	1.4466	-0.6435	-0.959
CHEMBL119385	O=c1ncn2nc(Sc3ccc(F)cc3F)ccc2c1-c1c(Cl)cccc1Cl	IC50	'='	20404	-1	NET	0.493	B (cell membrane format)	0.237	Training	0.6547	1.6299	0.3722	0.405	-0.2683	0.2006	-0.0173	0.6014	0.7371	0.1145	-0.339	-0.2606	-0.0557	-0.1028	0.1871
CHEMBL4278945	FC(F)(F)c1ccc(N2CCN(CCCCOc3ccc4ccccc4c3)CC2)cc1	IC50	'='	20500	-1	NET	0.493	B (cell-based format)	0.562	Test	1.9317	0.6499	1.0565	0.4878	-0.5194	-0.0747	1.3861	-0.9623	-0.2025	-0.0407	-0.0707	-0.7166	-0.3181	0.6215	-0.8059
CHEMBL672	CC(C)OC(=O)C(C)(C)Oc1ccc(C(=O)c2ccc(Cl)cc2)cc1	IC50	'='	21408	-1	NET	0.493	B (cell membrane format)	0.237	Training	0.646	0.2594	-0.0709	1.6305	-1.2914	-1.681	-0.0498	0.4287	-0.2397	0.3775	-1.5781	-0.4626	0.1529	-0.3395	-0.6576
CHEMBL4438894	[O-][S@+](Cc1cncs1)[C@H](c1ccccc1)c1ccc(Br)cc1	IC50	'='	22700	-1	NET	0.493	B (cell-based format)	0.562	Training	-0.4471	0.9423	0.2483	-0.2188	1.6905	0.1506	-0.8721	1.7731	1.729	-0.7572	-0.7118	0.05	0.2853	0.6314	-0.5633
CHEMBL197913	CN1C2C=C(c3cccc(-c4ccccc4)c3)CC1CC2	IC50	'='	23000	-1	NET	0.493	B (single protein format)	0.54	Training	0.3676	-0.053	0.5674	-0.3571	0.2387	0.8452	-0.1446	-1.1022	0.2678	-0.7212	0.3627	0.1099	-0.5111	0.9647	-0.0802
CHEMBL4277619	c1ccc(N2CCN(CCOc3ccc4ccccc4c3)CC2)nc1	IC50	'='	23800	-1	NET	0.493	B (cell-based format)	0.562	Test	0.9436	0.3513	1.3757	-0.6676	-0.6464	0.64	-0.0065	-0.4939	0.3857	-1.0576	-0.1442	-0.8791	0.299	0.8593	-0.9644
CHEMBL157101	CC(=O)N1CCN(c2ccc(OCC3COC(Cn4ccnc4)(c4ccc(Cl)cc4Cl)O3)cc2)CC1	IC50	'='	24203	-1	NET	0.493	B (cell membrane format)	0.237	Training	0.7953	1.492	0.3803	0.2706	-0.3296	0.1582	0.3119	0.2674	-0.4615	-0.1244	-0.4673	-0.4133	0.1395	-0.021	-0.2313
CHEMBL2371923	C[C@@H](O)[C@H](NC(=O)[C@H](Cc1ccc(O)cc1)NC(=O)[C@@H](N)Cc1ccc(-c2ccc(C[C@H](N)C(=O)O)cc2)cc1)C(=O)N1CCC[C@H]1C(=O)N[C@@H](Cc1ccccc1)C(=O)O	IC50	'='	25000	-1	NET	0.493	B (cell-based format)	0.562	Training	-0.6046	3.1261	1.5238	0.6221	-0.7266	-0.8781	1.8143	2.1897	-0.396	-0.076	-0.5299	-0.5974	-0.2895	-0.061	-0.4314
CHEMBL1306	CC(C)N1CCN(c2ccc(OC[C@H]3CO[C@](Cn4cncn4)(c4ccc(Cl)cc4Cl)O3)cc2)CC1	IC50	'='	25391	-1	NET	0.493	B (cell membrane format)	0.237	Training	0.4981	1.6412	0.3803	0.2706	-0.2603	0.1582	0.1645	0.2105	-0.3057	-0.1431	-0.4673	-0.1798	0.1395	-0.021	-0.2313
CHEMBL4294090	Brc1ccc(N2CCN(CCCCOc3ccc4ccccc4c3)CC2)cc1	IC50	'='	25900	-1	NET	0.493	B (cell-based format)	0.562	Test	1.8738	1.1941	1.0565	-0.4258	-0.1833	0.2393	0.5765	-0.9248	0.7866	-0.9465	-0.0675	-0.8661	0.2668	0.6962	-1.0554
CHEMBL1762475	CNCC[C@@H](Oc1cc(C(F)(F)F)ccc1C#N)c1ccccc1.Cl	IC50	'='	28000	-1	NET	0.493	B (single protein format)	0.54	Training	0.3306	0.0091	0.0611	0.6956	-1.0169	-0.8719	0.2959	0.2664	0.2102	0.0907	-0.4492	-0.7337	0.8449	-0.0744	-0.9108
CHEMBL40583	Cc1ccc2cc3c(ccc4ccccc43)c3c2c1CC3	IC50	'='	29650	-1	NET	0.493	B (cell membrane format)	0.237	Training	0.9258	0.2761	0.246	-0.3773	0.7124	1.9267	-0.0726	-0.6716	0.0755	-0.0215	0.9959	-0.0071	-0.4611	0.1981	0.8636
CHEMBL4290687	COc1ccccc1N1CCN(CCCCOc2ccc3ccccc3c2)CC1	IC50	'='	29700	-1	NET	0.493	B (cell-based format)	0.562	Training	1.4708	0.5882	1.0956	-0.7736	-0.4688	0.5477	0.3309	-0.6966	0.1507	-1.009	-0.1402	-0.822	0.7172	0.2538	-0.7568
CHEMBL4085551	CC(C)c1nnsc1C[S+]([O-])C(c1ccccc1)c1ccccc1	IC50	'='	30000	-1	NET	0.493	B (cell-based format)	0.562	Test	-0.6434	0.7926	0.5674	-0.1496	1.2694	0.2768	-0.8507	1.9481	1.0411	-0.5455	-0.6703	0.7697	0.295	0.5309	-0.1288
CHEMBL463000	OC[C@@H]1OC[C@@H](O[C@@H]2O[C@@H](COCc3ccccc3)[C@@H](O)[C@@H](O)[C@@H]2O)[C@H](O)[C@H]1O	IC50	'='	30000	-1	NET	0.493	B (cell-based format)	0.562	Training	-2.8488	-0.155	0.1874	-0.0453	-0.8635	-0.5696	-1.2471	2.9267	-1.5579	-0.2158	-0.3891	-0.3634	0.1192	-1.076	0.1721
CHEMBL4464187	[O-][S@+](Cc1cncs1)[C@H](c1ccccc1)c1ccc(Cl)cc1	IC50	'='	36500	-1	NET	0.493	B (cell-based format)	0.562	Training	-0.5274	0.478	0.2483	-0.2188	1.4148	0.1506	-0.9143	1.7731	1.2852	-0.7539	-0.7118	0.05	0.2853	0.6314	-0.5633
CHEMBL249329	CN(C)CC1CC1c1cccc2c(C#N)cccc12	IC50	'='	39000	-1	NET	0.493	B (single protein format)	0.54	Training	-0.2171	-0.2105	-0.3901	0.0054	-0.2836	-0.0927	-0.1239	-0.1563	0.5192	0.1609	-0.1206	-0.4758	-0.1089	0.234	-0.1397
CHEMBL512665	CCCCN(C1CCNCC1)S(=O)(=O)c1ccc2ccccc2c1	IC50	'='	40000	-1	NET	0.493	B (cell-based format)	0.562	Test	0.5369	-0.1277	0.7374	-0.0048	1.3229	0.0086	0.2209	0.512	-0.5104	0.1654	0.0328	1.393	0.3046	0.2114	-0.0258
CHEMBL434063	CN(CCOc1ccc(C[C@H](Nc2ccccc2C(=O)c2ccccc2)C(=O)O)cc1)c1ccccn1	IC50	'='	40308	-1	NET	0.493	B (cell membrane format)	0.237	Training	1.1937	1.5915	1.8809	-0.1841	-1.0287	-0.1841	-0.0094	0.576	-0.0065	-0.675	-1.1622	-0.6214	0.8169	0.1077	-0.9186
CHEMBL426659	CN1C2CCC1CC(O)(c1cccc(-c3ccccc3)c1)C2	IC50	'='	41500	-1	NET	0.493	B (single protein format)	0.54	Training	-0.0181	-0.1534	0.4871	0.2321	0.6322	0.5155	0.1257	-0.4423	-0.3948	0.1164	0.3774	0.5542	-0.9657	0.7409	0.4215
CHEMBL2391541	C=CCN(CC=C)CCc1c[nH]c2ccc(OC)cc12	IC50	'='	42657.9	-1	NET	0.493	B (cell-based format)	0.562	Training	-0.2143	-0.131	-0.8953	-0.807	-0.6897	-0.1007	-0.9585	-0.2223	0.6575	-0.8709	-0.2238	-0.8147	1.9468	-1.126	-0.5028
CHEMBL4568351	[O-][S+](Cc1cncs1)C(c1ccc(Cl)cc1)c1ccc(Cl)cc1	IC50	'='	45490	-1	NET	0.493	B (cell-based format)	0.562	Test	-0.2435	0.7917	-0.0709	0.1395	1.5884	-0.1871	-0.5699	1.6482	1.5687	-0.4591	-0.5426	-0.0011	-0.0646	0.348	-0.4282
CHEMBL4473574	[O-][S@+](Cc1cscn1)[C@H](c1ccccc1)c1ccc(Br)cc1	IC50	'='	52560	-1	NET	0.493	B (cell-based format)	0.562	Training	-0.4471	0.9452	0.2483	-0.2188	1.4946	0.1506	-0.905	1.7731	1.729	-0.7633	-0.7118	0.05	0.2853	0.6314	-0.5633
CHEMBL4067474	[O-][S+](Cc1ccsc1)C(c1ccccc1)c1ccccc1	IC50	'='	57600	-1	NET	0.493	B (cell-based format)	0.562	Training	-0.3193	0.145	0.5674	-0.6085	1.2635	0.5177	-1.0527	1.4396	1.0088	-1.0973	-0.8956	0.1055	0.6656	0.9395	-0.7103
CHEMBL195437	CCCCCCCCc1ccc(O)cc1	IC50	'='	61647	-1	NET	0.493	B (cell membrane format)	0.237	Training	0.1476	-1.1876	-0.7081	-0.6491	-0.6418	-1.5512	-1.3675	0.0619	-1.1464	-1.3961	-2.0307	-0.9345	2.5277	0.0189	-2.1875
CHEMBL199598	CN1C2CCC1CC(O)(C1c3ccccc3-c3ccc(Br)cc31)C2	IC50	'='	62600	-1	NET	0.493	B (single protein format)	0.54	Test	0.2854	0.7615	0.0198	0.4492	2.0973	1.1754	0.8293	-0.5249	0.125	0.7384	2.2639	0.7813	-1.8216	0.7786	1.8417
CHEMBL200473	CN1C2CCC1CC(O)(c1ccccc1-c1ccccc1)C2	IC50	'='	66300	-1	NET	0.493	B (single protein format)	0.54	Training	-0.0181	-0.1532	0.5261	0.1258	0.7248	0.7288	0.1139	-0.4423	-0.3948	0.1272	0.5172	0.5846	-0.8656	0.7812	0.703
CHEMBL4076722	[O-][S+](Cc1csc(Br)c1)C(c1ccccc1)c1ccccc1	IC50	'='	67200	-1	NET	0.493	B (cell-based format)	0.562	Training	0.0855	0.8256	0.5674	-0.1997	1.8774	0.2421	-0.6632	1.3234	1.7077	-0.7732	-0.8699	0.05	0.2853	0.8066	-0.4931
CHEMBL399147	CN(C)CC1CC1c1cccc2ccccc12	IC50	'='	68000	-1	NET	0.493	B (single protein format)	0.54	Training	-0.0906	-0.507	-0.1915	0.1537	-0.2411	-0.1932	-0.3379	-1.073	0.2531	-0.0738	-0.382	-0.5478	-0.4559	1.2483	-0.6839
CHEMBL4456526	Cc1ccc([C@@H](c2ccccc2)[S@+]([O-])Cc2cncs2)cc1	IC50	'='	68200	-1	NET	0.493	B (cell-based format)	0.562	Test	-0.7082	0.2456	0.2483	-0.2188	1.3479	0.1506	-0.9955	1.7731	0.8981	-0.7965	-0.7118	0.05	0.2853	0.6314	-0.5633
CHEMBL4104150	[O-][S+](Cc1ccc(Cl)s1)C(c1ccccc1)c1ccccc1	IC50	'='	68400	-1	NET	0.493	B (cell-based format)	0.562	Training	0.0458	0.3414	0.5674	-0.1997	1.7993	0.2421	-0.693	1.3234	1.0885	-0.7675	-0.8699	0.05	0.2853	0.8066	-0.4931
CHEMBL964	CCN(CC)C(=S)SSC(=S)N(CC)CC	IC50	'='	70370	-1	NET	0.493	B (cell membrane format)	0.237	Training	0.1901	1.4104	-1.3465	-0.6418	1.2185	-2.0716	-1.1248	3.7251	2.3647	-0.6133	-2.8066	1.8446	3.2338	-3.7725	-0.6036
CHEMBL4103476	[O-][S+](Cc1nc(C(F)(F)F)no1)C(c1ccccc1)c1ccccc1	IC50	'='	71000	-1	NET	0.493	B (cell-based format)	0.562	Training	-0.8008	0.3087	0.5674	0.9257	-0.0437	-0.2584	-0.3869	1.3576	0.1818	0.4502	-0.6163	0.0446	-0.4534	0.7002	-0.3448
CHEMBL201223	CN1C2C=C(C3c4ccccc4-c4ccccc43)CC1CC2	IC50	'='	82700	-1	NET	0.493	B (single protein format)	0.54	Test	0.138	0.0756	0.3252	-0.4403	1.155	1.7791	0.0702	-1.1107	0.0368	-0.2192	1.9583	0.5117	-1.1911	1.0098	1.3376
CHEMBL4473522	[O-][S@@+](Cc1cncs1)C(c1ccc(F)cc1)c1ccc(F)cc1	IC50	'='	85000	-1	NET	0.493	B (cell-based format)	0.562	Training	-0.6644	0.266	-0.0709	0.1395	1.0509	-0.1871	-0.7565	1.6482	0.6683	-0.4364	-0.5426	-0.0011	-0.0646	0.348	-0.4282
CHEMBL4067086	O=c1[nH]nc(C[S+]([O-])C(c2ccccc2)c2ccccc2)s1	IC50	'='	85700	-1	NET	0.493	B (cell-based format)	0.562	Training	-1.1628	0.4284	0.5674	-0.1997	1.0794	0.2421	-1.2556	2.9196	1.337	-0.7438	-0.8699	0.05	0.2853	0.8066	-0.4931
CHEMBL374492	CC(c1ccc(-c2ccc(C[C@H](N)C(=O)O)cc2)cc1)[C@H](N)C(=O)N[C@@H](Cc1ccc(O)cc1)C(=O)N[C@H](C(=O)N1CCC[C@H]1C(=O)N[C@H](C(=O)NCC(=O)O)[C@@H](C)OCc1ccccc1)[C@@H](C)O	IC50	'='	90000	-1	NET	0.493	B (cell-based format)	0.562	Training	-0.7976	3.6621	1.5238	0.6394	-0.7693	-1.0029	2.1873	2.2416	-0.5167	-0.0267	-0.6541	-0.3558	-0.2143	-0.2908	-0.2906
CHEMBL570593	CC(C)(Cc1ccc2ccccc2c1)NC[C@@H](O)COc1ccc(CCC(=O)O)cc1C#N	IC50	'='	0.023	1	SERT	0.58	B (single protein format)	0.54	Training	0.112	0.6889	0.1673	0.8246	-0.6755	-0.8506	0.8867	1.1932	0.1048	-0.2824	-0.6033	-1.0613	0.1411	0.3527	-1.0224
CHEMBL486278	COc1ccc(CC(C)(C)NC[C@H](O)COc2cccc3[nH]c(=O)[nH]c23)cc1	IC50	'='	0.061	1	SERT	0.58	B (single protein format)	0.54	Training	-1.1513	0.0464	-0.3345	0.8487	-0.9197	-0.6638	-0.0489	1.5064	-0.1831	-0.16	-0.7461	-1.0928	-0.1283	0.2168	-0.7249
CHEMBL572163	CC(C)(Cc1ccc2ccccc2c1)NC[C@@H](O)COc1ccc(CCC(=O)O)cc1	IC50	'='	0.068	1	SERT	0.58	B (single protein format)	0.54	Training	0.2491	0.367	0.3703	0.9726	-0.685	-0.9694	0.6853	0.7471	-0.0735	-0.4519	-0.7656	-1.1351	-0.0435	0.8628	-1.3971
CHEMBL1204009	CCOC(=O)CCc1ccc(OC[C@H](O)CNC(C)(C)Cc2ccc3ccccc3c2)c(C#N)c1.Cl	IC50	'='	0.078	1	SERT	0.58	B (single protein format)	0.54	Test	0.6159	0.8163	0.1673	0.4426	-0.6826	-0.7176	1.0359	0.819	0.033	-0.4108	-0.6895	-1.0729	0.5731	0.1171	-1.0295
CHEMBL83617	NC(=O)c1ccc2c(c1)CCOC2CCN1CC=C(c2c[nH]c3cc(F)ccc23)CC1	IC50	'='	0.11	1	SERT	0.58	B (single protein format)	0.54	Training	-0.2944	0.6052	0.6443	-0.1073	0.13	0.7877	0.5154	0.4606	-0.0145	-0.4801	0.7821	-0.5596	-0.6468	0.7059	0.0707
CHEMBL552167	CN(C)C[C@H]1CCC[C@@H]1c1c[nH]c2ccc(C#N)cc12	IC50	'='	0.13	1	SERT	0.58	B (cell-based format)	0.562	Training	-0.7607	-0.6278	-1.0555	-0.0761	0.4506	0.5941	-0.4563	0.2806	-0.4942	-0.0544	0.6489	-0.1486	-0.1663	-0.1458	0.5083
CHEMBL552167	CN(C)C[C@H]1CCC[C@@H]1c1c[nH]c2ccc(C#N)cc12	IC50	'='	0.13	1	SERT	0.58	B (single protein format)	0.54	Training	-0.7607	-0.6278	-1.0555	-0.0761	0.4506	0.5941	-0.4314	0.3849	-0.2945	-0.4125	0.5029	-0.2198	-0.0251	0.2058	0.2648
CHEMBL173344	C=C(C)c1ccc([C@H]2CC3CCC(N3)[C@H]2C(=O)CC)cc1	IC50	'='	0.16	1	SERT	0.58	B (single protein format)	0.54	Test	-0.8187	-0.744	-0.5076	0.0814	1.3494	0.1633	-0.4932	-0.1743	-0.8887	-0.2052	0.6204	0.1467	-0.27	-0.2679	0.46
CHEMBL809	CN[C@H]1CC[C@@H](c2ccc(Cl)c(Cl)c2)c2ccccc21	IC50	'='	0.19	1	SERT	0.58	B (single protein format)	0.54	Training	0.1991	-0.0203	0.0453	-0.4333	0.7291	0.4906	-0.1226	-0.7641	0.9949	-0.3801	0.5196	0.563	0.0886	-0.3394	0.3243
CHEMBL490	Fc1ccc([C@@H]2CCNC[C@H]2COc2ccc3c(c2)OCO3)cc1	IC50	'='	0.2	1	SERT	0.58	B (cell-based format)	0.562	Training	0.0753	-0.31	0.3703	-0.5212	-0.4414	0.7708	-0.2126	-0.1173	-0.5255	-0.5543	0.1114	-0.5122	-0.2185	0.6067	-0.3814
CHEMBL1275709	CN(C)[C@@H]1CC[C@H](c2c[nH]c3ccc(C#N)cc23)C1	IC50	'='	0.22	1	SERT	0.58	B (single protein format)	0.54	Training	-0.9929	-0.6858	-1.0555	-0.0962	0.4142	0.3666	-0.5215	0.461	-0.2177	-0.2952	0.5844	0.4568	-0.2281	-0.197	0.2131
CHEMBL471029	CCCCN(Cc1ccc2ccccc2c1)[C@H]1CCNC1	IC50	'='	0.3	1	SERT	0.58	B (cell-based format)	0.562	Test	0.1328	-0.6134	-0.322	-0.9286	0.0069	0.5177	-0.6015	-0.7932	-0.3889	-1.0484	-0.1904	-0.5361	0.9001	0.6078	-0.8465
CHEMBL1175	CNCC[C@H](Oc1cccc2ccccc12)c1cccs1	IC50	'='	0.3162	1	SERT	0.58	B (cell-based format)	0.562	Training	-0.0103	-0.2544	-0.2921	-1.0822	-0.1585	0.7367	-0.5885	0.453	0.4487	-0.9286	-0.0776	-0.4545	1.0111	0.5436	-0.6039
CHEMBL367408	C=Cc1ccc([C@H]2CC3CCC(N3)[C@H]2C(=O)CC)cc1	IC50	'='	0.32	1	SERT	0.58	B (single protein format)	0.54	Training	-0.8899	-0.7132	-0.5076	-0.5451	1.3859	0.4732	-0.7355	-0.1271	-0.6675	-0.4391	0.6636	-0.2405	0.329	-0.8344	0.4207
CHEMBL390432	CN(C)C1CC=C(c2c[nH]c3ccc(C#N)cc23)CC1	IC50	'='	0.34	1	SERT	0.58	B (cell-based format)	0.562	Training	-0.9979	-0.4599	-0.3644	-0.2011	-0.0038	0.3441	-0.5479	0.2806	0.0589	-0.06	0.6433	0.3399	-0.1663	-0.6336	0.2902
CHEMBL443922	CN(C)Cc1ccccc1Oc1ccc(Cl)c(Cl)c1	IC50	'='	0.35	1	SERT	0.58	B (single protein format)	0.54	Test	-0.0162	-0.0743	-0.322	0.68	-0.9626	-0.9937	-0.3992	-0.7012	1.6788	-0.5276	-0.9554	-0.0693	0.1484	0.7139	-1.0256
CHEMBL196468	CN(C)C[C@H]1C[C@@H]1c1c[nH]c2ccc(C#N)cc12	IC50	'='	0.36	1	SERT	0.58	B (cell-based format)	0.562	Training	-1.1152	-0.7068	-1.0555	0.1314	-0.1818	-0.348	-0.409	0.4436	-0.182	0.6515	0.189	-0.5478	-0.6009	-0.1466	-0.1046
CHEMBL353333	COC(=O)[C@@H]1C2CCC(C[C@@H]1c1ccc(I)cc1)N2	IC50	'='	0.36	1	SERT	0.58	B (single protein format)	0.54	Training	-0.7137	0.9113	-0.5076	-0.1126	1.7706	0.2984	-0.5618	0.2855	0.7093	-0.2681	0.6455	-0.2852	-0.2281	-0.1374	0.3966
CHEMBL439849	N#Cc1ccc2[nH]cc(CCCCN3CCN(c4ccc5oc(C(N)=O)cc5c4)CC3)c2c1	IC50	'='	0.4	1	SERT	0.58	B (cell-based format)	0.562	Training	0.2303	0.824	0.125	-0.3153	-0.0838	0.593	0.8371	0.9658	-0.1846	-0.24	0.7707	-0.6636	-0.3854	0.0755	-0.0333
CHEMBL609908	CN1CCc2ccccc2C1CCc1c[nH]c2ccc(C#N)cc12	IC50	'='	0.42	1	SERT	0.58	B (cell-based format)	0.562	Test	-0.2405	0.022	0.0453	-0.6499	0.2537	0.9691	-0.0314	-0.0212	0.0898	-0.2476	0.7798	-0.1098	-0.2033	-0.2689	0.4321
CHEMBL196468	CN(C)C[C@H]1C[C@@H]1c1c[nH]c2ccc(C#N)cc12	IC50	'='	0.48	1	SERT	0.58	B (single protein format)	0.54	Training	-1.1152	-0.7068	-1.0555	0.1314	-0.1818	-0.348	-0.385	0.5447	0.0115	0.2796	0.052	-0.6113	-0.4513	0.205	-0.3362
CHEMBL2338047	Fc1cc(Cl)cc(Cl)c1O[C@@H](c1ccccc1)[C@H]1CCNC1	IC50	'='	0.5012	1	SERT	0.58	B (cell-based format)	0.562	Training	0.5773	0.0298	-0.1614	-0.0656	-0.3379	0.2804	0.0066	-0.6074	0.4751	-0.1633	-0.1166	-0.4874	-0.1351	0.5147	-0.0373
CHEMBL1275791	CN(C)[C@H]1CC[C@@H](c2c[nH]c3ccc(F)cc23)C1	IC50	'='	0.63	1	SERT	0.58	B (single protein format)	0.54	Training	-0.7761	-0.9521	-1.0555	0.3806	0.3951	0.2664	-0.5012	-0.4319	-0.6652	-0.2045	0.4414	0.5436	-0.8411	0.5668	0.2261
CHEMBL2338037	COc1cc(Cl)ccc1O[C@H](c1ccccc1)[C@@H]1CCNC1	IC50	'='	0.631	1	SERT	0.58	B (cell-based format)	0.562	Test	0.1476	-0.1821	-0.0182	-0.674	-0.5217	0.4359	-0.3981	-0.2854	0.2239	-0.6387	-0.3662	-0.7206	0.6164	0.031	-0.4277
CHEMBL2337599	N#Cc1cccc(O[C@H](c2ccccc2)[C@@H]2CCNC2)c1	IC50	'='	0.631	1	SERT	0.58	B (cell-based format)	0.562	Training	-0.2553	-0.3876	0.1848	-0.9597	-0.6739	0.5843	-0.6531	0.2909	0.1465	-0.8908	-0.5374	-0.8027	0.9001	0.2597	-0.8151
CHEMBL1852501	Cc1cccc(N2CCN(C[C@H](O)CNC(=O)c3nc(C)n(-c4ccccc4)c3C)CC2)c1C	IC50	'='	0.64	1	SERT	0.58	B (cell-based format)	0.562	Training	0.3402	0.6667	0.704	0.0655	-0.5535	0.0213	0.9183	0.3172	-0.4921	-0.1044	-0.4806	-0.0883	-0.3931	-0.1152	0.3544
CHEMBL4228747	Cc1cc2cc(OC3C[C@@H]4CC[C@H](C3)N4)ccc2oc1=O	IC50	'='	0.72	1	SERT	0.58	B (single protein format)	0.54	Training	-0.731	-0.6746	-0.2486	0.2945	0.2441	0.5204	-0.2698	0.5476	-0.8121	-0.2689	0.6241	-0.9699	-1.2364	1.1477	-0.1037
CHEMBL1852507	Cc1cccc(N2CCN(C[C@H](O)CNC(=O)c3nc(C)n(-c4ccccc4F)c3C)CC2)c1C	IC50	'='	0.75	1	SERT	0.58	B (cell-based format)	0.562	Test	0.4199	0.7235	0.399	0.2055	-0.5866	-0.0877	1.1444	0.2733	-0.5551	0.0998	-0.4529	-0.0657	-0.5383	-0.2767	0.5456
CHEMBL2337608	Clc1cc(Cl)cc(O[C@H](c2ccccc2)[C@@H]2CCNC2)c1	IC50	'='	0.7943	1	SERT	0.58	B (cell-based format)	0.562	Training	0.4976	-0.0285	-0.0456	-0.0913	-0.3318	0.4039	-0.1947	-0.5752	0.6211	-0.5313	-0.3364	-0.8027	0.0049	1.0483	-0.4819
CHEMBL2337603	Clc1cccc(O[C@H](c2ccccc2)[C@@H]2CCNC2)c1Cl	IC50	'='	0.7943	1	SERT	0.58	B (cell-based format)	0.562	Training	0.4976	-0.0253	0.0117	-0.558	-0.3876	0.2756	-0.2316	-0.5752	0.6211	-0.4941	-0.4408	0.2328	0.2269	0.3424	-0.4199
CHEMBL11	CN(C)CCCN1c2ccccc2CCc2ccccc21	IC50	'='	0.88	1	SERT	0.58	B (cell-based format)	0.562	Training	-0.036	-0.4608	-0.0767	-0.3519	0.268	0.6003	-0.4017	-1.1133	0.0181	-0.6618	0.715	-0.4912	0.2269	0.735	-0.2493
CHEMBL2338039	Cc1cc(Cl)ccc1O[C@@H](c1ccccc1)[C@H]1CCNC1	IC50	'='	1	1	SERT	0.58	B (cell-based format)	0.562	Test	0.3016	-0.28	-0.0182	-0.3244	-0.3709	0.2582	-0.3008	-0.5752	0.2172	-0.5691	-0.3616	-0.5481	0.1159	0.6263	-0.5458
CHEMBL597000	Cc1csc(C[C@H]2[C@@H]3CNC[C@@]32c2ccc(Cl)c(Cl)c2)n1	IC50	'='	1	1	SERT	0.58	B (cell-based format)	0.562	Training	-0.5637	0.138	-0.6533	0.2223	1.5652	0.2466	0.3369	0.5056	0.119	1.5851	0.3078	0.9124	-1.561	-0.0346	0.7378
CHEMBL567288	CCC(=O)N(Cc1ccc2ccccc2c1)C1CCNCC1	IC50	'='	1	1	SERT	0.58	B (cell-based format)	0.562	Training	-0.3687	-0.5071	0.7152	-0.7122	-0.2722	0.2764	-0.6038	-0.2208	-0.3795	-0.6978	-0.2731	-0.5111	0.6164	-0.0732	-0.4753
CHEMBL396537	CN(C)C1CC=C(c2c[nH]c3ccc([N+](=O)[O-])cc23)CC1	IC50	'='	1	1	SERT	0.58	B (cell-based format)	0.562	Training	-0.9142	-0.5451	-0.3644	0.4107	-0.0608	0.0162	-0.3651	0.9142	-0.3951	0.4926	0.6825	0.3653	-0.7615	-0.0796	0.3106
CHEMBL206697	CN[C@H]1CC[C@@H](c2ccc(Cl)c(Cl)c2)c2ccc(CO)cc21	IC50	'='	1	1	SERT	0.58	B (cell-based format)	0.562	Test	-0.2024	0.1541	-0.2	-0.3885	0.8367	0.2238	-0.0193	-0.2236	0.7152	0.0968	1.0386	0.4934	0.1066	-1.4095	0.6525
CHEMBL383706	CN[C@H]1CC[C@@H](c2ccc(Cl)c(Cl)c2)c2ccc(S(N)(=O)=O)cc21	IC50	'='	1	1	SERT	0.58	B (cell-based format)	0.562	Training	-0.4623	0.5067	-0.2	1.2383	1.4406	-0.3866	0.4477	1.2457	0.89	1.1623	1.0022	1.2704	-1.1019	-0.6969	0.7066
CHEMBL1812745	COC(=O)[C@H]1[C@@H](c2ccc(Cl)c(C)c2)C[C@@H]2CC[C@H]1N2C	IC50	'='	1	1	SERT	0.58	B (cell-based format)	0.562	Training	-0.7043	-0.461	-0.7965	0.1361	1.6376	-0.041	-0.2207	-0.2737	-0.6072	0.6037	0.9879	1.4292	-0.7437	-1.1608	1.3093
CHEMBL50858	COC(=O)C1C2CC[C@H](C[C@@H]1c1ccc(Cl)c(C)c1)N2C	IC50	'='	1	1	SERT	0.58	B (single protein format)	0.54	Training	-0.7043	-0.461	-0.7965	0.1361	1.6376	-0.041	-0.2005	-0.1586	-0.4053	0.2327	0.8353	1.3271	-0.5913	-0.7894	1.0501
CHEMBL450714	CSc1ccc(Oc2ccccc2CN(C)C)cc1	IC50	'='	1	1	SERT	0.58	B (single protein format)	0.54	Test	-0.2647	-0.1113	-0.1191	-0.0295	-0.71	-0.5427	-0.7456	0.3374	1.6905	-1.0428	-0.8867	-1.0739	1.0326	0.2185	-1.2806
CHEMBL422931	FC(F)(F)c1cc(COCC2(c3ccccc3)CCNCC2)cc(C(F)(F)F)c1	IC50	'='	1	1	SERT	0.58	B (cell-based format)	0.562	Training	0.7461	-0.0642	0.7327	2.0032	-0.5419	-0.8515	1.8102	-0.7749	-1.0362	1.7599	-0.1316	-0.1362	-1.0801	0.3992	-0.1898
CHEMBL2338049	Fc1ccc(F)c(O[C@H](c2ccccc2)[C@@H]2CCNC2)c1Cl	IC50	'='	1	1	SERT	0.58	B (cell-based format)	0.562	Training	0.3491	-0.2536	-0.1402	-0.3102	-0.5461	0.0686	-0.0988	-0.6074	0.0061	-0.1285	-0.2819	-0.288	-0.0288	0.0686	-0.0801
CHEMBL1642904	NC[C@H]1Cc2ccccc2[C@H](c2ccc(Cl)c(Cl)c2)C1	IC50	'='	1	1	SERT	0.58	B (cell-based format)	0.562	Training	0.1065	-0.0307	0.0241	-0.2501	0.8206	0.1789	-0.0962	-0.3588	0.7863	-0.0104	0.7579	0.4682	-0.1663	-0.4414	0.249
CHEMBL1642912	NCC[C@@H]1Cc2ccccc2[C@H](c2ccc(Cl)c(Cl)c2)C1	IC50	'='	1	1	SERT	0.58	B (cell-based format)	0.562	Test	0.2837	0.0094	0.0241	-0.2728	0.9801	0.2802	-0.0228	-0.4019	0.595	-0.1386	0.7341	0.3945	0.0227	0.077	0.1308
CHEMBL11	CN(C)CCCN1c2ccccc2CCc2ccccc21	IC50	'='	1.1	1	SERT	0.58	B (single protein format)	0.54	Training	-0.036	-0.4608	-0.0767	-0.3519	0.268	0.6003	-0.3779	-0.9817	0.2078	-1.0081	0.5677	-0.5558	0.3603	1.0694	-0.478
CHEMBL2364614	CN1Cc2cc(-c3ccc(N)nn3)ccc2[C@H](c2ccc3ccccc3c2)C1	IC50	'='	1.1	1	SERT	0.58	B (single protein format)	0.54	Training	-0.0118	1.1074	1.2046	-0.1718	0.1654	0.9893	0.4212	0.1991	1.1872	-0.4893	1.1545	-0.5028	-0.7955	1.0161	0.1274
CHEMBL435341	C/C=C\c1ccc([C@H]2CC3CCC([C@H]2C(=O)OC)N3C)cc1	IC50	'='	1.15	1	SERT	0.58	B (single protein format)	0.54	Training	-0.7142	-0.4471	-0.5935	-0.4932	1.3191	0.4452	-0.448	-0.2025	-0.3386	-0.2977	0.7242	0.5179	0.3467	-0.6858	0.7032
CHEMBL608151	CCOC[C@H]1[C@@H]2CNC[C@@]21c1ccc(Cl)c(Cl)c1	IC50	'='	1.259	1	SERT	0.58	B (cell-based format)	0.562	Test	-0.284	-0.518	-0.6533	-0.3239	0.8642	-0.0023	0.0606	-0.4591	-0.2559	1.5468	0.387	1.3404	-0.4153	-0.6569	0.6475
CHEMBL2337597	Clc1ccc(O[C@H](c2ccccc2)[C@@H]2CCNC2)cc1	IC50	'='	1.259	1	SERT	0.58	B (cell-based format)	0.562	Training	0.1897	-0.3687	0.1848	-0.5882	-0.5439	0.3366	-0.539	-0.54	0.2688	-0.8698	-0.5989	-0.7834	0.3898	0.8151	-0.975
CHEMBL1276251	CN(C)C1CCC(c2c[nH]c3c(Cl)cccc23)C1	IC50	'='	1.4	1	SERT	0.58	B (single protein format)	0.54	Training	-0.5479	-0.6654	-1.0256	0.1578	0.6676	0.509	-0.4341	-0.4319	-0.1135	-0.1981	0.3344	0.8838	-0.7159	0.3706	0.5053
CHEMBL2333611	CN1CCC(COCc2cc(C3CC3)cc(C3CC3)n2)(c2ccc(F)cc2)CC1	IC50	'='	1.5	1	SERT	0.58	B (cell-based format)	0.562	Training	-0.0756	-0.03	0.1275	-0.0041	0.206	-0.6476	0.9629	-0.7057	-1.3471	0.8447	0.3154	-0.1293	-0.9887	0.1893	-0.338
CHEMBL2338041	Clc1cc(Cl)c(Cl)c(O[C@H](c2ccccc2)[C@@H]2CCNC2)c1	IC50	'='	1.585	1	SERT	0.58	B (cell-based format)	0.562	Test	0.8055	0.3149	-0.1614	-0.104	-0.2571	0.0902	0.1127	-0.6074	0.944	-0.1892	-0.3421	0.172	-0.1351	0.4105	-0.1774
[truncated: 1,939 more rows]

## Sheet: Table S2
Molecule ChEMBL ID	Smiles	Activity Measure	Relation	Value (nM)	IAi(cj)	tp	ps(tp)	ai	ps(ai)	Series	PredIAi(cj)	Prob.(%)
[truncated: 3,656 more rows]

## Sheet: Table S3
TRAINING
tp	Sn(tp)	Sp(tp)
[truncated: 19 more rows]

## Sheet: Table S4
TEST
[truncated: 20 more rows]

## Sheet: Table S5
Molecule ChEMBL ID	Smiles	Activity Measure	Relation	Value (nM)	IAi(cj)	tp	ps(tp)	ai	ps(ai)	Series	D[SM(Hyd)1]tp	D[SM(Mol)2]tp	D[e(Ch)6]tp	D[NX(P)2]tp	D[NXv(P)6]tp	D[Ne(P)4]tp	D[SM(Hyd)3]ai	D[NSM(Psa)1]ai	D[NSM(Mol)1]ai	D[NSM(Gas)3]ai	D[NX(P)6]ai	D[NXv(C)5]ai	D[Ne(P)1]ai	D[Ne(P)2]ai	D[Ne(PC)5]ai			EXTREME VALUES	D[SM(Hyd)1]tp	D[SM(Mol)2]tp	D[e(Ch)6]tp	D[NX(P)2]tp	D[NXv(P)6]tp	D[Ne(P)4]tp	D[SM(Hyd)3]ai	D[NSM(Psa)1]ai	D[NSM(Mol)1]ai	D[NSM(Gas)3]ai	D[NX(P)6]ai	D[NXv(C)5]ai	D[Ne(P)1]ai	D[Ne(P)2]ai	D[Ne(PC)5]ai			LSAD_D[SM(Hyd)1]tp	LSAD_D[SM(Mol)2]tp	LSAD_D[e(Ch)6]tp	LSAD_D[NX(P)2]tp
[truncated: 3,658 more rows]
[truncated: 12 more columns]
