# Supplementary material for: Perturbation-theory machine learning for mood disorders: virtual design of dual inhibitors of NET and SERT proteins
Source: BMC Chem. 2025 Jan 2;19(1):2. doi: 10.1186/s13065-024-01376-z (PMC11697510; doi:10.1186/s13065-024-01376-z)
Supplement: Supplementary file 3 — Supplementary Material 3: Topological descriptors (TIs and NTIs), averages avg[TBI]cj, and standard deviation values Std[TBI]. [file 13065_2024_1376_MOESM3_ESM.xlsx]

## Sheet: Cover Sheet
Perturbation-Theory Machine Learning for Mood Disorders: Virtual Design of Dual Inhibitors of NET and SERT Proteins
Valeria V. Kleandrova1, M. Natália D. S. Cordeiro1, and Alejandro Speck-Planche1,*
1LAQV@REQUIMTE/Department of Chemistry and Biochemistry, Faculty of Sciences, University of Porto, 4169-007, Porto, Portugal
*Correspondence: Alejandro Speck-Planche (alejspivanovich@gmail.com)

## Sheet: Table S1
Molecule ChEMBL ID	Smiles	Activity Measure	Relation	Value (nM)	IAi(cj)	tp	ps(tp)	ai	ps(ai)	Assay ChEMBL ID	Assay Description	Series	NB	SM(Hyd)1	SM(Hyd)2	SM(Hyd)3	SM(Hyd)4	SM(Hyd)5	SM(Hyd)6	SM(Hyd)7	SM(Psa)1	SM(Psa)2	SM(Psa)3	SM(Psa)4	SM(Psa)5	SM(Psa)6	SM(Psa)7	SM(Mol)1	SM(Mol)2	SM(Mol)3	SM(Mol)4	SM(Mol)5	SM(Mol)6	SM(Mol)7	SM(Gas)1	SM(Gas)2	SM(Gas)3	SM(Gas)4	SM(Gas)5	SM(Gas)6	SM(Gas)7	SM(Ato)1	SM(Ato)2	SM(Ato)3	SM(Ato)4	SM(Ato)5	SM(Ato)6	SM(Ato)7	X(P)1
CHEMBL1204009	CCOC(=O)CCc1ccc(OC[C@H](O)CNC(C)(C)Cc2ccc3ccccc3c2)c(C#N)c1.Cl	IC50	'='	0.037	1	NET	0.493205	B (single protein format)	0.540117	CHEMBL1055307	Inhibition of NET	Training	37	5.775	102.987	119.49	577.833	1235.8	4440.77	12192.4	91.58	1524.16	28159.7	588381	1.27201e+07	2.80238e+08	6254277531	94.054	354.435	1545.35	7252.57	35510.1	178850	920016	-1.7691	100.339	60.2337	496.204	708.593	3208.58	6780.08	440.321	5703.66	80442.1	1.22783e+06	2.00585e+07	3.46066e+08	6224136428	16.7912
CHEMBL3819243	Cl.O=c1cccnn1C[C@@H]1CNCCO[C@H]1c1ccc(Cl)c(F)c1	IC50	'='	0.065	1	NET	0.493205	B (cell-based format)	0.561858	CHEMBL3821817	Inhibition of human NET expressed in CHO cells assessed as [3H]-Norepinephrine reuptake incubated for 45 mins measured after 30 mins by topcount method	Training	25	2.429	69.6843	59.7196	360.706	621.903	2496.11	5942.87	56.15	586.702	6843.31	100253	1.601e+06	2.66478e+07	4.51577e+08	66.332	264.166	1227.64	6232.67	33544.7	188448	1.09435e+06	-1.0078	68.2079	36.2954	327.704	435.375	2060.56	4165.74	320.642	5197.94	114104	3.28041e+06	1.11308e+08	4096378736	156434000000	11.1479
CHEMBL3819201	Cl.O=c1ccccn1C[C@@H]1CNCCO[C@H]1c1ccc(Cl)c(F)c1	IC50	'='	0.079	1	NET	0.493205	B (cell-based format)	0.561858	CHEMBL3821817	Inhibition of human NET expressed in CHO cells assessed as [3H]-Norepinephrine reuptake incubated for 45 mins measured after 30 mins by topcount method	Training	25	4.138	69.8144	74.5404	374.564	745.984	2719.68	7064.71	43.26	482.443	5954.21	92824.8	1.53819e+06	2.61114e+07	4.46939e+08	63.1399	245.714	1116.52	5568	29601.5	165169	957292	-1.0563	68.1948	35.8376	327.055	431.451	2051.58	4129.35	318.646	5150.67	113247	3.26631e+06	1.11087e+08	4093004797	156383000000	11.1479
CHEMBL3818117	Cl.O=C1NCCCN1C[C@@H]1CNCCO[C@H]1c1ccc(Cl)c(F)c1	IC50	'='	0.08	1	NET	0.493205	B (cell-based format)	0.561858	CHEMBL3821817	Inhibition of human NET expressed in CHO cells assessed as [3H]-Norepinephrine reuptake incubated for 45 mins measured after 30 mins by topcount method	Test	25	3.326	69.4731	67.6187	365.005	689.406	2592.55	6547.02	53.6	550.202	6453.25	96641.9	1.57413e+06	2.65586e+07	4.53995e+08	59.9696	229.473	1031.56	5117.78	27209.4	152468	889866	-1.1513	68.1895	35.0046	326.592	425.173	2043.71	4079.53	320.642	5196.61	114061	3.27949e+06	1.11293e+08	4096169706	156432000000	11.1479
CHEMBL3817915	Cl.O=C1CCCCN1C[C@@H]1CNCCO[C@H]1c1ccc(Cl)c(F)c1	IC50	'='	0.1	1	NET	0.493205	B (cell-based format)	0.561858	CHEMBL3821817	Inhibition of human NET expressed in CHO cells assessed as [3H]-Norepinephrine reuptake incubated for 45 mins measured after 30 mins by topcount method	Training	25	3.6	69.5771	69.3202	366.118	699.099	2602.03	6606.91	41.57	477.841	5927.78	92670.8	1.5366e+06	2.60861e+07	4.46463e+08	58.6788	224.958	1011.71	5032.61	26843.7	150886	882913	-1.0562	68.2002	35.6923	326.618	429.348	2044.83	4105.94	318.646	5150.67	113247	3.26631e+06	1.11087e+08	4093004797	156383000000	11.1479
CHEMBL3818953	Cl.O=C1CCCN1C[C@@H]1CNCCO[C@H]1c1ccc(Cl)c(F)c1	IC50	'='	0.13	1	NET	0.493205	B (cell-based format)	0.561858	CHEMBL3821817	Inhibition of human NET expressed in CHO cells assessed as [3H]-Norepinephrine reuptake incubated for 45 mins measured after 30 mins by topcount method	Training	24	3.242	67.449	67.1263	358.644	697.55	2589.47	6659.47	41.57	475.841	5927.78	92664.8	1.53661e+06	2.60861e+07	4.46463e+08	57.2452	220.902	1000.16	4997.72	26745.7	150668	882837	-1.0032	66.1983	36.0132	320.606	441.028	2036.56	4223.37	306.635	5004.41	111442	3.24376e+06	1.10802e+08	4089366150	156337000000	10.6479
CHEMBL608151	CCOC[C@H]1[C@@H]2CNC[C@@]21c1ccc(Cl)c(Cl)c1	IC50	'='	0.1585	1	NET	0.493205	B (cell-based format)	0.561858	CHEMBL1068909	Inhibition of [3H]noradrenalin reuptake at human NET expressed in LLCPK cells by scintillation proximity assay	Training	20	3.957	62.038	86.0958	447.02	1220.23	4952.17	17065.3	21.26	174.957	819.391	5082.82	31159.7	201306	1.32667e+06	50.226	217.455	1091.6	6056.9	35722.4	219162	1.38035e+06	-0.8484	60.1191	55.0184	408.398	990.773	4489.19	15162.5	269.062	5330.92	151276	5.25524e+06	1.9825e+08	7704576260	302608000000	8.6975
CHEMBL180672	CC(C)(Cc1ccc2ccccc2c1)NC[C@@H](O)COc1cccc(Cl)c1C#N	IC50	'='	0.2	1	NET	0.493205	B (single protein format)	0.540117	CHEMBL1055307	Inhibition of NET	Test	31	5.783	88.9195	114.317	531.001	1217.93	4353.67	12478	65.28	1176.17	22811.5	499184	1.11998e+07	2.54143e+08	5805419778	84.4795	338.887	1582	8006.22	42666.7	236324	1.35058e+06	-1.4431	86.2811	56.7088	444.11	687.685	3036.72	6831.86	383.722	5844.96	119644	3.28861e+06	1.09819e+08	4036308401	154624000000	13.8761
CHEMBL3818901	COC(=O)c1cccn(C[C@@H]2CNCCO[C@H]2c2ccc(Cl)c(F)c2)c1=O.Cl	IC50	'='	0.21	1	NET	0.493205	B (cell-based format)	0.561858	CHEMBL3821817	Inhibition of human NET expressed in CHO cells assessed as [3H]-Norepinephrine reuptake incubated for 45 mins measured after 30 mins by topcount method	Training	29	4.074	82.0071	87.5501	450.315	917.111	3361.49	8928.44	69.56	828.425	11294.5	181955	3.05823e+06	5.22077e+07	8.95869e+08	74.4099	290.256	1321.8	6588.86	34921.9	193823	1.1153e+06	-1.1494	80.2585	48.7848	401.642	596.993	2665.5	5874.12	374.666	6091.25	130706	3.60596e+06	1.17832e+08	4228164152	159103000000	13.0072
CHEMBL1275709	CN(C)[C@@H]1CC[C@H](c2c[nH]c3ccc(C#N)cc23)C1	IC50	'='	0.22	1	NET	0.493205	B (single protein format)	0.540117	CHEMBL1285515	Binding affinity to human NET	Training	21	2.525	60.8351	65.3426	336.861	708.481	2578.6	7013.24	42.82	754.125	14710	332307	7.76896e+06	1.83917e+08	4372590359	51.6596	200.22	884.321	4208.4	20920.7	107053	559304	-0.8813	60.1007	35.9249	304.069	453.883	2035.15	4488.8	234.191	2865.13	38431.2	561064	8.80662e+06	1.46526e+08	2549601058	9.1859
CHEMBL597000	Cc1csc(C[C@H]2[C@@H]3CNC[C@@]32c2ccc(Cl)c(Cl)c2)n1	IC50	'='	0.2512	1	NET	0.493205	B (cell-based format)	0.561858	CHEMBL1068909	Inhibition of [3H]noradrenalin reuptake at human NET expressed in LLCPK cells by scintillation proximity assay	Training	24	3.392	75.9161	95.5134	522.035	1326.58	5415.14	17940.1	53.16	628.185	7073	93302.9	1.29347e+06	1.84664e+07	2.67754e+08	63.1573	284.798	1455.2	8075.17	47077.8	283804	1.75229e+06	-0.7733	74.0878	66.6669	479.931	1099.71	4908.44	15985.6	323.156	6214.29	168037	5.60259e+06	2.05759e+08	7869770450	306267000000	10.109
CHEMBL2338048	Fc1ccc(F)c(O[C@@H](c2ccccc2)[C@H]2CCNC2)c1Cl	IC50	'='	0.3162	1	NET	0.493205	B (cell-based format)	0.561858	CHEMBL2343890	Inhibition of human recombinant NET expressed in HEK293 cells assessed as inhibition of [3H]NE reuptake	Test	24	5.236	67.8256	80.6627	376.513	816.536	2895.4	7963.53	21.26	180.957	829.081	5245.04	32496.1	211580	1.39793e+06	62.2882	244.593	1123.86	5654.4	30243.5	169363	983358	-0.8873	66.1774	37.7916	328.022	481.19	2185.62	4809.41	307.638	5094.79	114988	3.35407e+06	113898258	4171360951	158423000000	10.6647
CHEMBL4791288	CC(=O)NC[C@@H]1CNCCO[C@H]1c1ccc(Cl)c(Cl)c1.Cl	IC50	'='	0.33	1	NET	0.493205	B (cell-based format)	0.561858	CHEMBL4717570	Inhibition of human NET expressed in CHO-K1 cells assessed as inhibition of [3H]-norepinephrine reuptake measured after 45 mins by Microscintillation counting analysis	Training	21	3.309	57.8984	61.1426	308.263	609.935	2235.44	5817.81	50.36	534.702	6411.07	96378.9	1.57121e+06	2.6508e+07	4.53023e+08	55.8027	231.613	1137.84	6175.45	35735.5	216066	1.34752e+06	-1.0135	56.1815	29.7044	263.08	341.288	1606.92	3182.89	299.068	5877.19	160623	5.41897e+06	201245373	7761667155	303731000000	9.5754
CHEMBL3593400	CC(=O)NC[C@@H]1CNCCO[C@H]1c1ccc(Cl)c(Cl)c1.O=C(O)/C=C/C(=O)O	IC50	'='	0.33	1	NET	0.493205	B (cell-based format)	0.561858	CHEMBL3595873	Inhibition of human NET expressed in CHOK1 cells incubated for 45 mins by [3H]-norepinephrine uptake assay	Training	28	2.893	74.2674	70.8684	366.551	680.383	2483.72	6218.45	124.96	1951.98	33376.9	615795	1.16639e+07	2.24207e+08	4353880472	76.9239	313.342	1506.71	7973.5	44838.8	263135	1.59423e+06	-1.5904	72.3662	38.8255	319.906	407.672	1844.56	3555.5	411.108	7838.28	197120	6.12482e+06	2.15219e+08	8042253364	309417000000	13.2013
CHEMBL2337605	Clc1cccc(Cl)c1O[C@@H](c1ccccc1)[C@H]1CCNC1	IC50	'='	0.3981	1	NET	0.493205	B (cell-based format)	0.561858	CHEMBL2343890	Inhibition of human recombinant NET expressed in HEK293 cells assessed as inhibition of [3H]NE reuptake	Training	23	5.536	64.2996	75.6968	350.943	745.95	2637.26	7132.41	21.26	176.957	823.081	5217.04	32426.1	211342	1.3972e+06	64.2305	268.036	1306.43	6993.06	39834.5	236995	1.45442e+06	-0.9462	62.1234	30.384	298.648	396.815	1920.81	3958.33	305.094	5669.58	153224	5.23866e+06	1.97321e+08	7680149251	302072000000	10.254
CHEMBL2337586	COc1ccccc1O[C@@H](c1ccccc1)[C@H]1CCNC1	IC50	'='	0.3981	1	NET	0.493205	B (cell-based format)	0.561858	CHEMBL2343890	Inhibition of human recombinant NET expressed in HEK293 cells assessed as inhibition of [3H]NE reuptake	Test	23	4.207	61.2059	58.7193	304.698	568.265	2087.03	5209.84	30.49	217.553	1069.04	6569.15	40083.9	254852	1.64736e+06	58.6859	217.004	909.898	4085.71	19152	92530.7	457369	-1.1689	60.1539	22.7963	280.166	325.647	1731.49	3282.32	262.198	3178.57	40996.2	563492	8.26483e+06	1.29213e+08	2142994122	10.3813
CHEMBL2021580	COCC[C@H]1[C@]2(C)CNC[C@]12c1ccc(Cl)c(Cl)c1	IC50	'='	0.3981	1	NET	0.493205	B (cell-based format)	0.561858	CHEMBL1068909	Inhibition of [3H]noradrenalin reuptake at human NET expressed in LLCPK cells by scintillation proximity assay	Training	21	4.013	68.0427	107.158	557.53	1724.3	7345.55	28148.3	21.26	180.957	823.546	5095.62	31023	199910	1.3152e+06	51.3345	226.067	1134.78	6293.56	37034.7	226597	1.42322e+06	-0.9129	66.1188	72.684	504.306	1420.66	6536.85	24660.7	281.073	5539.19	155419	5.34121e+06	2.00059e+08	7742795435	303416000000	9.0595
CHEMBL1812750	COC(=O)[C@@H]1[C@H]2CC[C@@H](C[C@H]1c1ccc(C)c(F)c1)N2	IC50	'='	0.5	1	NET	0.493205	B (cell-based format)	0.561858	CHEMBL1815454	Inhibition of human NET expressed in HEK293 cells assessed as inhibition of [3H]NE reuptake after 10 mins by scintillation counting	Training	22	2.408	65.1694	65.3239	361.775	699.216	2670.36	6828.56	38.33	470.342	5919.84	93121.3	1.54647e+06	2.62791e+07	4.50186e+08	48.5055	180.372	755.905	3418.49	16160.5	78757.2	392562	-0.8945	64.147	42.5883	333.517	524.421	2293.98	5284.98	257.175	3446.98	52856.6	908561	1.70053e+07	3.3736e+08	6953638606	9.5966
CHEMBL2338042	Clc1ccc(Cl)c(O[C@@H](c2ccccc2)[C@H]2CCNC2)c1Cl	IC50	'='	0.5012	1	NET	0.493205	B (cell-based format)	0.561858	CHEMBL2343890	Inhibition of human recombinant NET expressed in HEK293 cells assessed as inhibition of [3H]NE reuptake	Training	24	6.158	68.8051	87.024	393.82	882.552	3111.9	8720.23	21.26	180.957	829.081	5245.04	32496.1	211580	1.39793e+06	69.5096	303.13	1546.61	8637.78	51066.3	313566	1.97637e+06	-0.8844	66.1263	37.096	327.159	473.02	2169.37	4720.31	340.547	7150.25	213698	7.66065e+06	2.93506e+08	11487970065	452653000000	10.6647
CHEMBL2337595	Clc1cccc(O[C@H](c2ccccc2)[C@@H]2CCNC2)c1	IC50	'='	0.5012	1	NET	0.493205	B (cell-based format)	0.561858	CHEMBL2343890	Inhibition of human recombinant NET expressed in HEK293 cells assessed as inhibition of [3H]NE reuptake	Test	22	4.914	59.7427	65.655	308.429	610.002	2138.63	5435.11	21.26	172.957	817.081	5185.04	32289.9	210537	1.3924e+06	58.9514	232.774	1066.58	5356.77	28666.3	160846	936173	-1.013	58.1181	23.2638	265.071	296.357	1572.15	2833.23	269.641	4180.88	92521.2	2.81224e+06	1.01064e+08	3871249635	151478000000	9.8265
CHEMBL2338036	COc1cc(Cl)ccc1O[C@@H](c1ccccc1)[C@H]1CCNC1	IC50	'='	0.5012	1	NET	0.493205	B (cell-based format)	0.561858	CHEMBL2343890	Inhibition of human recombinant NET expressed in HEK293 cells assessed as inhibition of [3H]NE reuptake	Training	24	4.829	65.7016	70.4577	345.256	683.419	2442.81	6250.73	30.49	221.553	1075.04	6593.15	40133.9	255006	1.64777e+06	63.965	251.93	1150.42	5747.05	30568.4	170479	986496	-1.11	64.153	29.1949	303.712	377.713	1882.13	3673.42	297.651	4651.24	101242	2.98149e+06	1.04416e+08	3938211750	152821000000	10.7752
CHEMBL2337601	O=[N+]([O-])c1ccccc1O[C@H](c1ccccc1)[C@@H]1CCNC1	IC50	'='	0.5012	1	NET	0.493205	B (cell-based format)	0.561858	CHEMBL2343890	Inhibition of human recombinant NET expressed in HEK293 cells assessed as inhibition of [3H]NE reuptake	Training	24	4.184	65.2608	66.7193	334.022	655.454	2372.98	6125.78	64.4	1085.65	20926.3	456737	1.03394e+07	2.38694e+08	5580585449	59.9922	222.265	940.726	4272.02	20257.1	98976.3	494583	-0.5105	64.298	35.1561	313.032	447.378	2082.51	4515.63	280.193	3567.65	49754.7	760067	1.26342e+07	2.25581e+08	4257994693	10.754
CHEMBL4750411	CNCC[C@H](Oc1cccc(N2CCN(C)c3nc(SC)ncc3C2=O)c1)c1cccs1	IC50	'='	0.6	1	NET	0.493205	B (cell-based format)	0.561858	CHEMBL4714159	Inhibition of human NET expressed in HEK293 cells assessed as reduction in ASP+ uptake incubated for 20 mins before ASP+ addition and measured after 90 mins by scintillation counting method	Training	35	4.679	98.0743	98.1262	529.411	1046.06	3936.09	10313.8	124.13	1394.29	17303.8	241881	3.56105e+06	5.41225e+07	8.40048e+08	100.687	416.7	1985.71	10231.9	55481.6	312317	1.81041e+06	-1.3837	96.2141	51.5937	473.897	656.373	3074.61	6506.5	442.408	6413.55	107007	2.02718e+06	4.25528e+07	9.64677e+08	23127446467	15.6009
CHEMBL486278	COc1ccc(CC(C)(C)NC[C@H](O)COc2cccc3[nH]c(=O)[nH]c23)cc1	IC50	'='	0.6	1	NET	0.493205	B (single protein format)	0.540117	CHEMBL1055307	Inhibition of NET	Test	30	2.205	85.8894	81.7758	474.546	913.716	3568.74	9282.29	99.37	1191.52	16856.8	285949	5.23104e+06	9.9243e+07	1916998141	74.1392	275.396	1182.96	5445.14	26063.3	128036	641176	-1.6948	84.3166	54.2266	431.15	656.307	2908.14	6484.08	358.242	4661.72	66173.1	1.01897e+06	1.68302e+07	2.94011e+08	5357741017	13.3593
CHEMBL544370	Cl.OC1(c2ccc3c(c2)OCO3)c2ccccc2C2=NCCCN21	IC50	'='	0.62	1	NET	0.493205	F (cell-based format)	0.490196	CHEMBL756262	Inhibition of NE uptake in HEK cells expressing human noradrenaline transporter (hNET)	Training	27	3.695	83.7303	93.9432	517.504	1208.5	4828.29	15140.1	54.29	656.33	9666.29	180502	3.57733e+06	7.23262e+07	1471076980	68.6578	262.97	1165.68	5568.42	27877.4	144360	767333	-1.0754	82.2009	58.3904	484.772	934.664	4317.21	12496.7	292.204	3419.03	42893.5	573355	8.12816e+06	1.21695e+08	1914926968	11.2818
CHEMBL1275791	CN(C)[C@H]1CC[C@@H](c2c[nH]c3ccc(F)cc23)C1	IC50	'='	0.63	1	NET	0.493205	B (single protein format)	0.540117	CHEMBL1285515	Binding affinity to human NET	Training	20	2.963	58.6952	66.05	326.882	697.46	2510.59	6858.62	19.03	186.161	1174.33	9717.38	80970.9	695549	6.04341e+06	46.2712	172.883	742.655	3458.76	16893	85162.4	439242	-0.8845	58.104	35.513	292.935	441.039	1963.46	4360.08	227.172	2891.56	41572.1	672341	1.20348e+07	2.33088e+08	4777490475	8.6479
CHEMBL2338044	Fc1ccc(F)c(O[C@@H](c2ccccc2)[C@H]2CCNC2)c1F	IC50	'='	0.631	1	NET	0.493205	B (cell-based format)	0.561858	CHEMBL2343890	Inhibition of human recombinant NET expressed in HEK293 cells assessed as inhibition of [3H]NE reuptake	Training	24	4.775	67.3359	77.482	368.125	782.359	2778.06	7531.4	21.26	180.957	829.081	5245.04	32496.1	211580	1.39793e+06	58.6775	215.324	912.49	4166.89	19894.5	97873.3	492120	-0.8873	66.205	38.2669	328.836	486.837	2198.8	4871.3	291.183	4067.06	65632.2	1.20091e+06	2.41077e+07	5.13947e+08	11357413467	10.6647
CHEMBL3818471	Cc1nnc(-c2cccn(C[C@@H]3CNCCO[C@H]3c3ccc(Cl)c(F)c3)c2=O)[nH]1.Cl	IC50	'='	0.64	1	NET	0.493205	B (cell-based format)	0.561858	CHEMBL3821817	Inhibition of human NET expressed in CHO cells assessed as [3H]-Norepinephrine reuptake incubated for 45 mins measured after 30 mins by topcount method	Test	32	3.544	92.2141	89.2972	504.657	957.679	3698.49	9399.94	84.83	878.334	9969	137147	2.05613e+06	3.24109e+07	525652812	82.989	342.466	1663.99	8897.11	50722.1	302983	1.87405e+06	-1.2176	90.2338	53.145	450.541	650.687	2960.64	6391.19	396.698	6093.89	125444	3.43278e+06	1.13455e+08	4127717464	156904000000	14.0249
CHEMBL3593399	CN(C)C(=O)[C@@H]1CNCCO[C@H]1c1ccc(Cl)c(Cl)c1.Cl	IC50	'='	0.77	1	NET	0.493205	B (cell-based format)	0.561858	CHEMBL3595873	Inhibition of human NET expressed in CHOK1 cells incubated for 45 mins by [3H]-norepinephrine uptake assay	Training	21	2.645	59.8426	61.4139	327.88	644.304	2421	6270.3	41.57	467.841	5921.3	92623.4	1.53658e+06	2.60878e+07	4.46507e+08	57.6543	243.797	1206.99	6562.94	37902.3	228143	1.41448e+06	-0.9471	58.1803	36.9837	289.48	443.071	1926.62	4320.21	299.068	5927.92	162468	5.46507e+06	2.0223e+08	7780967008	304089000000	9.5029
CHEMBL2337591	Cc1ccccc1O[C@H](c1ccccc1)[C@@H]1CCNC1	IC50	'='	0.7943	1	NET	0.493205	B (cell-based format)	0.561858	CHEMBL2343890	Inhibition of human recombinant NET expressed in HEK293 cells assessed as inhibition of [3H]NE reuptake	Training	22	4.518	59.3269	62.0377	301.839	592.156	2116.54	5428.37	21.26	172.957	817.081	5189.04	32333	210860	1.39457e+06	55.9712	206.953	873.338	3963.14	18802.5	91952.7	459853	-1.0913	58.1209	22.7511	269.205	312.721	1652.96	3104.21	246.199	2888.53	35289.3	446242	5.81195e+06	7.76641e+07	1061591587	9.8433
CHEMBL259209	CCN(CC)C(=O)C1(c2ccccc2)CC1CN	IC50	'='	0.7943	1	NET	0.493205	B (cell-based format)	0.561858	CHEMBL2343890	Inhibition of human recombinant NET expressed in HEK293 cells assessed as inhibition of [3H]NE reuptake	Training	19	2.731	55.7917	71.5643	383.693	1022.97	4159.7	14308.2	46.33	1025.92	22861.2	549000	1.35218e+07	3.38999e+08	8604373930	44.0936	165.463	694.084	3137.57	14864.5	72839.8	366234	-1.0365	54.1968	49.2152	363.141	871.514	3892.3	12986.6	224.173	3013	45212.2	738612	1.28247e+07	2.32155e+08	4321125962	8.7011
CHEMBL2337603	Clc1cccc(O[C@H](c2ccccc2)[C@@H]2CCNC2)c1Cl	IC50	'='	0.7943	1	NET	0.493205	B (cell-based format)	0.561858	CHEMBL2343890	Inhibition of human recombinant NET expressed in HEK293 cells assessed as inhibition of [3H]NE reuptake	Test	23	5.536	64.2788	76.1339	352.274	757.322	2683.62	7335.54	21.26	176.957	823.081	5217.04	32403	211098	1.39531e+06	64.2305	268.036	1306.43	6988.8	39772.8	236522	1.45286e+06	-0.9473	62.1234	30.3141	298.515	396.071	1913.76	3926.64	305.094	5669.58	153224	5.23844e+06	1.97302e+08	7679010823	302016000000	10.254
CHEMBL2338045	Fc1cc(F)c(Cl)c(O[C@@H](c2ccccc2)[C@H]2CCNC2)c1Cl	IC50	'='	0.7943	1	NET	0.493205	B (cell-based format)	0.561858	CHEMBL2343890	Inhibition of human recombinant NET expressed in HEK293 cells assessed as inhibition of [3H]NE reuptake	Training	25	5.858	72.3311	91.99	419.134	951.333	3365.44	9542.45	21.26	184.957	835.081	5273.04	32566.1	211824	1.39869e+06	67.5673	279.687	1364.05	7299.46	41477.3	245853	1.50289e+06	-0.8253	70.187	44.5988	356.957	559.286	2447.1	5622.33	343.091	6575.47	175462	5.77608e+06	2.10084e+08	7979206834	309004000000	11.0754
CHEMBL2338052	Fc1cc(F)c(F)c(O[C@@H](c2ccccc2)[C@H]2CCNC2)c1F	IC50	'='	0.7943	1	NET	0.493205	B (cell-based format)	0.561858	CHEMBL2343890	Inhibition of human recombinant NET expressed in HEK293 cells assessed as inhibition of [3H]NE reuptake	Training	25	4.936	71.3517	85.6286	402.36	882.979	3130.75	8678.19	21.26	184.957	835.081	5273.04	32566.1	211824	1.39869e+06	60.3459	221.15	941.301	4324.44	20779.4	102874	520413	-0.8254	70.2429	45.5564	358.626	570.838	2474.64	5752.3	310.182	4520.01	76751.1	1.46976e+06	3.05029e+07	6.64378e+08	14871874833	11.0754
CHEMBL2338032	Fc1cccc(F)c1O[C@@H](c1ccccc1)[C@H]1CCNC1	IC50	'='	0.7943	1	NET	0.493205	B (cell-based format)	0.561858	CHEMBL2343890	Inhibition of human recombinant NET expressed in HEK293 cells assessed as inhibition of [3H]NE reuptake	Training	23	4.614	63.3201	69.3354	333.911	681.07	2428.74	6410.59	21.26	176.957	823.081	5217.04	32426.1	211342	1.3972e+06	57.0091	209.499	883.68	4009.68	19011.7	92871	463714	-0.9491	62.1731	31.0934	299.457	405.111	1936.39	4046.55	272.185	3614.12	54513.3	932072	1.77134e+07	3.63543e+08	7843642213	10.254
CHEMBL50858	COC(=O)C1C2CC[C@H](C[C@@H]1c1ccc(Cl)c(C)c1)N2C	IC50	'='	0.8	1	NET	0.493205	B (single protein format)	0.540117	CHEMBL755084	Inhibition of Norepinephrine (NA) reuptake using cloned human Norepinephrine transporter was determined	Test	23	3.108	69.6292	76.5045	403.888	840.265	3159.33	8536.46	29.54	405.481	5418.5	89534	1.52097e+06	2.60982e+07	4.48897e+08	55.168	223.3	1031.81	5229.28	28209.6	159551	936434	-0.8881	68.1092	48.0417	363.478	605.566	2604.83	6288.15	285.64	4665.04	105606	3.12382e+06	1.07932e+08	4015744867	154423000000	10.0241
CHEMBL1812746	COC(=O)[C@H]1[C@@H](c2ccc(Cl)c(C)c2)C[C@@H]2CC[C@H]1N2	IC50	'='	0.9	1	NET	0.493205	B (cell-based format)	0.561858	CHEMBL1815454	Inhibition of human NET expressed in HEK293 cells assessed as inhibition of [3H]NE reuptake after 10 mins by scintillation counting	Training	22	2.869	65.6592	68.5046	370.566	732.792	2782.08	7217.13	38.33	470.342	5919.84	93121.3	1.54647e+06	2.62791e+07	4.50186e+08	52.1162	209.64	967.278	4912.99	26626.8	151527	895422	-0.8929	64.1242	42.2208	333.068	520.189	2286.44	5243.06	273.63	4474.71	102212	3.06185e+06	1.06809e+08	3995663690	154068000000	9.5966
CHEMBL781	OC1(c2ccc(Cl)cc2)c2ccccc2C2=NCCN21	IC50	'='	0.92	1	NET	0.493205	B (cell-based format)	0.561858	CHEMBL4011345	Inhibition of recombinant human NET expressed in HEK293 cell membranes assessed as reduction in [3H]-norepinephrine uptake incubated for 22 mins by micro beta scintillation counting analysis	Training	23	3.928	72.2541	90.2803	467.286	1150.28	4498.93	14404.2	35.83	559.137	9128.67	177443	3.55956e+06	7.22212e+07	1470447795	64.2819	265.086	1269.09	6597.36	36193.7	206472	1.21327e+06	-0.9058	70.1603	53.4895	419.891	850.669	3850.26	11511.4	271.637	4219.3	94604.7	2.87828e+06	1.02732e+08	3909026891	152284000000	9.7094
CHEMBL72	CNCCCN1c2ccccc2CCc2ccccc21	IC50	'='	0.93	1	NET	0.493205	B (cell-based format)	0.561858	CHEMBL975646	Displacement of [125I]RTI-55 from human NET expressed in MDCK cell membrane	Training	22	4.219	59.1916	62.7974	312.561	641.984	2360.6	6467.19	15.27	133.86	558.802	3587.5	22350.5	148707	1.00421e+06	56.7298	209.892	890.845	4064.38	19396.8	95531.3	481872	-1.0926	58.0977	22.4156	274.958	325.378	1762.79	3489.56	244.206	2880.73	36083.4	479883	6.7748e+06	1.01355e+08	1600121665	9.8982
CHEMBL3818345	Cl.O=c1[nH]c(-c2cccn(C[C@@H]3CNCCO[C@H]3c3ccc(Cl)c(F)c3)c2=O)no1	IC50	'='	1	1	NET	0.493205	B (cell-based format)	0.561858	CHEMBL3821817	Inhibition of human NET expressed in CHO cells assessed as [3H]-Norepinephrine reuptake incubated for 45 mins measured after 30 mins by topcount method	Test	32	2.899	92.1454	84.8837	496.412	927.867	3611.68	9160.02	102.15	1174.58	15126	226795	3.61154e+06	5.93542e+07	9.91868e+08	81.9225	322.94	1480.75	7394.21	39079.5	215513	1.22929e+06	-1.1306	90.2397	54.3655	451.156	661.22	2975.79	6481.43	402.679	6289.39	130405	3.54768e+06	1.16001e+08	4182723929	158073000000	14.0249
CHEMBL1082458	CNC[C@@H](O)CCN1c2ccccc2N(c2ccccc2F)S1(=O)=O	IC50	'='	1	1	NET	0.493205	B (cell-based format)	0.561858	CHEMBL1120739	Inhibition of human NET-mediated norepinephrine uptake in MDCK-Net6 cells	Training	27	3.113	79.9719	92.6644	482.564	1150.36	4452.07	14108.3	81.26	1319.03	23592.3	457613	9.02329e+06	1.7912e+08	3567788815	69.3943	261.896	1152.07	5483.89	27426.2	142141	757623	-1.2498	78.2706	59.1084	445.124	862.408	3808.06	10893.1	345.264	5091.97	86295.4	1.64125e+06	3.39256e+07	7.40886e+08	16755261440	11.9636
CHEMBL1085338	CNCCCN1c2ccccc2N(c2ccccc2F)S1(=O)=O	IC50	'='	1	1	NET	0.493205	B (cell-based format)	0.561858	CHEMBL1120739	Inhibition of human NET-mediated norepinephrine uptake in MDCK-Net6 cells	Training	25	3.785	73.7344	90.5312	454.317	1119.99	4305.24	13872.5	61.03	903.782	15185.8	286659	5.54724e+06	1.08439e+08	2130564712	65.6611	248.766	1098.16	5250.07	26391.2	137525	736970	-0.9716	72.139	54.6747	416.685	822.633	3660.77	10629.9	317.253	4629.75	77785	1.47529e+06	3.06051e+07	6.73775e+08	15394317448	11.0697
CHEMBL2338047	Fc1cc(Cl)cc(Cl)c1O[C@@H](c1ccccc1)[C@H]1CCNC1	IC50	'='	1	1	NET	0.493205	B (cell-based format)	0.561858	CHEMBL2343890	Inhibition of human recombinant NET expressed in HEK293 cells assessed as inhibition of [3H]NE reuptake	Training	24	5.697	68.3056	84.2545	382.962	828.689	2894.35	7861.22	21.26	180.957	829.081	5241.04	32476.1	211502	1.39761e+06	65.8989	273.694	1335.57	7163.03	40841.5	242868	1.48782e+06	-0.8887	66.1495	37.2049	322.82	454.372	2089.23	4436.28	324.092	6114.51	164114	5.50338e+06	2.03669e+08	7830871797	305637000000	10.6479
CHEMBL3819441	Cl.O=C(O)c1cccn(C[C@@H]2CNCCO[C@H]2c2ccc(Cl)c(F)c2)c1=O	IC50	'='	1.1	1	NET	0.493205	B (cell-based format)	0.561858	CHEMBL3821817	Inhibition of human NET expressed in CHO cells assessed as [3H]-Norepinephrine reuptake incubated for 45 mins measured after 30 mins by topcount method	Test	28	3.753	79.9346	85.5401	438.629	895.039	3277.83	8705.52	80.56	1193.08	19443.1	352565	6.58492e+06	1.24969e+08	2397537142	71.3493	278.301	1273.41	6391.02	34098.4	190300	1.09974e+06	-1.211	78.2951	48.2392	390.576	583.634	2591.11	5709.4	362.655	5944.88	128920	3.58482e+06	1.17611e+08	4226875966	159132000000	12.4692
CHEMBL668	CNCCCC1c2ccccc2C=Cc2ccccc21	IC50	'='	1.1	1	NET	0.493205	B (single protein format)	0.540117	CHEMBL871850	Percent inhibition against Norepinephrine transporter at 1 uM nonselective	Training	22	4.362	59.3255	62.6288	311.266	629.274	2309.21	6221.46	12.03	130.36	519.383	3474.9	21778.5	146609	995354	61.658	240.169	1070.55	5157.59	26100.1	136743	735424	-1.0937	58.092	22.9478	276.245	333.729	1788.27	3599.36	242.21	2844.78	35570.1	473025	6.68496e+06	1.00182e+08	1584773655	9.8982
CHEMBL1085831	CNCCCCN1c2ccccc2N(c2ccccc2F)S1(=O)=O	IC50	'='	1.1	1	NET	0.493205	B (cell-based format)	0.561858	CHEMBL1120740	Displacement of [3H]nisoxetine from human NET expressed in MDCK-Net6 cells	Training	26	4.143	75.8625	92.725	461.823	1131.58	4336.59	13932	61.03	905.782	15185.8	286665	5.54724e+06	1.08439e+08	2130564712	67.0947	252.821	1109.71	5283.52	26486.7	137783	737569	-1.0246	74.141	54.3545	422.708	820.976	3680.82	10621.2	329.264	4776.01	79589.7	1.49783e+06	3.08901e+07	677413880	15441236665	11.5697
CHEMBL1812745	COC(=O)[C@H]1[C@@H](c2ccc(Cl)c(C)c2)C[C@@H]2CC[C@H]1N2C	IC50	'='	1.1	1	NET	0.493205	B (cell-based format)	0.561858	CHEMBL1815454	Inhibition of human NET expressed in HEK293 cells assessed as inhibition of [3H]NE reuptake after 10 mins by scintillation counting	Training	23	3.108	69.6292	76.5045	403.888	840.265	3159.33	8536.46	29.54	405.481	5418.5	89534	1.52097e+06	2.60982e+07	4.48897e+08	55.168	223.3	1031.81	5229.28	28209.6	159551	936434	-0.8881	68.1092	48.0417	363.478	605.566	2604.83	6288.15	285.64	4665.04	105606	3.12382e+06	1.07932e+08	4015744867	154423000000	10.0241
CHEMBL4753874	COCC(=O)NC[C@@H]1CNCCO[C@H]1c1ccc(Cl)c(Cl)c1.Cl	IC50	'='	1.2	1	NET	0.493205	B (cell-based format)	0.561858	CHEMBL4717570	Inhibition of human NET expressed in CHO-K1 cells assessed as inhibition of [3H]-norepinephrine reuptake measured after 45 mins by Microscintillation counting analysis	Test	23	2.791	61.8705	57.4976	321.641	595.943	2286.91	5776	59.59	581.299	6649.19	97642.9	1.57816e+06	2.65485e+07	4.53292e+08	60.8701	249.011	1203.18	6435.84	36829.1	220870	1.36939e+06	-1.2055	60.2262	29.4398	280.023	351.912	1694.84	3300.32	327.078	6321.47	168417	5.56526e+06	2.04103e+08	7818683554	304880000000	10.6134
CHEMBL3323173	Cc1ccc2c(c1)CN(C)CC2c1ccc2sccc2c1	IC50	'='	1.3	1	NET	0.493205	B (cell-based format)	0.561858	CHEMBL3379356	Displacement of [3H]Nisoxetine from human NET expressed in HEK293E cells after 1 hr by liquid scintillation counting	Training	24	4.245	71.2686	82.8775	404.484	851.567	3092.76	8349.2	31.48	472.248	5919.83	84837.6	1.22553e+06	1.78417e+07	2.60906e+08	68.7396	278.139	1312.01	6694.01	35820.2	198242	1.12637e+06	-0.93	70.0579	40.6643	352.792	494.198	2319.94	4908.66	274.275	3510.85	50547.3	811411	1.42492e+07	2.67733e+08	5278120898	10.2035
CHEMBL3818946	Cl.O=c1c(-c2nnn[nH]2)cccn1C[C@@H]1CNCCO[C@H]1c1ccc(Cl)c(F)c1	IC50	'='	1.4	1	NET	0.493205	B (cell-based format)	0.561858	CHEMBL3821817	Inhibition of human NET expressed in CHO cells assessed as [3H]-Norepinephrine reuptake incubated for 45 mins measured after 30 mins by topcount method	Training	31	2.771	88.3461	79.0007	481.612	884.955	3532.89	8870.6	97.72	1142.25	14328	204090	3.05686e+06	4.72235e+07	7.44301e+08	86.9182	378.978	1940.64	10944.4	66005.9	418546	2.75756e+06	-1.1487	86.2223	48.1319	427.736	611.16	2816.46	6089.13	386.683	5983.51	124034	3.41167e+06	1.131e+08	4121388161	156789000000	13.631
CHEMBL598614	CNC[C@@H](O)[C@H](c1cccc(F)c1)N1CC(C)(C)c2cccc(F)c21.Cl	IC50	'='	1.4	1	NET	0.493205	B (cell-based format)	0.561858	CHEMBL1072384	Displacement of [3H]nisoxetine from human NET expressed in MDCK-Net6 cells	Training	27	4.196	81.8643	106.687	524.354	1273.4	4813.95	14903.1	35.5	565.112	9001.37	174697	3.49903e+06	7.08353e+07	1438311786	66.8737	252.658	1112.32	5254.6	25870.3	131076	678938	-1.3277	80.2785	64.1407	458.194	871.227	3735.3	10164	322.224	4449.19	70479.8	1.24977e+06	2.4067e+07	4.90146e+08	10355478227	11.8474
CHEMBL132082	COc1ccc2c(c1)C(O)(c1ccc(Cl)cc1)N1CCN=C21	IC50	'='	1.46	1	NET	0.493205	F (cell-based format)	0.490196	CHEMBL756262	Inhibition of NE uptake in HEK cells expressing human noradrenaline transporter (hNET)	Test	25	3.843	78.1172	96.3621	502.836	1221.89	4756.74	15050.9	45.06	607.733	9386.64	178847	3.56734e+06	7.2265e+07	1470697027	69.2955	284.075	1353.27	6995.84	38157	216430	1.26487e+06	-1.0078	76.1907	58.9549	453.368	906.85	4058.38	11984.4	299.647	4681.64	103097	3.04311e+06	1.06011e+08	3974904469	153612000000	10.6412
CHEMBL4754287	CCC(=O)NC[C@@H]1CNCCO[C@H]1c1ccc(Cl)c(Cl)c1.Cl	IC50	'='	1.5	1	NET	0.493205	B (cell-based format)	0.561858	CHEMBL4717570	Inhibition of human NET expressed in CHO-K1 cells assessed as inhibition of [3H]-norepinephrine reuptake measured after 45 mins by Microscintillation counting analysis	Training	22	3.562	60.1071	61.1735	317.215	616.724	2279.37	5884.58	50.36	536.702	6411.07	96388.9	1.57133e+06	2.65103e+07	4.53067e+08	57.2363	235.42	1148.29	6204.57	35821.5	216348	1.34857e+06	-1.0585	58.1833	29.8103	273.117	351.224	1661.34	3274.38	311.079	6047.49	163415	5.46897e+06	2.02176e+08	7779137413	304057000000	10.1134
CHEMBL502379	CCc1ccccc1O[C@H]1c2ccccc2C[C@@]1(O)CNC	IC50	'='	1.5	1	NET	0.493205	B (cell-based format)	0.561858	CHEMBL963839	Inhibition of norepinephrine uptake at human NET transfected in HEK cells	Training	24	3.285	69.6303	74.4872	401.964	863.938	3330.7	9539.93	41.49	592.21	9284.29	178047	3.55881e+06	7.21442e+07	1468511873	60.079	226.593	982.363	4581.27	22317.6	112000	574703	-1.3056	68.2529	45.8989	383.543	688.695	3139.15	8417.46	274.209	3442.91	47213.7	700006	1.10778e+07	1.84595e+08	3198344612	10.676
CHEMBL1175	CNCC[C@H](Oc1cccc2ccccc12)c1cccs1	IC50	'='	1.585	1	NET	0.493205	B (cell-based format)	0.561858	CHEMBL2343890	Inhibition of human recombinant NET expressed in HEK293 cells assessed as inhibition of [3H]NE reuptake	Training	23	4.51	61.2448	63.9667	313.533	630.99	2268.62	6021.18	49.5	573.706	6641.17	89452.6	1.25567e+06	1.80391e+07	2.62219e+08	62.9585	244.51	1084.33	5177.82	25922.6	134318	714751	-1.0811	60.1259	23.2974	279.364	328.093	1732.67	3334.99	278.264	3713.5	54797	889182	1.56547e+07	293810407	5778385247	10.3813
CHEMBL591928	CNC[C@@H](O)[C@H](c1ccccc1)N1CC(C)(C)c2cccc(F)c21.Cl	IC50	'='	1.6	1	NET	0.493205	B (cell-based format)	0.561858	CHEMBL1072384	Displacement of [3H]nisoxetine from human NET expressed in MDCK-Net6 cells	Test	26	4.035	77.8582	98.1293	492.757	1189.39	4554.02	14159.7	35.5	561.112	8995.37	174673	3.49898e+06	7.08352e+07	1438311408	65.2053	247	1083.18	5089.38	24930	125782	649432	-1.3837	76.2604	57.5688	434.808	817.861	3586.12	9764.28	303.225	4004.26	59589.6	985193	1.77338e+07	3.40341e+08	6840342105	11.4535
CHEMBL402441	C#CCN(CC#C)C(=O)[C@@]1(c2ccc3c(c2)OCCO3)C[C@H]1CN	IC50	'='	1.7	1	NET	0.493205	B (single protein format)	0.540117	CHEMBL930494	Inhibition of human NET	Training	26	2.041	75.3094	80.168	479.993	1145.2	4791.56	15629.3	64.79	1131.12	23404.8	552010	1.35386e+07	3.39095e+08	8604929217	67.2722	274.541	1259.98	6191.86	31729.4	167349	901075	-1.3094	74.3034	60.3508	464.134	1008.3	4563.67	14382.5	304.215	3977.91	57356.1	896810	1.49436e+07	2.61195e+08	4727031466	11.6674
CHEMBL4761826	Cl.O=C(NC[C@@H]1CNCCO[C@H]1c1ccc(Cl)c(F)c1)c1ccccc1	IC50	'='	1.7	1	NET	0.493205	B (cell-based format)	0.561858	CHEMBL4717570	Inhibition of human NET expressed in CHO-K1 cells assessed as inhibition of [3H]-norepinephrine reuptake measured after 45 mins by Microscintillation counting analysis	Training	27	4.565	73.9467	76.5834	387.01	753.83	2749.69	7035.82	50.36	550.702	6417.07	96454.9	1.57153e+06	2.65132e+07	4.53117e+08	71.3557	278.367	1268.07	6328.21	33579.4	186539	1.07418e+06	-1.2298	72.2132	35.2496	340.471	432.015	2104.41	4121.97	342.667	5450.51	117085	3.3163e+06	1.11747e+08	4101817424	156502000000	12.1479
CHEMBL668	CNCCCC1c2ccccc2C=Cc2ccccc21	IC50	'='	1.7	1	NET	0.493205	B (cell-based format)	0.561858	CHEMBL2037695	Displacement of [3H]nisoxetine from human NET expressed in CHO cells after 120 mins by scintillation counting	Training	22	4.362	59.3255	62.6288	311.266	629.274	2309.21	6221.46	12.03	130.36	519.383	3474.9	21778.5	146609	995354	61.658	240.169	1070.55	5157.59	26100.1	136743	735424	-1.0937	58.092	22.9478	276.245	333.729	1788.27	3599.36	242.21	2844.78	35570.1	473025	6.68496e+06	1.00182e+08	1584773655	9.8982
CHEMBL132954	COc1cccc2c1C(O)(c1ccc(Cl)cc1)N1CCN=C21	IC50	'='	1.73	1	NET	0.493205	F (cell-based format)	0.490196	CHEMBL756262	Inhibition of NE uptake in HEK cells expressing human noradrenaline transporter (hNET)	Test	25	3.843	78.1478	95.5138	504.604	1226.64	4817.19	15315.3	45.06	607.733	9386.64	178851	3.56739e+06	7.22653e+07	1470699648	69.2955	284.127	1352.58	6988.23	38109.9	216228	1.26451e+06	-1.0049	76.196	59.3866	458.635	934.408	4193.63	12578.9	299.647	4689.65	103325	3.04759e+06	106086173	3976065313	153630000000	10.6581
CHEMBL383921	CCOc1ccccc1O[C@H](c1ccccc1)[C@H]1CNCCO1	IC50	'='	1.8	1	NET	0.493205	B (cell-based format)	0.561858	CHEMBL4714159	Inhibition of human NET expressed in HEK293 cells assessed as reduction in ASP+ uptake incubated for 20 mins before ASP+ addition and measured after 90 mins by scintillation counting method	Training	25	4.435	65.5436	57.3164	314.081	530.858	2054.02	4802.75	39.72	264.15	1348.7	8121.65	49005.3	306499	1.95092e+06	62.8127	228.033	946.372	4220.27	19676.5	94647.3	466174	-1.2976	64.202	21.7368	292.832	310.146	1788.38	3188.94	290.208	3542.92	45232	601294	8.29747e+06	1.18591e+08	1752174249	11.3813
CHEMBL3819009	Cl.O=c1[nH]c(-c2ccn(C[C@@H]3CNCCO[C@H]3c3ccc(Cl)c(F)c3)c(=O)c2)no1	IC50	'='	1.9	1	NET	0.493205	B (cell-based format)	0.561858	CHEMBL3821817	Inhibition of human NET expressed in CHO cells assessed as [3H]-Norepinephrine reuptake incubated for 45 mins measured after 30 mins by topcount method	Training	32	2.899	92.1206	85.6098	494.467	919.638	3547.81	8882.14	102.15	1174.58	15126	226791	3.61142e+06	5.93519e+07	9.91822e+08	81.9225	322.891	1481.4	7401.42	39116.6	215565	1.22805e+06	-1.136	90.2321	53.7868	445.516	632.785	2852.41	5982.74	402.679	6281.37	130176	3.54328e+06	1.1593e+08	4181740812	158061000000	14.008
CHEMBL130668	Oc1ccc(C2(O)c3ccccc3C3=NCCCN32)cc1	IC50	'='	1.9	1	NET	0.493205	F (cell-based format)	0.490196	CHEMBL756262	Inhibition of NE uptake in HEK cells expressing human noradrenaline transporter (hNET)	Training	24	3.258	73.6152	84.9054	457.308	1085.21	4326.04	13754	56.06	970.39	17529.2	348372	7.03553e+06	1.42901e+08	2907642306	62.9834	243.874	1089.34	5243.09	26416.5	137450	733031	-1.1785	72.2682	51.8766	424.802	830.803	3845.71	11333.6	264.194	3208.85	42869.4	626267	9.90321e+06	1.67183e+08	2968077018	10.2094
CHEMBL2337604	Clc1ccc(O[C@@H](c2ccccc2)[C@H]2CCNC2)c(Cl)c1	IC50	'='	1.995	1	NET	0.493205	B (cell-based format)	0.561858	CHEMBL2343890	Inhibition of human recombinant NET expressed in HEK293 cells assessed as inhibition of [3H]NE reuptake	Test	23	5.536	64.269	76.5451	349.914	736.567	2567.21	6807.36	21.26	176.957	823.081	5213.04	32383	211014	1.39495e+06	64.2305	267.868	1306.76	7005.41	39957.4	237894	1.45992e+06	-0.9502	62.1191	29.9866	293.516	371.828	1815.85	3557.71	305.094	5661.56	152995	5.23444e+06	1.97268e+08	7680188223	302114000000	10.2372
CHEMBL1173532	COC[C@@]12CNCC[C@]1(c1ccc(Cl)c(Cl)c1)C2	IC50	'='	1.995	1	NET	0.493205	B (cell-based format)	0.561858	CHEMBL1176746	Inhibition of [3H]noradrenalin reuptake at human NET expressed in pig LLCPK cells after 1 hr	Training	20	3.716	63.738	99.8662	508.608	1517.2	6277.86	23111.1	21.26	176.957	817.546	5051.62	30809	198513	1.30538e+06	49.7283	219.522	1107.38	6158.32	36273.7	221969	1.39415e+06	-0.8654	62.1168	67.2264	461.808	1229.59	5556.09	19929.5	269.062	5354.87	152420	5.29242e+06	1.99273e+08	7730215391	303216000000	8.6346
CHEMBL2338035	Fc1ccc(O[C@@H](c2ccccc2)[C@H]2CCNC2)c(Cl)c1	IC50	'='	1.995	1	NET	0.493205	B (cell-based format)	0.561858	CHEMBL2343890	Inhibition of human recombinant NET expressed in HEK293 cells assessed as inhibition of [3H]NE reuptake	Training	23	5.075	63.7793	73.3644	340.994	704.729	2468.83	6490.74	21.26	176.957	823.081	5213.04	32383	211014	1.39495e+06	60.6198	238.599	1095.39	5509.54	29483.6	165254	960372	-0.9531	62.1433	30.2129	293.587	374.178	1817.93	3578.65	288.639	4633.83	103640	3.08102e+06	1.0745e+08	4020994307	154951000000	10.2372
CHEMBL562244	c1ccc(-c2ccccc2OC(c2cccnc2)C2CCNCC2)cc1	IC50	'='	2	1	NET	0.493205	B (cell-based format)	0.561858	CHEMBL1024552	Inhibition of [3H]NA uptake at human NET expressed in HEK293 cells	Training	29	5.338	77.6621	75.8047	393.129	742.741	2793.94	7130.41	34.15	274.033	1435.85	9552.62	63073.8	432571	3.01058e+06	75.907	286.524	1230.88	5685.14	27464.5	136973	700041	-1.3546	76.1498	27.2049	351.954	385.856	2193.3	4026.09	320.259	3685.77	43860.2	536080	6.69406e+06	8.50482e+07	1095959948	12.9158
CHEMBL3593395	Cl.OC[C@@H]1CNCCO[C@H]1c1ccc(Cl)c(Cl)c1	IC50	'='	2	1	NET	0.493205	B (cell-based format)	0.561858	CHEMBL3595873	Inhibition of human NET expressed in CHOK1 cells incubated for 45 mins by [3H]-norepinephrine uptake assay	Test	18	3.1	49.82	55.2464	276.865	570.233	2086.82	5571.1	41.49	572.21	9143.11	174154	3.46136e+06	6.97629e+07	1411973280	49.0705	207.825	1040.1	5749.09	33833.1	207498	1.30876e+06	-1.0235	48.2481	25.0114	232.936	311.283	1472.03	3013.89	261.04	5406.45	155300	5.37463e+06	2.01375e+08	7782094186	304472000000	8.2195
CHEMBL1083429	CNC[C@@H](O)CCN1c2ccccc2N(c2c(F)cccc2F)S1(=O)=O	IC50	'='	2	1	NET	0.493205	B (cell-based format)	0.561858	CHEMBL1120740	Displacement of [3H]nisoxetine from human NET expressed in MDCK-Net6 cells	Training	28	3.274	84.0085	100.374	515.583	1242.95	4781.01	15173.5	81.26	1323.03	23598.3	457641	9.02337e+06	1.79121e+08	3567789808	71.0627	267.721	1180.88	5641.34	28308.4	147118	785758	-1.1893	82.3002	66.2415	474.215	944.841	4084.66	11812.7	364.262	5544.92	97414.3	1.91019e+06	4.03273e+07	891582183	20278513348	12.3742
CHEMBL1083118	CNC[C@@H](O)CCN1c2ccccc2N(c2cc(F)ccc2F)S1(=O)=O	IC50	'='	2	1	NET	0.493205	B (cell-based format)	0.561858	CHEMBL1120740	Displacement of [3H]nisoxetine from human NET expressed in MDCK-Net6 cells	Training	28	3.274	83.9779	101.222	514.202	1233.68	4709.75	14836	81.26	1323.03	23598.3	457637	9.02334e+06	1.79121e+08	3567789201	71.0627	267.553	1181.21	5649.35	28368.8	147451	787205	-1.1938	82.2933	65.7206	468.703	916.791	3961	11309.3	364.262	5536.9	97185.7	1.90582e+06	4.02588e+07	8.90691e+08	20270400594	12.3574
CHEMBL1083409	CNC[C@@H](O)CCN1c2ccccc2N(c2ccccc2)S1(=O)=O	IC50	'='	2	1	NET	0.493205	B (cell-based format)	0.561858	CHEMBL1120740	Displacement of [3H]nisoxetine from human NET expressed in MDCK-Net6 cells	Training	26	2.952	75.9353	84.955	449.564	1057.13	4125.72	13070.1	81.26	1315.03	23586.3	457585	9.02322e+06	1.7912e+08	3567787865	67.7259	256.07	1123.26	5326.78	26546.3	137168	729398	-1.3101	74.2453	52.056	416.363	782.27	3547.49	10060.4	326.265	4639.02	75176.5	1.37231e+06	2.75247e+07	590210399	13232446540	11.5529
CHEMBL512044	CNC[C@]1(O)Cc2ccccc2[C@@H]1Oc1ccc(C)cc1C	IC50	'='	2	1	NET	0.493205	B (cell-based format)	0.561858	CHEMBL963839	Inhibition of norepinephrine uptake at human NET transfected in HEK cells	Test	24	3.258	71.5298	83.1308	426.694	944.071	3556.11	10220.5	41.49	594.21	9290.29	178061	3.55885e+06	7.21443e+07	1468512079	60.9443	232.053	1020.25	4828.89	23842.2	121042	627159	-1.279	70.2486	51.6238	396.187	724.708	3210.42	8617.88	274.209	3444.91	47207.5	697302	1.09535e+07	1.80609e+08	3090582471	10.5318
CHEMBL462384	CNC[C@]1(O)Cc2ccccc2[C@@H]1Oc1ccccc1SC	IC50	'='	2	1	NET	0.493205	B (cell-based format)	0.561858	CHEMBL963839	Inhibition of norepinephrine uptake at human NET transfected in HEK cells	Training	24	3.548	69.8276	76.2137	404.815	877.499	3366.38	9671.65	66.79	912.255	13484.7	232563	4.27008e+06	8.14685e+07	1591347979	66.9817	280.292	1357.7	7162.67	40059.6	234262	1.41969e+06	-1.2775	68.2538	46.2053	383.9	691.765	3144.97	8447.56	294.263	4206.01	70580.9	1.37203e+06	2.99894e+07	7.12905e+08	17931914577	10.676
CHEMBL1083392	CNCC(=O)CCN1c2ccccc2N(c2ccccc2F)S1(=O)=O	IC50	'='	2	1	NET	0.493205	B (cell-based format)	0.561858	CHEMBL1120740	Displacement of [3H]nisoxetine from human NET expressed in MDCK-Net6 cells	Training	27	2.63	79.8234	89.1373	480.962	1127.27	4430.01	13951.9	78.1	1201.17	20268.1	374062	7.04999e+06	1.34277e+08	2574837340	70.8361	268.592	1185.77	5659.91	28351.2	146972	782608	-1.0013	78.1989	60.8949	446.173	873.981	3822.99	10969.6	345.264	5091.97	86295.4	1.64125e+06	3.39256e+07	7.40886e+08	16755261440	11.9636
CHEMBL1084042	CNCCC(C)N1c2ccccc2N(c2ccccc2F)S1(=O)=O	IC50	'='	2	1	NET	0.493205	B (cell-based format)	0.561858	CHEMBL1120740	Displacement of [3H]nisoxetine from human NET expressed in MDCK-Net6 cells	Training	26	3.971	77.8272	98.1809	487.895	1213.07	4646.13	14990.3	61.03	907.782	15195	286701	5.5474e+06	1.0844e+08	2130568722	66.7935	253.126	1117.48	5339.17	26806.4	139457	745873	-1.0048	76.1403	60.3645	444.117	889.431	3907.78	11403.9	329.264	4807.4	80726.2	1.52595e+06	3.14828e+07	6.8889e+08	15652426104	11.4804
CHEMBL4226716	COC[C@H]1[C@@H](c2ccc(Cl)c(Cl)c2)C[C@@H]2CC[C@H]1N2C	IC50	'='	2	1	NET	0.493205	B (single protein format)	0.540117	CHEMBL4219662	Binding affinity to NET (unknown origin)	Test	22	4.089	65.8008	79.11	388.965	857.248	3138.37	8785.99	12.47	110.096	322.297	1695.93	7925.84	41930.4	223508	54.7283	233.632	1149.01	6234.37	36045.8	217757	1.35682e+06	-0.9079	64.0998	41.7204	335.79	531.197	2352.41	5469.52	293.083	5649.41	156414	5.35291e+06	2.00266e+08	7747288124	303515000000	9.6134
CHEMBL3593274	Cl.OCC1(c2ccc(Cl)c(Cl)c2)CCCNCC1	IC50	'='	2.1	1	NET	0.493205	B (cell-based format)	0.561858	CHEMBL3595873	Inhibition of human NET expressed in CHOK1 cells incubated for 45 mins by [3H]-norepinephrine uptake assay	Training	18	3.561	52.0181	69.5695	335.295	832.032	3104.81	9626.29	32.26	531.613	8889.3	172757	3.45331e+06	6.97186e+07	1411767654	46.8464	201.57	1016.83	5674.4	33663.2	207687	1.31508e+06	-0.9709	50.204	37.2154	290.225	560.217	2460.34	6863.37	257.051	5320.68	153814	5.35044e+06	2.00989e+08	7775983916	304375000000	8.1775
CHEMBL101905	C=C1CN2C3CC[C@@H]2C[C@H](c2ccc(C)cc2)C13	IC50	'='	2.2	1	NET	0.493205	B (cell-based format)	0.561858	CHEMBL751376	The compound was tested for inhibition of [3H]norepinephrine uptake in HEK cells by expressing cDNA for human norepinephrine transporter	Training	21	2.711	65.0929	66.0546	372.076	730.97	2862.85	7543.52	3.24	67.4992	87.4191	460.6	1172	4726.99	15663.3	47.1077	181.587	782.955	3639.86	17676.7	88355	450606	-0.8679	64.0591	40.5216	341.465	535.434	2466.86	5853.91	218.189	2432.11	28965.8	366154	4.87377e+06	6.77492e+07	9.7585e+08	8.7372
CHEMBL377785	C=C1CN2C3CCC2C1C(c1ccc(C)cc1)C3	IC50	'='	2.2	1	NET	0.493205	B (single protein format)	0.540117	CHEMBL909755	Inhibition of (-)-[3H]NE uptake at NET	Training	21	2.711	65.0929	66.0546	372.076	730.97	2862.85	7543.52	3.24	67.4992	87.4191	460.6	1172	4726.99	15663.3	47.1077	181.587	782.955	3639.86	17676.7	88355	450606	-0.8679	64.0591	40.5216	341.465	535.434	2466.86	5853.91	218.189	2432.11	28965.8	366154	4.87377e+06	6.77492e+07	9.7585e+08	8.7372
CHEMBL512851	C=CCN(CC=C)C(=O)[C@@]1(c2cccs2)C[C@H]1CN	IC50	'='	2.3	1	NET	0.493205	B (cell-based format)	0.561858	CHEMBL948470	Displacement of Levo[ring-2,5,6-3H]norepinephrine from human cloned NET expressed in HEK293 cells by microplate scintillation counter	Test	20	1.815	57.652	63.6885	380.662	960.282	4037.3	13654	74.57	1426.67	28703.3	633404	1.47465e+07	3.56839e+08	8865301391	52.5712	224.374	1041.01	5138.37	26305.3	138214	740190	-1.1231	56.2222	49.5166	370.132	888.112	3944.86	13207	256.238	3801.93	63178.4	1.13628e+06	2.15322e+07	4.22143e+08	8465285045	9.2011
CHEMBL3593402	CC(=O)NC[C@@H]1CNCCO[C@H]1c1ccc(Cl)c(F)c1.Cl	IC50	'='	2.3	1	NET	0.493205	B (cell-based format)	0.561858	CHEMBL3821817	Inhibition of human NET expressed in CHO cells assessed as [3H]-Norepinephrine reuptake incubated for 45 mins measured after 30 mins by topcount method	Training	21	2.848	57.4086	57.9619	299.472	576.359	2122.79	5418.88	50.36	534.702	6411.07	96378.9	1.57121e+06	2.6508e+07	4.53023e+08	52.192	202.344	926.471	4683.76	25324.1	143920	849743	-1.015	56.2061	30.0488	263.504	345.099	1613.66	3219.73	282.613	4849.46	111268	3.26567e+06	1.11441e+08	4103361243	156617000000	9.5754
CHEMBL597968	CNC[C@@H](O)[C@H](c1cccc(F)c1)N1CCc2cc(C)ccc21.Cl	IC50	'='	2.3	1	NET	0.493205	B (cell-based format)	0.561858	CHEMBL1072383	Inhibition of norepinephrine uptake at human NET expressed in MDCK-Net6 cells	Training	25	3.767	71.5855	79.6796	399.916	838.778	3077.96	8413.53	35.5	555.112	8977.37	174587	3.49864e+06	7.08338e+07	1438306040	65.0229	243.421	1061.52	4986.6	24462.5	123546	637519	-1.3312	70.2502	39.3939	348.6	497.866	2325.29	5092.69	291.214	3821.94	56693.2	939896	1.70428e+07	3.3004e+08	6690351210	11.0966
CHEMBL2338055	Clc1cc(Cl)c(O[C@@H](c2ccccc2)[C@H]2CCNC2)c(-c2ccccn2)c1	IC50	'='	2.512	1	NET	0.493205	B (cell-based format)	0.561858	CHEMBL2343890	Inhibition of human recombinant NET expressed in HEK293 cells assessed as inhibition of [3H]NE reuptake	Training	30	6.313	84.641	95.0689	463.332	954.174	3465.81	9234.44	34.15	280.033	1467.18	9816.33	65300.9	451407	3.16796e+06	83.6805	345.527	1660.71	8723.93	48624.4	282773	1.69704e+06	-1.1584	82.1486	40.915	398.341	528.082	2584.71	5348.59	379.154	6488.86	162641	5.35065e+06	1.98704e+08	7698295919	302346000000	13.2203
CHEMBL4777709	CCCC(=O)NC[C@@H]1CNCCO[C@H]1c1ccc(Cl)c(Cl)c1.Cl	IC50	'='	2.6	1	NET	0.493205	B (cell-based format)	0.561858	CHEMBL4717570	Inhibition of human NET expressed in CHO-K1 cells assessed as inhibition of [3H]-norepinephrine reuptake measured after 45 mins by Microscintillation counting analysis	Test	23	3.92	62.363	62.9873	325.051	622.915	2310.07	5917.1	50.36	538.702	6411.07	96394.9	1.57133e+06	2.65103e+07	4.53067e+08	58.6699	239.475	1159.84	6238.96	35925.9	216668	1.34955e+06	-1.1111	60.1892	29.6199	279.169	351.123	1688.03	3288.85	323.089	6193.75	165219	5.49157e+06	2.02464e+08	7782897094	304108000000	10.6134
CHEMBL4792902	Cl.O=C(NC[C@@H]1CNCCO[C@H]1c1ccc(Cl)c(F)c1)C1COCCO1	IC50	'='	2.6	1	NET	0.493205	B (cell-based format)	0.561858	CHEMBL4717570	Inhibition of human NET expressed in CHO-K1 cells assessed as inhibition of [3H]-norepinephrine reuptake measured after 45 mins by Microscintillation counting analysis	Training	27	2.855	73.4151	63.0434	371.921	649.243	2547.99	6139.84	68.82	635.895	6934.84	99243.4	1.58731e+06	2.66031e+07	4.53647e+08	63.7936	241.632	1073.67	5273.39	27808.3	154834	899369	-1.3418	72.3054	34.7791	341.799	430.739	2116.27	4125.58	350.644	5650.06	120908	3.38261e+06	1.12842e+08	4119401166	156780000000	12.1479
CHEMBL3323089	CN1Cc2ccccc2C(c2ccc3occc3c2)C1	IC50	'='	2.6	1	NET	0.493205	B (cell-based format)	0.561858	CHEMBL3379356	Displacement of [3H]Nisoxetine from human NET expressed in HEK293E cells after 1 hr by liquid scintillation counting	Training	23	3.752	67.1444	70.7712	365.689	728.901	2719.1	7158.57	16.38	155.829	737.436	5230.26	36419.7	267645	1.99283e+06	60.8191	231.803	1024.05	4871.24	24208.3	123890	647793	-0.9308	66.0854	35.0022	330.43	449.28	2184.44	4584.2	246.199	2791.66	33371.6	418473	5.47886e+06	7.457e+07	1050797516	9.8097
CHEMBL601880	CNC[C@@H](O)[C@H](c1cccc(F)c1)N1CC(C)(C)c2ccccc21.Cl	IC50	'='	2.6	1	NET	0.493205	B (cell-based format)	0.561858	CHEMBL1072384	Displacement of [3H]nisoxetine from human NET expressed in MDCK-Net6 cells	Training	26	4.035	77.8277	98.9776	491.334	1180.81	4484.89	13840.7	35.5	561.112	8995.37	174669	3.49895e+06	7.08351e+07	1438310808	65.2053	246.832	1083.51	5097.93	24996.3	126155	651080	-1.3881	76.2554	57.0627	429.425	790.489	3466.85	9277.25	303.225	3996.24	59360.9	980817	1.76654e+07	3.3945e+08	6832209470	11.4367
CHEMBL255663	C=CCN(CC=C)C(=O)[C@@]1(c2ccsc2)C[C@H]1CN	IC50	'='	2.7	1	NET	0.493205	B (cell-based format)	0.561858	CHEMBL931354	Inhibition of norepinephrine uptake at human NET expressed in HEK293 cells	Test	20	1.726	57.5864	63.545	381.436	966.308	4068.69	13813.7	74.57	1426.67	28661	632493	1.47297e+07	3.56547e+08	8860358053	53.9223	229.607	1075.56	5341.86	27487.9	144957	778069	-1.1304	56.2214	49.3887	369.723	885.436	3933.44	13150.9	256.238	3842.07	65078.1	1.19906e+06	2.33298e+07	4.70008e+08	9687739141	9.2011
CHEMBL255450	C#CCN(CC=C)C(=O)[C@@]1(c2ccsc2)C[C@H]1CN	IC50	'='	2.8	1	NET	0.493205	B (cell-based format)	0.561858	CHEMBL931354	Inhibition of norepinephrine uptake at human NET expressed in HEK293 cells	Training	20	1.379	57.2935	62.0733	379.918	960.043	4061.58	13783.6	74.57	1426.67	28661	632493	1.47297e+07	3.56547e+08	8860358053	54.4072	234.227	1110.99	5592.77	29191.4	156217	851054	-1.1074	56.2247	49.6934	369.955	888.053	3937.67	13174.4	256.238	3842.07	65078.1	1.19906e+06	2.33298e+07	4.70008e+08	9687739141	9.2011
CHEMBL133902	OC1(c2ccccc2)c2ccccc2C2=NCCN21	IC50	'='	2.8	1	NET	0.493205	F (cell-based format)	0.490196	CHEMBL756262	Inhibition of NE uptake in HEK cells expressing human noradrenaline transporter (hNET)	Training	22	3.306	67.7583	78.5419	426.789	1033.76	4143.88	13371.6	35.83	555.137	9122.67	177419	3.55951e+06	7.2221e+07	1470447445	59.0028	230.16	1028.57	4936.36	24779.3	128517	683906	-0.9646	66.165	47.1789	396.639	800.385	3710.77	11167.7	236.184	2746.63	34359	460299	6.58225e+06	1.00056e+08	1606704007	9.3155
CHEMBL427904	C=CCN(CC)C(=O)[C@@]1(c2ccc3c(c2)OCCO3)C[C@H]1CN	IC50	'='	2.9	1	NET	0.493205	B (single protein format)	0.540117	CHEMBL930494	Inhibition of human NET	Training	25	2.817	73.8113	84.3689	478.274	1173.1	4813.91	15831.9	64.79	1129.12	23404.8	552004	1.35386e+07	3.39095e+08	8604929126	60.3788	233.413	1017.93	4767.37	23323.2	117626	606578	-1.2545	72.2809	60.0311	457.481	1003.72	4526.47	14320.5	292.204	3831.65	55551.4	874231	1.46566e+07	2.57474e+08	4677567127	11.1674
CHEMBL401677	C=CN(CC)C(=O)[C@@]1(c2ccc3c(c2)OCCO3)C[C@H]1CN	IC50	'='	2.9	1	NET	0.493205	B (cell-based format)	0.561858	CHEMBL931354	Inhibition of norepinephrine uptake at human NET expressed in HEK293 cells	Test	24	3.338	71.7579	91.2412	483.546	1247.31	4990.15	16656.1	64.79	1127.12	23404.8	551998	1.35386e+07	3.39095e+08	8604929035	57.2688	220.042	954.594	4444.01	21585.1	107997	552384	-1.1792	70.2704	60.3875	451.574	1005.75	4502.65	14326.9	280.193	3685.39	53746.7	851651	1.43696e+07	2.53753e+08	4628102787	10.6674
CHEMBL3323178	CN1Cc2cc(CN)ccc2C(c2ccc3sccc3c2)C1	IC50	'='	2.9	1	NET	0.493205	B (cell-based format)	0.561858	CHEMBL3379356	Displacement of [3H]Nisoxetine from human NET expressed in HEK293E cells after 1 hr by liquid scintillation counting	Training	25	3.141	73.6076	77.7803	411.432	829.308	3103.14	8231.08	57.5	1151.29	23614.5	545939	1.32412e+07	3.30951e+08	8420059118	72.18	291.591	1368.78	6950.07	37049.8	204479	1.15939e+06	-1.1782	72.1539	40.129	363.685	501.885	2384.84	5007.8	288.282	3757.05	55511.5	917097	1.65261e+07	3.1658e+08	6316690634	10.7415
CHEMBL391806	Clc1cccc(CN(Cc2ccccn2)[C@H]2CCNC2)c1Cl	IC50	'='	3	1	NET	0.493205	B (cell-based format)	0.561858	CHEMBL902423	Inhibition of [3H]NA from human NET expressed in HEK293 cells	Training	24	3.911	66.1143	63.8766	345.706	645.588	2469.56	6197.95	28.16	222.936	1211.71	8240.2	56268.9	397526	2.84833e+06	66.7908	278.722	1359.62	7266.1	41275.1	244995	1.50272e+06	-1.0532	64.1175	28.7508	297.906	360.349	1800.38	3397.54	317.108	5804.58	154711	5.25492e+06	1.97489e+08	7681198278	302043000000	10.7372
CHEMBL563030	Clc1cccc(OC(c2cccnc2)[C@H]2CCCNC2)c1Cl	IC50	'='	3	1	NET	0.493205	B (cell-based format)	0.561858	CHEMBL1024552	Inhibition of [3H]NA uptake at human NET expressed in HEK293 cells	Training	24	4.642	66.1419	70.3697	354.909	711.059	2649.92	6977.26	34.15	262.033	1435.85	9504.62	63083.8	432590	3.01267e+06	65.4864	273.706	1333.76	7125.63	40455.6	239946	1.47014e+06	-0.9826	64.1395	30.2958	305.166	387.596	1946.6	3865.69	319.101	5865.77	155978	5.27723e+06	197850186	7686786262	302127000000	10.754
CHEMBL4226362	CN(C)C[C@]1(c2ccc(Cl)c(Cl)c2)CC[C@@](C)(O)CC1	IC50	'='	3	1	NET	0.493205	B (single protein format)	0.540117	CHEMBL4219662	Binding affinity to NET (unknown origin)	Test	21	4.064	66.4	102.676	461.87	1222.23	4439.38	13989.8	23.47	476.752	8559.72	173369	3.52831e+06	7.19382e+07	1466999006	52.1461	228.753	1159.85	6438.07	37654.7	228195	1.41908e+06	-1.0247	64.1932	64.116	396.489	855.781	3442.98	9847.73	293.083	5786.89	159783	5.41581e+06	2.01311e+08	7763220794	303734000000	9.2404
CHEMBL444742	CNC[C@@H]1OCc2ccccc2[C@@H]1Oc1cccc(F)c1C	IC50	'='	3	1	NET	0.493205	B (cell-based format)	0.561858	CHEMBL998745	Inhibition of norepinephrine uptake at human NET expressed in HEK293 cells	Training	24	3.56	67.1939	68.9559	364.505	720.024	2720.43	7130.83	30.49	223.553	1076.84	6559.63	39605.3	249634	1.59965e+06	61.6649	230.404	994.187	4625.09	22510.1	113008	580737	-1.1043	66.1892	35.8683	330.266	463.284	2207.45	4738.05	281.197	3653.61	52734.5	842191	1.47237e+07	2.77375e+08	5534379444	10.7027
CHEMBL526270	CNC[C@@H]1OCc2ccccc2[C@@H]1Oc1ccccc1C(F)(F)F	IC50	'='	3	1	NET	0.493205	B (cell-based format)	0.561858	CHEMBL998745	Inhibition of norepinephrine uptake at human NET expressed in HEK293 cells	Training	26	4.098	75.3851	92.6152	465.671	1082.82	4133.28	12378.3	30.49	231.553	1094.84	6639.63	39865.3	250614	1.60309e+06	64.1422	241.668	1050.13	4896.24	23827.4	119511	613547	-1.08	74.1944	54.4726	411.48	734.21	3223.4	8279.07	319.193	4457.44	70428.3	1.238e+06	2.36494e+07	4.79724e+08	10142846446	11.5033
CHEMBL461143	CNC[C@]1(O)Cc2ccccc2[C@@H]1Oc1cccc(C)c1C	IC50	'='	3	1	NET	0.493205	B (cell-based format)	0.561858	CHEMBL963839	Inhibition of norepinephrine uptake at human NET transfected in HEK cells	Training	24	3.258	71.5396	82.7196	429.276	961.859	3648.83	10618.5	41.49	594.21	9290.29	178065	3.55887e+06	7.21444e+07	1468512433	60.9443	232.069	1019.85	4826.54	23853.6	121375	631110	-1.2785	70.2492	51.7402	400.506	745.597	3295.36	8938.29	274.209	3452.92	47436.2	701674	1.10228e+07	1.81578e+08	3102585210	10.5487
CHEMBL517423	CNC[C@]1(O)Cc2ccccc2[C@@H]1Oc1cccc(F)c1C	IC50	'='	3	1	NET	0.493205	B (cell-based format)	0.561858	CHEMBL963839	Inhibition of norepinephrine uptake at human NET transfected in HEK cells	Test	24	3.193	71.4963	82.3079	428.279	957.841	3636.03	10573.7	41.49	594.21	9290.29	178065	3.55887e+06	7.21444e+07	1468512433	60.3138	228.709	1000.74	4710.55	23138.9	116984	604304	-1.1981	70.2709	52.9283	401.74	756.745	3316.47	9045.89	281.197	3725.55	55541.3	918582	16523919	3.168e+08	6362329262	10.5487
CHEMBL507359	CNC[C@]1(O)Cc2ccccc2[C@@H]1Oc1ccccc1C	IC50	'='	3	1	NET	0.493205	B (cell-based format)	0.561858	CHEMBL963839	Inhibition of norepinephrine uptake at human NET transfected in HEK cells	Training	23	3.032	67.4805	74.1613	394.082	856.298	3285.04	9442.02	41.49	590.21	9284.29	178037	3.5588e+06	7.21441e+07	1468511701	58.6454	222.999	972.283	4553.14	22242.6	111829	574544	-1.257	66.2488	46.0152	373.308	679.109	3069.62	8279.5	262.198	3272.61	44422.3	649691	1.01255e+07	1.66212e+08	2841909460	10.138
CHEMBL510915	CNC[C@]1(O)Cc2ccccc2[C@@H]1Oc1ccccc1-c1cccc2ccccc12	IC50	'='	3	1	NET	0.493205	B (cell-based format)	0.561858	CHEMBL963839	Inhibition of norepinephrine uptake at human NET transfected in HEK cells	Training	34	6.012	100.317	117.041	590.471	1323.22	4986.67	14576.6	41.49	622.21	9302.29	178205	3.55905e+06	7.21453e+07	1468514593	92.1551	356.849	1588.27	7609.78	38131	197162	1.04443e+06	-1.6087	98.2669	61.5768	541.013	912.788	4277.45	10975.5	370.294	4362.49	55460.1	758709	1.11225e+07	1.73578e+08	2857899237	14.6936
CHEMBL641	CNCC[C@@H](Oc1ccccc1C)c1ccccc1	IC50	'='	3	1	NET	0.493205	B (cell-based format)	0.561858	CHEMBL966882	Inhibition of norepinephrine uptake at human NET expressed in MDCK-Net6 cells	Training	20	4.222	51.2756	54.1049	251.947	487.707	1707.94	4320.08	21.26	164.957	793.036	4996.32	30951.4	200114	1.31165e+06	53.7972	199.345	844.446	3839.57	18223.3	89075.9	445128	-1.0924	50.1264	17.1807	220.898	226.922	1281.76	2176.28	234.188	2908.55	38232.9	530683	7.75544e+06	118866698	1901211435	9.3089
CHEMBL4761288	CNCC[C@H](Oc1cccc(N2CCN(C)c3nc(OC)ccc3C2=O)c1)c1cccs1	IC50	'='	3	1	NET	0.493205	B (cell-based format)	0.561858	CHEMBL4714159	Inhibition of human NET expressed in HEK293 cells assessed as reduction in ASP+ uptake incubated for 20 mins before ASP+ addition and measured after 90 mins by scintillation counting method	Test	35	5.706	97.8816	108.501	538.365	1132.1	4081.01	11066.5	95.17	1033.76	12723.3	183536	2.80648e+06	4.42527e+07	7.09816e+08	94.2189	368.251	1646.74	7898.65	39581.3	204619	1.08315e+06	-1.4839	96.2256	50.8499	473.066	650.218	3059.39	6446.24	424.347	5724.24	85740.6	1.40881e+06	2.49298e+07	4.6611e+08	9061584619	15.6009
CHEMBL1204411	CNCCCC1Cc2ccccc2N(c2ccccc2F)S1(=O)=O.Cl	IC50	'='	3	1	NET	0.493205	B (cell-based format)	0.561858	CHEMBL1101480	Inhibition of norepinephrine uptake at human NET expressed in MDCK-Net6 cells	Training	26	3.441	75.7019	84.9299	443.772	1003.95	3844.15	11547.8	57.79	897.757	15121.5	286158	5.53922e+06	1.08268e+08	2126615792	65.4222	246.264	1072.58	5059.62	25071.6	128543	676061	-1.0479	74.1648	54.3331	418.567	791.193	3511.81	9775.36	327.268	4726.7	78680.1	1.48275e+06	3.06494e+07	673550006	15376309785	11.5529
CHEMBL2171417	Cl.c1ccc(OC(c2ccc3ccccc3c2)C2CNC2)cc1	IC50	'='	3.1	1	NET	0.493205	B (cell-based format)	0.561858	CHEMBL2174644	Inhibition of human NET expressed in HEK293 cells assessed as inhibition of noradrenaline reuptake after 30 mins by fluorescence assay	Training	25	5.2	69.4735	75.4823	373.546	739.127	2694.94	6977.15	21.26	182.957	823.081	5251.04	32530.3	212625	1.40926e+06	67.0685	253.726	1100.68	5144.11	25141.4	126636	652337	-1.1436	68.1212	28.1115	330.707	373.104	2057.09	3743.21	270.22	3042.79	35463.3	425188	5.21651e+06	6.52065e+07	8.27594e+08	10.899
CHEMBL2337608	Clc1cc(Cl)cc(O[C@H](c2ccccc2)[C@@H]2CCNC2)c1	IC50	'='	3.162	1	NET	0.493205	B (cell-based format)	0.561858	CHEMBL2343890	Inhibition of human recombinant NET expressed in HEK293 cells assessed as inhibition of [3H]NE reuptake	Training	23	5.536	64.2385	77.3934	349.007	724.488	2497.22	6509.98	21.26	176.957	823.081	5209.04	32339.9	210697	1.39284e+06	64.2305	267.7	1307.1	7018.44	40084.7	238780	1.46491e+06	-0.954	62.1184	29.7123	288.765	349.281	1730.92	3258.11	305.094	5653.55	152767	5.23026e+06	1.97216e+08	7680275467	302157000000	10.2203
CHEMBL404729	C=CCN(CC(=C)F)C(=O)[C@@]1(c2ccc3c(c2)OCCO3)C[C@H]1CN	IC50	'='	3.2	1	NET	0.493205	B (single protein format)	0.540117	CHEMBL930494	Inhibition of human NET	Test	27	2.521	79.719	89.1941	507.343	1204.33	4958.06	16005.1	64.79	1135.12	23410.8	552030	1.35387e+07	3.39095e+08	8604929592	67.604	266.423	1187.12	5676.96	28304.1	145093	758446	-1.3088	78.3094	65.8554	482.834	1043.8	4661.66	14593.2	323.213	4398.8	67259.7	1.13392e+06	2.06325e+07	3.97328e+08	7972424691	12.0232
CHEMBL4224951	CCOC[C@H]1[C@@H](c2ccc(Cl)c(Cl)c2)C[C@@H]2CC[C@H]1N2C	IC50	'='	3.2	1	NET	0.493205	B (single protein format)	0.540117	CHEMBL4219662	Binding affinity to NET (unknown origin)	Training	23	4.786	68.1687	81.7461	396.92	867.824	3167.73	8830.22	12.47	112.096	336.142	1787.13	8509.6	45630.5	246870	55.9285	235.654	1150.93	6226.32	35970.1	217328	1.35471e+06	-0.9378	66.1037	41.1338	341.937	527.581	2373.89	5452.22	305.094	5771.71	157074	5.33835e+06	1.99532e+08	7725364682	302955000000	10.1134
CHEMBL4752093	COCC(=O)NC[C@@H]1CNCCO[C@H]1c1ccc(Cl)c(F)c1.Cl	IC50	'='	3.2	1	NET	0.493205	B (cell-based format)	0.561858	CHEMBL4717570	Inhibition of human NET expressed in CHO-K1 cells assessed as inhibition of [3H]-norepinephrine reuptake measured after 45 mins by Microscintillation counting analysis	Training	23	2.33	61.3807	54.3169	312.85	562.367	2174.26	5377.08	59.59	581.299	6649.19	97642.9	1.57816e+06	2.65485e+07	4.53292e+08	57.2594	219.743	991.807	4944.15	26417.8	148724	871612	-1.207	60.2508	29.7843	280.447	355.722	1701.58	3337.16	310.623	5293.74	119061	3.41197e+06	114299207	4160377641	157766000000	10.6134
CHEMBL445	CNCCC=C1c2ccccc2CCc2ccccc21	IC50	'='	3.21	1	NET	0.493205	B (cell membrane format)	0.237037	CHEMBL1909094	DRUGMATRIX: Norepinephrine Transporter radioligand binding (ligand: [125I] RTI-55)	Training	22	4.328	59.2048	64.6721	316.863	666.535	2437.46	6780.94	12.03	130.36	519.383	3474.9	21778.5	146609	995354	60.7001	230.28	1009	4778.96	23764.7	122324	646532	-1.0678	58.0898	23.0616	276.105	334.067	1786.44	3597.48	242.21	2844.78	35570.1	473025	6.68496e+06	1.00182e+08	1584773655	9.8982
CHEMBL3593404	CC(=O)NC[C@@H]1CNCCO[C@H]1c1ccc(Cl)c(C)c1.Cl	IC50	'='	3.3	1	NET	0.493205	B (cell-based format)	0.561858	CHEMBL3595873	Inhibition of human NET expressed in CHOK1 cells incubated for 45 mins by [3H]-norepinephrine uptake assay	Test	21	2.913	57.4519	58.3736	300.469	580.377	2135.8	5465.17	50.36	534.702	6411.07	96378.9	1.57121e+06	2.6508e+07	4.53023e+08	52.8225	205.624	944.94	4797.36	26051.6	148681	881416	-1.0957	56.1812	28.8381	262.166	333.707	1592.47	3114.15	275.626	4576.83	103163	3.04877e+06	1.0594e+08	3968137605	153357000000	9.5754
CHEMBL4745694	CCOCC(=O)NC[C@@H]1CNCCO[C@H]1c1ccc(Cl)c(F)c1.Cl	IC50	'='	3.3	1	NET	0.493205	B (cell-based format)	0.561858	CHEMBL4717570	Inhibition of human NET expressed in CHO-K1 cells assessed as inhibition of [3H]-norepinephrine reuptake measured after 45 mins by Microscintillation counting analysis	Training	24	3.027	63.7487	56.953	320.717	571.829	2201.84	5410.76	59.59	583.299	6663.03	97734.1	1.57874e+06	2.65522e+07	4.53315e+08	58.4596	221.765	993.724	4936.11	26342.1	148292	869462	-1.2368	62.2548	29.2113	286.588	352.365	1722.85	3322.24	322.634	5416.05	119721	3.3974e+06	1.13565e+08	4138454200	157206000000	11.1134
CHEMBL3593405	CC(=O)NC[C@@H]1CNCCO[C@H]1c1ccc(C)c(Cl)c1.Cl	IC50	'='	3.4	1	NET	0.493205	B (cell-based format)	0.561858	CHEMBL3595873	Inhibition of human NET expressed in CHOK1 cells incubated for 45 mins by [3H]-norepinephrine uptake assay	Training	21	2.913	57.4519	58.3736	300.469	580.377	2135.64	5467.11	50.36	534.702	6411.07	96378.9	1.57121e+06	2.6508e+07	4.53023e+08	52.8225	205.624	944.94	4797.44	26051.7	148670	881245	-1.0957	56.1818	28.8625	262.238	334.193	1593.88	3120.42	275.626	4576.83	103163	3.04877e+06	1.0594e+08	3968137323	153357000000	9.5754
CHEMBL4128926	CC(C)(C)NS(=O)(=O)c1ccc(-c2sc(C(=O)N[C@H]3C[C@H](C(=O)O)C3)nc2CC2CCCCC2)c2ccccc12	IC50	'='	3.4	1	NET	0.493205	B (single protein format)	0.540117	CHEMBL4121514	Displacement of [3H]nisoxetine from recombinant human norepinephrine transporter after 120 mins by scintillation counting analysis	Training	44	5.092	135.063	162.908	840.882	1920.36	7247.83	21191.4	162.08	2519.14	41137.4	732968	1.34904e+07	2.53437e+08	4829536721	100.145	391.992	1758.7	8608.55	44313.9	236367	1.29539e+06	-1.6533	132.284	109.268	753.289	1394.28	5844.39	15051.3	546.468	7724.74	123784	2.209e+06	4.28452e+07	8.82667e+08	18974320010	18.9096
CHEMBL3323095	CN1Cc2ccccc2C(c2ccc3sccc3c2)C1	IC50	'='	3.4	1	NET	0.493205	B (cell-based format)	0.561858	CHEMBL3379359	Displacement of [125I]-RTI-55 from recombinant NET (unknown origin) expressed in HEK cells by saturation binding analysis	Test	23	4.019	67.2193	73.908	371.872	763.794	2821.64	7571.76	31.48	468.248	5913.83	84813.6	1.22548e+06	1.78416e+07	2.60905e+08	66.4407	269.085	1264.04	6418.25	34220.6	189029	1.07376e+06	-0.908	66.0583	35.0598	329.927	448.723	2179.45	4571.78	262.264	3338.55	47762.1	763800	1.34211e+07	2.53337e+08	5029442047	9.8097
CHEMBL256557	C=CCN(CC=C)C(=O)[C@@]1(c2ccc3c(c2)OCCO3)C[C@H]1CN	IC50	'='	3.5	1	NET	0.493205	B (single protein format)	0.540117	CHEMBL930494	Inhibition of human NET	Training	26	2.735	75.8954	83.1113	483.03	1157.73	4805.79	15689.6	64.79	1131.12	23404.8	552010	1.35386e+07	3.39095e+08	8604929217	66.3024	265.3	1189.11	5690.05	28322.3	144830	755105	-1.3554	74.2966	59.7416	463.664	1003.06	4555.12	14335.1	304.215	3977.91	57356.1	896810	1.49436e+07	2.61195e+08	4727031466	11.6674
CHEMBL592167	CNC[C@@H](O)[C@H](c1cccc(F)c1)N1C[C@H](C)c2ccccc21.Cl	IC50	'='	3.7	1	NET	0.493205	B (cell-based format)	0.561858	CHEMBL1072383	Inhibition of norepinephrine uptake at human NET expressed in MDCK-Net6 cells	Training	25	3.834	71.7233	78.3408	399.597	838.314	3128.31	8683.26	35.5	555.112	8977.37	174591	3.49867e+06	7.0834e+07	1438306635	64.3302	240.867	1045.04	4868.25	23666.8	118544	607565	-1.3511	70.2535	39.5521	353.323	519.908	2439.55	5533.33	291.214	3829.96	56921.8	944327	1.71155e+07	3.31122e+08	6705401067	11.1134
CHEMBL3317704	C[C@@H]1NCCCN(c2ccc3ccccc3c2)C1=O.Cl	IC50	'='	3.8	1	NET	0.493205	B (cell-based format)	0.561858	CHEMBL3369978	Inhibition of [3H]norepinephrine reuptake at human NET expressed in CHO cells after 45 mins by scintillation counting	Training	21	3.875	59.5202	67.1853	326.29	686.474	2470.52	6729.53	32.34	425.245	5677.25	91379.6	1.53003e+06	2.6055e+07	4.46362e+08	54.9148	205.966	898.116	4233.43	20924.5	106861	559197	-0.9205	58.1164	29.6469	283.271	373.872	1816.04	3702.63	236.184	2864.16	37503.2	529726	8.03765e+06	1.30021e+08	2220015931	9.254
CHEMBL404730	C#CCN(CC1CC1)C(=O)[C@@]1(c2ccc3c(c2)OCCO3)C[C@H]1CN	IC50	'='	3.9	1	NET	0.493205	B (single protein format)	0.540117	CHEMBL930494	Inhibition of human NET	Test	28	2.785	83.401	100.094	547.252	1338.13	5376.46	17346.6	64.79	1139.12	23416.8	552062	1.35387e+07	3.39095e+08	8604930253	64.7047	252.351	1112.86	5275.05	26143.3	133750	700798	-1.2986	82.2857	71.579	514.273	1108.53	4905.9	15163	316.226	3961.86	54744.7	825636	1.3399e+07	2.30362e+08	4135216131	12.185
CHEMBL257389	C=C(F)CN(CCOC)C(=O)[C@@]1(c2ccsc2)C[C@H]1CN	IC50	'='	3.9	1	NET	0.493205	B (cell-based format)	0.561858	CHEMBL931354	Inhibition of norepinephrine uptake at human NET expressed in HEK293 cells	Training	22	1.255	63.0013	70.4025	411.584	1026.2	4262	14260.6	83.8	1475.27	28905.1	633767	1.47365e+07	3.56584e+08	8860566856	54.3677	216.358	968.355	4662.09	23481.2	122063	649331	-1.1869	62.2654	54.9232	395.162	924.32	4061.95	13405.2	291.236	4536.94	79983.5	1.53243e+06	3.09435e+07	6.456e+08	13753728612	10.0569
CHEMBL4762373	COCCC(=O)NC[C@@H]1CNCCO[C@H]1c1ccc(Cl)c(F)c1.Cl	IC50	'='	3.9	1	NET	0.493205	B (cell-based format)	0.561858	CHEMBL4717570	Inhibition of human NET expressed in CHO-K1 cells assessed as inhibition of [3H]-norepinephrine reuptake measured after 45 mins by Microscintillation counting analysis	Training	24	2.762	63.3592	57.3585	319.441	579.621	2203.51	5471.92	59.59	583.299	6649.19	97648.9	1.57814e+06	2.65477e+07	4.53275e+08	58.693	223.327	998.831	4941.83	26269.7	147473	863420	-1.2646	62.2605	29.2832	286.096	353.131	1718.73	3324.69	322.634	5440	120866	3.43453e+06	1.14585e+08	4164050995	157813000000	11.1134
CHEMBL2338039	Cc1cc(Cl)ccc1O[C@@H](c1ccccc1)[C@H]1CCNC1	IC50	'='	3.981	1	NET	0.493205	B (cell-based format)	0.561858	CHEMBL2343890	Inhibition of human recombinant NET expressed in HEK293 cells assessed as inhibition of [3H]NE reuptake	Training	23	5.14	63.8226	73.7761	342.356	708.004	2474.86	6487.79	21.26	176.957	823.081	5213.04	32383	211014	1.39495e+06	61.2503	241.88	1113.86	5624.24	30216.5	169891	989027	-1.0325	62.1173	29.1026	292.587	363.908	1800.97	3485.06	281.652	4361.2	95535	2.86424e+06	1.01963e+08	3886662535	151740000000	10.2372
CHEMBL2337592	Clc1ccccc1O[C@@H](c1ccccc1)[C@H]1CCNC1	IC50	'='	3.981	1	NET	0.493205	B (cell-based format)	0.561858	CHEMBL2343890	Inhibition of human recombinant NET expressed in HEK293 cells assessed as inhibition of [3H]NE reuptake	Test	22	4.914	59.7733	64.8066	309.397	620.72	2209.05	5745.98	21.26	172.957	817.081	5189.04	32333	210860	1.39457e+06	58.9514	232.941	1066.24	5344.08	28541	159951	930924	-1.0091	58.121	23.6094	270.036	320.142	1666.27	3170.77	269.641	4188.9	92749.8	2.81644e+06	1.01117e+08	3871190057	151436000000	9.8433
CHEMBL2338033	Fc1cc(F)cc(O[C@H](c2ccccc2)[C@@H]2CCNC2)c1	IC50	'='	3.981	1	NET	0.493205	B (cell-based format)	0.561858	CHEMBL2343890	Inhibition of human recombinant NET expressed in HEK293 cells assessed as inhibition of [3H]NE reuptake	Training	23	4.614	63.259	71.0321	331.168	660.81	2301.69	5876.01	21.26	176.957	823.081	5209.04	32339.9	210697	1.39284e+06	57.0091	209.163	884.352	4026.69	19137.2	93513.1	466080	-0.9596	62.1708	30.2178	289.088	354.833	1737.34	3307.16	272.185	3598.09	54056	923407	1.75807e+07	3.61888e+08	7830413521	10.2203
CHEMBL2337598	Fc1ccccc1O[C@H](c1ccccc1)[C@@H]1CCNC1	IC50	'='	3.981	1	NET	0.493205	B (cell-based format)	0.561858	CHEMBL2343890	Inhibition of human recombinant NET expressed in HEK293 cells assessed as inhibition of [3H]NE reuptake	Training	22	4.453	59.2835	61.6259	300.881	588.28	2104.59	5387.1	21.26	172.957	817.081	5189.04	32333	210860	1.39457e+06	55.3407	203.673	854.869	3852.39	18129.6	87883.2	435431	-1.0105	58.1444	23.9444	270.351	323.745	1671.63	3204.8	253.186	3161.17	43394.4	663149	1.1313e+07	2.12887e+08	4321326104	9.8433
CHEMBL258451	C#CCN(CC(=C)F)C(=O)[C@@]1(c2ccc3c(c2)OCCO3)C[C@H]1CN	IC50	'='	4	1	NET	0.493205	B (single protein format)	0.540117	CHEMBL930494	Inhibition of human NET	Training	27	2.174	79.426	87.7224	505.824	1198.07	4950.94	15975	64.79	1135.12	23410.8	552030	1.35387e+07	3.39095e+08	8604929592	68.0889	271.043	1222.56	5927.86	30007.7	156352	831431	-1.2858	78.3129	66.161	483.074	1046.45	4666.03	14617.4	323.213	4398.8	67259.7	1.13392e+06	2.06325e+07	3.97328e+08	7972424691	12.0232
CHEMBL247340	Cc1cccc(CN(C2CCOCC2)[C@H]2CCNC2)c1Cl	IC50	'='	4	1	NET	0.493205	B (cell-based format)	0.561858	CHEMBL902423	Inhibition of [3H]NA from human NET expressed in HEK293 cells	Test	23	3.869	63.4198	64.2155	335.931	662.587	2473.5	6459.65	24.5	180.456	834.81	5085.41	31076.2	200113	1.31727e+06	54.8607	211.202	954.127	4784.93	25844.3	147596	879371	-1.1569	62.1437	27.6315	294.945	369.749	1852.85	3652.08	283.648	4421.14	96840.2	2.88867e+06	1.02365e+08	3891902107	151750000000	10.254
CHEMBL1683874	CN(C)CC1(c2ccc(Cl)c(Cl)c2)CCCCC1	IC50	'='	4	1	NET	0.493205	B (single protein format)	0.540117	CHEMBL1686716	Inhibition of human recombinant Norepinephrine transporter	Training	19	4.677	56.1367	81.6069	359.305	909.801	3304.26	10292.1	3.24	57.4992	74.4591	386.658	937.473	3630.05	11073.7	48.9644	213.626	1082.09	6042.7	35693.3	218631	1.37298e+06	-0.7791	54.0617	42.7543	306.05	592.037	2560.04	7098.59	265.073	5316.63	151138	5.25136e+06	1.98148e+08	7702218562	302557000000	8.5333
CHEMBL576145	CNC[C@@H](O)[C@H](c1cccc(F)c1)n1cc(C)c2ccccc21	IC50	'='	4	1	NET	0.493205	B (cell-based format)	0.561858	CHEMBL1044082	Inhibition of human NET expressed in MDCK-Net6 cells	Training	25	3.697	71.7784	76.6191	399.058	819.079	3100.79	8477.54	37.19	559.715	9005.49	174718	3.49929e+06	7.08369e+07	1438322390	64.0247	240.289	1040.06	4841.77	23540.4	117939	604555	-1.3164	70.2497	39.9211	353.772	523.838	2448.81	5578.87	291.214	3829.96	56921.8	944327	1.71155e+07	3.31122e+08	6705401067	11.1134
CHEMBL497846	CNC[C@@H]1OCc2ccccc2[C@@H]1Oc1c(C)cccc1F	IC50	'='	4	1	NET	0.493205	B (cell-based format)	0.561858	CHEMBL998745	Inhibition of norepinephrine uptake at human NET expressed in HEK293 cells	Training	24	3.56	67.2147	68.5188	363.338	711.272	2693.56	7022.92	30.49	223.553	1076.84	6559.63	39628.4	249878	1.60155e+06	61.6649	230.519	994.538	4624.73	22493.3	112822	579161	-1.1018	66.192	36.0669	330.745	465.913	2220.26	4792.11	281.197	3653.61	52734.5	842223	1.47256e+07	2.77443e+08	5536283245	10.7027
CHEMBL497512	CNC[C@@H]1OCc2ccccc2[C@@H]1Oc1c(F)cccc1C(F)(F)F	IC50	'='	4	1	NET	0.493205	B (cell-based format)	0.561858	CHEMBL995197	Inhibition of norepinephrine uptake at human NET expressed in HEK cells	Test	27	4.259	79.4217	100.325	498.7	1175.61	4457.53	13399.2	30.49	235.553	1100.84	6667.63	39958.4	251096	1.60572e+06	65.8106	247.494	1078.94	5053.3	24706.8	124482	641740	-1.0186	78.2212	61.6025	440.499	815.3	3487.17	9122.89	338.192	4910.38	81547.2	1.50692e+06	3.00498e+07	6.3038e+08	13665177651	11.914
CHEMBL454770	CNC[C@]1(O)Cc2ccccc2[C@@H]1Oc1ccc(O)cc1C	IC50	'='	4	1	NET	0.493205	B (cell-based format)	0.561858	CHEMBL963839	Inhibition of norepinephrine uptake at human NET transfected in HEK cells	Training	24	2.626	71.2823	78.3611	417.829	903.549	3452.12	9855.45	61.72	1003.46	17690.9	348985	7.03483e+06	1.42825e+08	2905709471	61.1924	233.379	1025.9	4852.74	23947.1	121522	629395	-1.4177	70.3524	51.1316	395.721	723.3	3205.52	8617.08	278.197	3588.57	51128.1	793127	1.31623e+07	2.29728e+08	4157091358	10.5318
CHEMBL514937	CNC[C@]1(O)Cc2ccccc2[C@@H]1Oc1cccc(O)c1C	IC50	'='	4	1	NET	0.493205	B (cell-based format)	0.561858	CHEMBL963839	Inhibition of norepinephrine uptake at human NET transfected in HEK cells	Training	24	2.626	71.3128	77.5128	419.373	912.003	3506.77	10078.7	61.72	1003.46	17690.9	348989	7.03495e+06	1.42828e+08	2905781504	61.1924	233.431	1025.21	4844.61	23902.4	121419	630299	-1.4151	70.3539	51.4095	400.521	745.517	3294.78	8949.22	278.197	3596.58	51356.7	797468	1.32295e+07	2.30603e+08	4165894739	10.5487
CHEMBL4227980	N[C@H]1CC[C@H](c2ccc(Cl)c(Cl)c2)c2ccccc21	IC50	'='	4	1	NET	0.493205	B (single protein format)	0.540117	CHEMBL4219662	Binding affinity to NET (unknown origin)	Training	21	4.543	62.6682	76.8305	363.733	798.114	2879.51	8021.75	26.02	737.04	17814.7	464316	1.21117e+07	3.16106e+08	8250278514	60.6967	260.884	1310.01	7179.52	41536.9	249411	1.53868e+06	-0.8763	60.1288	36.1975	304.277	447.51	2049.24	4499.06	277.084	5341.29	150132	5.22399e+06	1.97633e+08	7693768437	302429000000	9.1647
CHEMBL560877	CCn1c(=O)n([C@@H](c2cccc(F)c2)[C@H](O)CNC)c2c(F)cccc21	IC50	'='	4.1	1	NET	0.493205	B (cell-based format)	0.561858	CHEMBL1055025	Inhibition of [3H]nisoxetine binding to human NET expressed in MDCK-Net6 cells by plate scintillation counting	Test	28	2.994	81.9581	83.1959	463.977	948.046	3690.77	10218	59.19	869.202	14166.3	262658	5.0095e+06	9.68117e+07	1885256089	70.0663	261.118	1125.13	5206.94	25145.2	125030	635522	-1.2579	80.2983	53.868	425.724	715.431	3167.29	7967.83	340.219	4818.49	78435.7	1.4214e+06	2.77194e+07	5.66695e+08	11939327131	12.4896
CHEMBL600424	CNC[C@@H](O)[C@H](c1cc(F)cc(F)c1)N1CC(C)(C)c2ccccc21.Cl	IC50	'='	4.1	1	NET	0.493205	B (cell-based format)	0.561858	CHEMBL1072384	Displacement of [3H]nisoxetine from human NET expressed in MDCK-Net6 cells	Training	27	4.196	81.8337	107.535	522.951	1264.15	4748.19	14609.9	35.5	565.112	9001.37	174693	3.499e+06	7.08352e+07	1438311214	66.8737	252.49	1112.66	5263.49	25938.6	131447	680472	-1.332	80.2801	63.7526	453.23	846.12	3628.78	9728.84	322.224	4441.18	70251.2	1.24541e+06	2.39994e+07	4.89282e+08	10348036039	11.8305
CHEMBL551474	CNC[C@@H](O)[C@H](c1cccc(F)c1)n1c(=O)n(C(C)C)c2cccc(F)c21	IC50	'='	4.1	1	NET	0.493205	B (cell-based format)	0.561858	CHEMBL1055025	Inhibition of [3H]nisoxetine binding to human NET expressed in MDCK-Net6 cells by plate scintillation counting	Training	29	3.52	86.1925	94.1909	500.207	1058.58	4059.14	11434	59.19	873.202	14177.3	262706	5.0097e+06	9.68126e+07	1885260371	71.1987	265.599	1146.13	5305.64	25600.3	127103	644931	-1.2922	84.2995	59.3647	448.665	770.54	3361.15	8544.27	352.23	4972.1	80390.2	1.44446e+06	2.79409e+07	567506896	11901527472	12.8623
CHEMBL133043	COc1ccc(C2(O)c3ccccc3C3=NCCCN32)cc1	IC50	'='	4.1	1	NET	0.493205	F (cell-based format)	0.490196	CHEMBL756262	Inhibition of NE uptake in HEK cells expressing human noradrenaline transporter (hNET)	Training	25	3.579	75.6766	86.7874	469.111	1109.57	4416.64	13991.5	45.06	605.733	9380.64	178829	3.56728e+06	7.22646e+07	1470693877	65.45	252.483	1119.9	5341.97	26675.4	137715	729782	-1.1198	74.1949	52.215	435.827	842.274	3915.64	11452.5	276.205	3355.23	44655.8	647660	1.01453e+07	1.69544e+08	2981026851	10.7474
CHEMBL409715	NC[C@@H]1C[C@@]1(C(=O)N1CCc2ccccc21)c1ccc2c(c1)OCO2	IC50	'='	4.2	1	NET	0.493205	B (single protein format)	0.540117	CHEMBL930494	Inhibition of human NET	Test	29	3.737	89.6248	110.713	593.364	1501.52	5976.88	19647.1	64.79	1145.12	23420	552199	1.35399e+07	3.39105e+08	8605010671	71.1237	272.199	1188.74	5587.38	27461.4	139282	723299	-1.1795	88.2316	71.7777	552.852	1179.21	5301.12	16336.9	316.226	3812.93	50701.2	738972	1.16832e+07	1.97588e+08	3520882436	12.2363
CHEMBL257336	C#CCN(C(=O)[C@@]1(c2ccc3c(c2)OCCO3)C[C@H]1CN)C1CC1	IC50	'='	4.4	1	NET	0.493205	B (single protein format)	0.540117	CHEMBL930494	Inhibition of human NET	Training	27	2.316	81.308	95.7247	537.598	1313.89	5351.93	17335.7	64.79	1137.12	23420	552074	1.35388e+07	3.39096e+08	8604932749	62.7973	246.392	1091.98	5201.18	25882	132856	697980	-1.2322	80.2821	71.9293	512.576	1129.26	4992.33	15578.7	304.215	3820.96	53096	806190	1.31666e+07	2.27545e+08	4100555012	11.7019
CHEMBL469946	C=C(F)CN(CC)C(=O)[C@@]1(c2cccs2)C[C@H]1CN	IC50	'='	4.4	1	NET	0.493205	B (cell-based format)	0.561858	CHEMBL948470	Displacement of Levo[ring-2,5,6-3H]norepinephrine from human cloned NET expressed in HEK293 cells by microplate scintillation counter	Training	20	1.683	59.3916	71.0289	400.219	1022.25	4197.41	14112.8	74.57	1428.67	28709.3	633418	1.47465e+07	3.56839e+08	8865301675	47.9492	193.608	867.854	4202.61	21288.1	111273	595003	-0.9756	58.2191	55.9192	383.113	929.494	4022.68	13449.9	263.226	4076.56	71277.3	1.35082e+06	2.6934e+07	5.54554e+08	11661213930	9.0569
CHEMBL260440	NCC1CC1(C(=O)N1CCc2ccccc21)c1ccccc1	IC50	'='	4.4	1	NET	0.493205	B (single protein format)	0.540117	CHEMBL930494	Inhibition of human NET	Training	25	3.706	75.7079	97.4757	509.481	1329.62	5309.27	17856	46.33	1045.92	22876.4	549121	1.3522e+07	3.39e+08	8604378396	62.9023	242.724	1058.78	4962.56	24295.8	122664	633973	-1.1218	74.198	60.2129	470.689	1032.5	4703.61	14876.6	272.216	3286.79	43971.4	648464	1.04222e+07	179588122	3259552586	10.77
CHEMBL404013	C=CCN(CC=C)C(=O)[C@@]1(c2ccc3c(c2)CCO3)C[C@H]1CN	IC50	'='	4.5	1	NET	0.493205	B (single protein format)	0.540117	CHEMBL930494	Inhibition of human NET	Test	25	2.602	73.8296	83.4259	479.718	1181.33	4859.08	16027.1	55.56	1086.52	23139	550549	1.35303e+07	3.39047e+08	8604651828	63.8211	257.49	1163.26	5612.15	28169.2	145235	763114	-1.2987	72.2591	59.8977	456.851	1012.19	4533.85	14416.2	288.216	3735.87	53780.4	844490	1.41803e+07	2.50055e+08	4564185900	11.1674
CHEMBL610514	CNC[C@@H](O)[C@H](c1cccc(F)c1)N1CCc2ccccc21.Cl	IC50	'='	4.6	1	NET	0.493205	B (cell-based format)	0.561858	CHEMBL1072383	Inhibition of norepinephrine uptake at human NET expressed in MDCK-Net6 cells	Training	24	3.541	67.5362	70.7101	367.304	751.005	2806.78	7637	35.5	551.112	8971.37	174563	3.49859e+06	7.08337e+07	1438305662	62.724	234.368	1013.55	4710.84	22862.8	114333	584903	-1.3091	66.2506	33.7875	325.729	452.329	2184.65	4754.94	279.204	3649.64	53908	892285	1.62148e+07	3.15643e+08	6441672359	10.7027
CHEMBL336940	COc1cccc2c1C1=NCCN1C2(O)c1ccc(Cl)cc1	IC50	'='	4.7	1	NET	0.493205	F (cell-based format)	0.490196	CHEMBL756262	Inhibition of NE uptake in HEK cells expressing human noradrenaline transporter (hNET)	Training	25	3.843	78.1478	95.5138	504.453	1228.15	4819.3	15325.6	45.06	607.733	9386.64	178851	3.56739e+06	7.22653e+07	1470699461	69.2955	284.127	1352.58	6987.54	38103.6	216196	1264451	-1.0046	76.1963	59.3656	458.483	933.139	4180.32	12484.8	299.647	4689.65	103325	3.04758e+06	106085837	3976056846	153629000000	10.6581
CHEMBL4758692	CC(C)OCC(=O)NC[C@@H]1CNCCO[C@H]1c1ccc(Cl)c(F)c1.Cl	IC50	'='	4.8	1	NET	0.493205	B (cell-based format)	0.561858	CHEMBL4717570	Inhibition of human NET expressed in CHO-K1 cells assessed as inhibition of [3H]-norepinephrine reuptake measured after 45 mins by Microscintillation counting analysis	Training	25	3.213	67.8039	65.7601	350.236	640.772	2399.46	5876.71	59.59	587.299	6682.88	97876.2	1.57967e+06	2.65582e+07	4.53354e+08	59.592	226.492	1016.33	5042.54	26823	150399	878506	-1.2616	66.2561	34.5078	305.064	384.961	1812.68	3490.85	334.645	5556.32	121238	3.41066e+06	113598509	4135943691	157112000000	11.4692
CHEMBL3703746	Clc1ccc(C2CNCc3cc(-c4ccc5ncnn5c4)ccc32)cc1Cl	IC50	'='	4.8	1	NET	0.493205	B (cell membrane format)	0.237037	CHEMBL3887435	Radioligand Binding Assay: Compounds were dissolved in 100% DMSO at a concentration 100 times the desired highest assay concentration, serially diluted 1:3 in 100% DMSO, and 1.0 ul/well of each solution was dispensed to a Nunc polypropylene, round bottom, 384-well plate. 100% inhibition is defined with 1.0 ul/well of 10 mM desipramine dissolved in DMSO. 50 ul/well of a 2x membrane preparation (0.…	Test	31	4.813	92.6525	100.67	537.142	1100.4	4181.22	11131.8	42.22	353.944	2110.22	15715.3	118558	928823	7.41676e+06	90.7955	385.52	1901.87	10176.8	57296	334322	2.00419e+06	-1.0316	90.0946	52.603	458.85	654.984	3054.33	6498.56	379.158	6382.75	160369	5.31306e+06	1.98126e+08	7689165415	302178000000	13.1867
CHEMBL130477	OC1(c2ccc(Cl)cc2)c2ccccc2C2=NCCCN21	IC50	'='	4.9	1	NET	0.493205	F (cell-based format)	0.490196	CHEMBL756262	Inhibition of NE uptake in HEK cells expressing human noradrenaline transporter (hNET)	Training	24	4.286	74.3092	92.4441	474.118	1153.11	4515.59	14381.8	35.83	561.137	9128.67	177449	3.55955e+06	7.2221e+07	1470445055	65.7155	268.421	1276.25	6604.59	36126.1	205698	1.20738e+06	-0.9589	72.1616	53.1306	425.827	838.083	3858.62	11378.1	283.648	4365.55	96409.4	2.90083e+06	1.03017e+08	3912665522	152331000000	10.2094
CHEMBL781	OC1(c2ccc(Cl)cc2)c2ccccc2C2=NCCN21	IC50	'='	4.9	1	NET	0.493205	F (cell-based format)	0.490196	CHEMBL756262	Inhibition of NE uptake in HEK cells expressing human noradrenaline transporter (hNET)	Training	23	3.928	72.2541	90.2803	467.286	1150.28	4498.93	14404.2	35.83	559.137	9128.67	177443	3.55956e+06	7.22212e+07	1470447795	64.2819	265.086	1269.09	6597.36	36193.7	206472	1.21327e+06	-0.9058	70.1603	53.4895	419.891	850.669	3850.26	11511.4	271.637	4219.3	94604.7	2.87828e+06	1.02732e+08	3909026891	152284000000	9.7094
CHEMBL247341	Cc1c(Cl)cccc1CN(C1CCOCC1)[C@H]1CCNC1	IC50	'='	5	1	NET	0.493205	B (cell-based format)	0.561858	CHEMBL902423	Inhibition of [3H]NA from human NET expressed in HEK293 cells	Training	23	3.869	63.4198	64.2155	336.041	661.104	2462.87	6401.54	24.5	180.456	834.81	5085.41	31076.2	200113	1.31727e+06	54.8607	211.166	954.417	4792.15	25914.7	148024	880479	-1.1581	62.1421	27.5083	294.617	367.918	1847.4	3630.09	283.648	4421.14	96840.2	2.88886e+06	102383051	3892977161	151806000000	10.254
CHEMBL245880	Clc1cccc(CN(C2CCOCC2)[C@H]2CCNC2)c1Cl	IC50	'='	5	1	NET	0.493205	B (cell-based format)	0.561858	CHEMBL902423	Inhibition of [3H]NA from human NET expressed in HEK293 cells	Test	23	4.265	63.8663	66.9844	343.724	692.146	2573.13	6811.96	24.5	180.456	834.81	5085.41	31076.2	200113	1.31727e+06	57.8409	237.191	1147.03	6163.01	35528.3	214982	1.34547e+06	-1.0748	62.1436	28.4883	295.832	377.25	1867.61	3722.7	307.09	5721.5	154301	5.25887e+06	1.97671e+08	7685431657	302125000000	10.254
CHEMBL1085339	CNC(C)CCN1c2ccccc2N(c2ccccc2F)S1(=O)=O	IC50	'='	5	1	NET	0.493205	B (cell-based format)	0.561858	CHEMBL1120740	Displacement of [3H]nisoxetine from human NET expressed in MDCK-Net6 cells	Training	26	3.971	77.9119	97.6876	483.278	1184.12	4499.32	14336.4	61.03	907.782	15209.8	286876	5.54898e+06	1.08453e+08	2130675058	66.7935	253.536	1119.81	5348.46	26839.5	139575	746356	-1.0067	76.1391	59.9617	439.1	864.715	3783.11	10888.9	329.264	4798.06	80435.3	1.51976e+06	3.13698e+07	6.86971e+08	15620713404	11.4636
CHEMBL505433	CNC[C@@H]1OCc2ccccc2[C@@H]1Oc1ccccc1C	IC50	'='	5	1	NET	0.493205	B (cell-based format)	0.561858	CHEMBL998745	Inhibition of norepinephrine uptake at human NET expressed in HEK293 cells	Training	23	3.399	63.1781	60.8093	330.309	618.481	2369.44	5999.13	30.49	219.553	1070.84	6531.63	39535.3	249396	1.59892e+06	59.9965	224.694	965.727	4467.67	21613.8	107853	550977	-1.1632	62.1671	28.9553	301.834	385.649	1960.61	3971.68	262.198	3200.66	41615.6	573300	8.3253e+06	126786859	2013959642	10.292
CHEMBL498904	CNC[C@]1(O)Cc2ccccc2[C@@H]1Oc1c(C)cccc1F	IC50	'='	5	1	NET	0.493205	B (cell-based format)	0.561858	CHEMBL963839	Inhibition of norepinephrine uptake at human NET transfected in HEK cells	Training	24	3.193	71.5171	81.8708	427.111	949.088	3609.16	10465.8	41.49	594.21	9290.29	178065	3.5589e+06	7.21446e+07	1468514327	60.3138	228.825	1001.09	4710.19	23122.1	116799	602728	-1.1956	70.2737	53.1269	402.22	759.386	3329.35	9100.48	281.197	3725.55	55541.3	918614	1.65258e+07	3.16868e+08	6364233063	10.5487
CHEMBL506137	CNC[C@]1(O)Cc2ccccc2[C@@H]1Oc1ccc(F)cc1C	IC50	'='	5	1	NET	0.493205	B (cell-based format)	0.561858	CHEMBL963839	Inhibition of norepinephrine uptake at human NET transfected in HEK cells	Test	24	3.193	71.4865	82.7191	425.679	940.307	3545	10184.8	41.49	594.21	9290.29	178061	3.55885e+06	7.21443e+07	1468512079	60.3138	228.657	1001.43	4718.36	23182.9	117124	604064	-1.201	70.2681	52.593	396.74	732.635	3219.47	8680.95	281.197	3717.54	55312.6	914265	1.64587e+07	3.16017e+08	6357041623	10.5318
CHEMBL446321	CNC[C@]1(O)Cc2ccccc2[C@@H]1Oc1ccccc1Cl	IC50	'='	5	1	NET	0.493205	B (cell-based format)	0.561858	CHEMBL963839	Inhibition of norepinephrine uptake at human NET transfected in HEK cells	Training	23	3.428	67.9269	76.9303	401.64	884.862	3377.55	9759.64	41.49	590.21	9284.29	178037	3.5588e+06	7.21441e+07	1468511701	61.6256	248.988	1165.19	5934.07	31981.1	179828	1.04562e+06	-1.1747	66.249	46.8735	374.14	686.536	3082.98	8346.32	285.64	4572.97	101883	3.01989e+06	1.05431e+08	3959737985	153216000000	10.138
CHEMBL1204412	CNCCCC1Cc2ccccc2N(c2c(F)cccc2F)S1(=O)=O.Cl	IC50	'='	5	1	NET	0.493205	B (cell-based format)	0.561858	CHEMBL1101480	Inhibition of norepinephrine uptake at human NET expressed in MDCK-Net6 cells	Training	27	3.602	79.7384	92.6394	476.792	1096.54	4173.09	12613	57.79	901.757	15127.5	286186	5.5393e+06	1.08268e+08	2126616784	67.0906	252.089	1101.39	5217.06	25953.8	133519	704196	-0.9874	78.1941	61.4649	447.646	873.56	3788.01	10692.7	346.267	5179.65	89799	1.7517e+06	3.70511e+07	8.24246e+08	18899561693	11.9636
CHEMBL3323174	COc1ccc2c(c1)CN(C)CC2c1ccc2sccc2c1	IC50	'='	5	1	NET	0.493205	B (cell-based format)	0.561858	CHEMBL3379356	Displacement of [3H]Nisoxetine from human NET expressed in HEK293E cells after 1 hr by liquid scintillation counting	Training	25	3.934	73.0824	79.9898	407.422	835.405	3079.42	8221.58	40.71	516.844	6171.79	86217.7	1.23326e+06	1.78853e+07	2.61154e+08	71.4543	288.074	1348.22	6816.74	36184	198986	1.12534e+06	-1.0101	72.0877	40.5137	363.341	504.406	2385.18	5031.03	290.274	3800.88	56254.2	928629	1.67001e+07	3.19214e+08	6357588073	10.7415
CHEMBL1644608	N#Cc1ccccc1-c1cccc(O[C@H]2C[C@@H]3CC[C@H](C2)N3)c1	IC50	'='	5	1	NET	0.493205	B (cell-based format)	0.561858	CHEMBL1647512	Inhibition of [3H]noradrenalin reuptake at NET expressed in MDCK cells scintillation counting	Test	26	4.337	73.4722	78.7923	391.904	777.491	2813.41	7310.89	45.05	752.921	14400.8	328232	7.72377e+06	1.8346e+08	4368160292	64.4878	246.988	1075.41	5044.88	24756.4	125429	651526	-1.0118	72.1336	34.6894	345.178	415.941	2106.04	3956.6	284.227	3299.03	40909.4	545339	7.84432e+06	1.21602e+08	2016852594	11.314
CHEMBL1830879	O=S1(=O)N(CC[C@@H]2CNCCO2)c2ccccc2N1c1ccccc1	IC50	'='	5	1	NET	0.493205	B (cell-based format)	0.561858	CHEMBL1831836	Displacement of [3H]nisoxetine from human NET expressed in MDCK-Net6 cells	Training	28	3.809	81.6729	89.912	477.775	1095.77	4303.9	13395.3	70.26	954.378	15469.6	288287	5.55682e+06	1.08497e+08	2130920475	70.5269	264.545	1149.41	5411.92	26833.9	138178	733108	-1.1884	80.1532	51.8282	443.571	787.83	3702.27	10159.7	338.276	4537.07	68874.3	1.19233e+06	2.3235e+07	495542206	11225058183	12.1767
CHEMBL1830885	O=S1(=O)N(CC[C@@H]2CNCCO2)c2ccccc2N1c1ccccc1F	IC50	'='	5	1	NET	0.493205	B (cell-based format)	0.561858	CHEMBL1831836	Displacement of [3H]nisoxetine from human NET expressed in MDCK-Net6 cells	Training	29	3.97	85.7094	97.6214	510.775	1189	4630.25	14433.5	70.26	958.378	15475.6	288315	5.55689e+06	1.08497e+08	2130921426	72.1953	270.37	1178.22	5569.03	27713.8	143151	761333	-1.128	84.1785	58.8807	472.333	867.968	3962.84	10992.4	357.274	4990.02	79993.2	1.46126e+06	2.96359e+07	6.46218e+08	14747873082	12.5874
CHEMBL1828653	O=S1(=O)N(CCC2CNCCO2)c2c(F)cccc2N1c1ccccc1F	IC50	'='	5	1	NET	0.493205	B (cell-based format)	0.561858	CHEMBL1831836	Displacement of [3H]nisoxetine from human NET expressed in MDCK-Net6 cells	Training	30	4.131	89.746	105.331	543.835	1280.95	4956.27	15476.4	70.26	962.378	15481.6	288343	5.55697e+06	1.08497e+08	2130922426	73.8637	276.196	1207.03	5725.94	28590.3	148090	789276	-1.0676	88.2057	65.9924	501.298	949.79	4236.64	11903.7	376.273	5442.97	91112.1	1.73021e+06	3.60376e+07	796914138	18271137212	12.998
CHEMBL336100	OC1(c2ccc(Cl)cc2)c2cccc(F)c2C2=NCCN21	IC50	'='	5	1	NET	0.493205	F (cell-based format)	0.490196	CHEMBL756262	Inhibition of NE uptake in HEK cells expressing human noradrenaline transporter (hNET)	Test	24	4.089	76.2699	98.4269	501.518	1250.63	4855.14	15583.5	35.83	563.137	9134.67	177471	3.55963e+06	7.22214e+07	1470448616	65.9503	270.796	1297.55	6754.27	37081	211538	1.24237e+06	-0.8463	74.1867	60.5448	448.689	932.003	4122.78	12420.9	290.635	4672.25	105724	3.14724e+06	1.09134e+08	4059729854	155808000000	10.12
CHEMBL2338054	Cc1cc(Cl)cc(-c2ccccn2)c1O[C@@H](c1ccccc1)[C@H]1CCNC1	IC50	'='	5.012	1	NET	0.493205	B (cell-based format)	0.561858	CHEMBL2343890	Inhibition of human recombinant NET expressed in HEK293 cells assessed as inhibition of [3H]NE reuptake	Training	30	5.917	84.1946	92.2999	455.774	925.611	3373.63	8913.15	34.15	280.033	1467.18	9816.33	65300.9	451407	3.16796e+06	80.7003	319.538	1467.81	7342.69	38883.4	214780	1.22631e+06	-1.2407	82.1461	40.011	397.341	519.57	2567.37	5263.43	355.712	5188.5	105180	2.98045e+06	1.03399e+08	3904770513	151972000000	13.2203
CHEMBL2337597	Clc1ccc(O[C@H](c2ccccc2)[C@@H]2CCNC2)cc1	IC50	'='	5.012	1	NET	0.493205	B (cell-based format)	0.561858	CHEMBL2343890	Inhibition of human recombinant NET expressed in HEK293 cells assessed as inhibition of [3H]NE reuptake	Training	22	4.914	59.7427	65.655	308.368	611.365	2138.2	5421.42	21.26	172.957	817.081	5185.04	32289.9	210531	1.39234e+06	58.9514	232.774	1066.58	5356.43	28664.3	160854	936433	-1.0131	58.1161	23.193	264.859	295.129	1562.82	2794.45	269.641	4180.88	92521.2	2.81222e+06	1.01063e+08	3871221969	151477000000	9.8265
CHEMBL2338038	COc1cc([N+](=O)[O-])ccc1O[C@@H](c1ccccc1)[C@H]1CCNC1	IC50	'='	5.012	1	NET	0.493205	B (cell-based format)	0.561858	CHEMBL2343890	Inhibition of human recombinant NET expressed in HEK293 cells assessed as inhibition of [3H]NE reuptake	Training	26	4.099	71.1239	72.8011	369.856	727.16	2628.5	6734.3	73.63	1134.25	21184.2	458141	1.03472e+07	238737934	5580837727	65.0058	241.254	1024.9	4671.11	22228.3	108995	546520	-0.6129	70.3181	40.3853	345.61	496.722	2254.57	4803.87	308.204	4029.98	58246.8	924869	1.59119e+07	2.91419e+08	5585186870	11.6859
CHEMBL641	CNCC[C@@H](Oc1ccccc1C)c1ccccc1	IC50	'='	5.1	1	NET	0.493205	B (single protein format)	0.540117	CHEMBL930494	Inhibition of human NET	Test	20	4.222	51.2756	54.1049	251.947	487.707	1707.94	4320.08	21.26	164.957	793.036	4996.32	30951.4	200114	1.31165e+06	53.7972	199.345	844.446	3839.57	18223.3	89075.9	445128	-1.0924	50.1264	17.1807	220.898	226.922	1281.76	2176.28	234.188	2908.55	38232.9	530683	7.75544e+06	118866698	1901211435	9.3089
CHEMBL375888	COC(=O)[C@@H]1C2CCC(C[C@H]1c1ccc(Cl)cc1)N2C	IC50	'='	5.14	1	NET	0.493205	B (single protein format)	0.540117	CHEMBL915413	Displacement of [3H]nisoxetine from NET	Training	22	2.882	65.5701	67.9462	368.846	732.659	2779.43	7275.43	29.54	401.481	5412.5	89506	1.5209e+06	2.6098e+07	4.48897e+08	52.8691	214.194	984.532	4962.87	26664.4	150385	880632	-0.8677	64.1083	42.2207	336	537.921	2375.85	5634.22	273.63	4484.72	102592	3.07203e+06	1.07052e+08	4001447863	154217000000	9.6134
CHEMBL405613	C=C(F)CN(CC)C(=O)[C@@]1(c2ccc3c(c2)OCCO3)C[C@H]1CN	IC50	'='	5.2	1	NET	0.493205	B (single protein format)	0.540117	CHEMBL930494	Inhibition of human NET	Training	26	2.603	77.635	90.4517	502.587	1219.7	4965.89	16148.5	64.79	1133.12	23410.8	552024	1.35386e+07	3.39095e+08	8604929501	61.6804	234.535	1015.95	4754.29	23305	117888	609919	-1.2079	76.2935	66.1442	476.646	1044.44	4632.94	14578	311.203	4252.54	65455	1.11134e+06	2.03454e+07	3.93607e+08	7922960352	11.5232
CHEMBL3323090	CN1Cc2ccccc2C(c2ccc3ccoc3c2)C1	IC50	'='	5.2	1	NET	0.493205	B (cell-based format)	0.561858	CHEMBL3379356	Displacement of [3H]Nisoxetine from human NET expressed in HEK293E cells after 1 hr by liquid scintillation counting	Training	23	3.752	67.1444	70.7712	365.73	728.207	2717.13	7143.83	16.38	155.829	737.436	5230.26	36419.7	267645	1.99288e+06	60.8191	231.803	1024.05	4871.31	24208.4	123882	647656	-0.9307	66.0859	35.0394	330.532	449.955	2186.37	4592.09	246.199	2791.66	33371.6	418473	5.47886e+06	7.457e+07	1050795684	9.8097
CHEMBL4754191	Cl.O=C(NC[C@@H]1CNCCO[C@H]1c1ccc(Cl)c(F)c1)C1CCCO1	IC50	'='	5.3	1	NET	0.493205	B (cell-based format)	0.561858	CHEMBL4717570	Inhibition of human NET expressed in CHO-K1 cells assessed as inhibition of [3H]-norepinephrine reuptake measured after 45 mins by Microscintillation counting analysis	Test	26	3.213	71.5662	65.5792	368.396	676.957	2565.51	6366.06	59.59	591.299	6682.88	97904.2	1.57988e+06	2.65615e+07	4.53411e+08	60.3932	229.97	1025.81	5069.7	26929	150980	882148	-1.217	70.2545	35.2776	334.732	441.226	2080.89	4197.12	334.645	5400.03	117051	3.32352e+06	1.11941e+08	4105680590	156572000000	11.6479
CHEMBL570593	CC(C)(Cc1ccc2ccccc2c1)NC[C@@H](O)COc1ccc(CCC(=O)O)cc1C#N	IC50	'='	5.4	1	NET	0.493205	B (single protein format)	0.540117	CHEMBL1055307	Inhibition of NET	Training	35	4.757	98.5113	114.305	557.371	1200.17	4325.94	11943.2	102.58	1886.81	36294.5	758900	1.62461e+07	352992426	7755848236	89.7932	341.356	1501.35	7097.74	34944.4	176700	911496	-1.8011	96.3768	60.1956	479.087	699.425	3119.12	6675.01	416.3	5434.98	77995.6	1.22127e+06	2.05726e+07	3.66706e+08	6812272338	15.7532
CHEMBL2219884	Clc1ccc(C(Oc2ccccc2)C2CNC2)cc1Cl	IC50	'='	5.5	1	NET	0.493205	B (cell-based format)	0.561858	CHEMBL3887207	Binding Assay: NE transporter binding assay for evaluating binding of the compound to the norepinephrine transporter was carried out using human recombinant norepinephrine transporter membrane (PerkinElmer Life and Analytical Sciences, USA) expressed in MDCK cells and radioisotope [3H]Nisoxetine (PerkinElmer).That is, the test drug, 6 nM [3H]Nisoxetine, norepinephrine transporter membrane (11 ug/…	Training	22	5.178	62.1503	74.4781	351.134	733.239	2624.66	6955.01	21.26	174.957	823.081	5215.04	32510.3	212401	1.40893e+06	62.7969	263.755	1296.72	6990.57	39989.1	238407	1.46516e+06	-0.8972	60.1149	30.3101	295.483	369.845	1850.72	3546.61	293.083	5515.31	151191	5.21167e+06	1.96963e+08	7675408824	302010000000	9.7372
CHEMBL3323175	CN1Cc2cc(O)ccc2C(c2ccc3sccc3c2)C1	IC50	'='	5.5	1	NET	0.493205	B (cell-based format)	0.561858	CHEMBL3379356	Displacement of [3H]Nisoxetine from human NET expressed in HEK293E cells after 1 hr by liquid scintillation counting	Training	24	3.613	71.0211	78.1078	395.619	811.045	2988.87	7983.84	51.71	881.501	14320.4	255761	4.7015e+06	8.85221e+07	1698102963	68.9877	279.465	1317.66	6717.86	35925.1	198720	1.12859e+06	-1.0688	70.161	40.1746	352.313	492.906	2315.16	4910.3	278.264	3654.51	54467.8	907236	1.6458e+07	316853223	6344629786	10.2035
CHEMBL257602	C=CCN(CC)C(=O)[C@@]1(c2ccsc2)C[C@H]1CN	IC50	'='	5.6	1	NET	0.493205	B (cell-based format)	0.561858	CHEMBL931354	Inhibition of norepinephrine uptake at human NET expressed in HEK293 cells	Test	19	1.808	55.5024	64.8025	376.681	981.68	4076.81	13956.1	74.57	1424.67	28661	632487	1.47297e+07	3.56547e+08	8860357962	47.9987	197.719	904.384	4419.19	22488.8	117753	629541	-1.0295	54.2057	49.6782	363.54	886.097	3904.79	13136.2	244.228	3695.82	63273.4	1.17648e+06	2.30427e+07	4.66286e+08	9638274802	8.7011
CHEMBL3593392	Cl.OC[C@@]1(c2ccc(Cl)c(Cl)c2)CCNCCO1	IC50	'='	5.6	1	NET	0.493205	B (cell-based format)	0.561858	CHEMBL3595873	Inhibition of human NET expressed in CHOK1 cells incubated for 45 mins by [3H]-norepinephrine uptake assay	Training	18	2.913	51.8882	63.7654	326.91	769.515	2928.27	8792.81	41.49	574.21	9168.96	174371	3.46301e+06	6.97771e+07	1412135926	48.3464	207.424	1047.27	5833.2	34508.2	212262	1.34027e+06	-0.9892	50.2384	37.0319	290.31	557.415	2455.36	6824.04	261.04	5412.47	155465	5.37775e+06	201424539	7782779647	304480000000	8.1775
CHEMBL600220	CNC[C@@H](O)[C@H](c1ccccc1)N1CC(C)(C)c2ccccc21.Cl	IC50	'='	5.7	1	NET	0.493205	B (cell-based format)	0.561858	CHEMBL1072383	Inhibition of norepinephrine uptake at human NET expressed in MDCK-Net6 cells	Training	25	3.874	73.8217	90.4198	459.738	1096.8	4224.96	13097.3	35.5	557.112	8989.37	174645	3.4989e+06	7.08349e+07	1438310430	63.5369	241.174	1054.37	4932.7	24056.1	120861	621574	-1.4441	72.2373	50.4908	406.04	737.122	3317.67	8877.48	284.227	3551.31	48470.7	716243	1.13322e+07	189645062	3317073348	11.0428
CHEMBL3593401	CC(=O)NCC[C@@H]1CNCCO[C@H]1c1ccc(Cl)c(Cl)c1.Cl	IC50	'='	5.8	1	NET	0.493205	B (cell-based format)	0.561858	CHEMBL3595873	Inhibition of human NET expressed in CHOK1 cells incubated for 45 mins by [3H]-norepinephrine uptake assay	Training	22	3.667	59.9963	63.6467	316.337	627.654	2283.66	5960.45	50.36	536.702	6411.07	96384.9	1.57118e+06	2.65077e+07	4.5302e+08	57.2363	235.725	1147.89	6193.81	35721	215624	1.34398e+06	-1.0677	58.1827	29.2591	268.785	338.354	1623.01	3161.12	311.079	6023.45	162428	5.44152e+06	2.01531e+08	7765322790	303779000000	10.0754
CHEMBL411655	NC[C@@H]1C[C@@]1(C(=O)N1CCOc2ccccc21)c1ccc2c(c1)OCO2	IC50	'='	5.8	1	NET	0.493205	B (single protein format)	0.540117	CHEMBL930494	Inhibition of human NET	Test	30	3.87	91.6906	110.399	596.623	1478.18	5909.61	19248.5	74.02	1189.71	23685.9	553660	1.35482e+07	3.39153e+08	8605286162	73.605	280.009	1214.58	5665.73	27621.9	138932	715504	-1.2362	90.2691	71.657	559.793	1170.97	5312.51	16227	332.225	4054.97	54276.9	791292	1.24466e+07	2.08729e+08	3683725420	12.7363
CHEMBL260131	C#CCN(CC)C(=O)[C@@]1(c2ccc3c(c2)OCCO3)C[C@H]1CN	IC50	'='	5.9	1	NET	0.493205	B (single protein format)	0.540117	CHEMBL930494	Inhibition of human NET	Training	25	2.47	73.5183	82.8972	476.756	1166.84	4806.7	15801.6	64.79	1129.12	23404.8	552004	1.35386e+07	3.39095e+08	8604929126	60.8637	238.034	1053.37	5018.28	25026.7	128885	679562	-1.2315	72.2839	60.3347	457.709	1006.32	4530.65	14343.6	292.204	3831.65	55551.4	874231	1.46566e+07	2.57474e+08	4677567127	11.1674
CHEMBL513248	C#CCN(CC#C)C(=O)[C@@]1(c2cccs2)C[C@H]1CN	IC50	'='	6	1	NET	0.493205	B (cell-based format)	0.561858	CHEMBL948470	Displacement of Levo[ring-2,5,6-3H]norepinephrine from human cloned NET expressed in HEK293 cells by microplate scintillation counter	Training	20	1.121	57.066	60.7452	377.625	947.753	4023.07	13593.7	74.57	1426.67	28703.3	633404	1.47465e+07	3.56839e+08	8865301391	53.541	233.614	1111.89	5640.18	29712.5	160733	886159	-1.0772	56.229	50.1257	370.602	893.356	3953.41	13254.4	256.238	3801.93	63178.4	1.13628e+06	2.15322e+07	4.22143e+08	8465285045	9.2011
CHEMBL4227573	c1ccc2cc([C@]34CNCC3C4)ccc2c1	IC50	'='	6	1	NET	0.493205	B (cell-based format)	0.561858	CHEMBL4219669	Inhibition of human NET expressed in HEK cells assessed as reduction of [3H]-NE uptake preincubated for 10 mins followed by [3H]5-HT addition measured after 10 mins by scintillation counting method	Training	19	3.324	59.0018	79.6985	407.23	1069.76	4227.16	14018.9	12.03	130.36	561.428	3719.62	23587.2	159349	1.0901e+06	46.6238	181.598	804.087	3850.55	19318.6	100056	530414	-0.817	58.0707	48.1327	375.732	813.936	3718.78	11477.1	194.167	2099.49	23759.3	278705	3.36247e+06	4.1474e+07	5.20663e+08	7.8838
CHEMBL1683876	CCN(CC)CC1(c2ccc(Cl)c(Cl)c2)CCCCC1	IC50	'='	6	1	NET	0.493205	B (single protein format)	0.540117	CHEMBL1686716	Inhibition of human recombinant Norepinephrine transporter	Test	21	6.071	60.8769	87.549	385.095	966.807	3492.58	10785.3	3.24	61.4992	80.9391	415.989	1045.67	4057.02	12699.2	51.3648	216.737	1073.26	5913.58	34734	212642	1.33835e+06	-0.8596	58.0616	41.9906	326.359	604.267	2671.05	7244.83	289.095	5641.25	156085	5.33439e+06	1.99633e+08	7729693702	303073000000	9.6093
CHEMBL559456	Clc1cccc(OC(c2cccnc2)C2CCNCC2)c1Cl	IC50	'='	6	1	NET	0.493205	B (cell-based format)	0.561858	CHEMBL1024552	Inhibition of [3H]NA uptake at human NET expressed in HEK293 cells	Training	24	4.642	66.1117	70.6799	355.533	716.851	2666.57	7053.36	34.15	262.033	1435.85	9504.62	63053.8	432301	3.01022e+06	65.4864	273.764	1332.26	7110.43	40351	239316	1.46658e+06	-0.9837	64.139	30.2035	304.944	387.058	1944.62	3861.13	319.101	5865.77	155978	5.27723e+06	1.97851e+08	7686802610	302127000000	10.754
CHEMBL3323101	CN1Cc2ccccc2C(c2ccc3[nH]ccc3c2)C1	IC50	'='	6	1	NET	0.493205	B (cell-based format)	0.561858	CHEMBL3379356	Displacement of [3H]Nisoxetine from human NET expressed in HEK293E cells after 1 hr by liquid scintillation counting	Training	23	3.483	67.0602	68.7302	363.442	713.116	2683.98	7006.81	19.03	194.161	1174.33	9744.74	80919	695102	6.03771e+06	61.3486	233.967	1034.78	4927.2	24508.4	125544	657134	-1.0472	66.0869	34.0331	329.772	441.449	2171.75	4513.47	244.206	2741.81	32415.2	401841	5.2032e+06	7.01224e+07	9.80211e+08	9.8097
CHEMBL446809	CNCC[C@H](c1cc(F)cc(F)c1)N1C(=O)C(C)(C)c2cccc(F)c21	IC50	'='	6	1	NET	0.493205	B (cell-based format)	0.561858	CHEMBL986142	Inhibition of norepinephrine uptake at human NET expressed in MDCK cells	Training	28	5.074	85.8514	122.036	573.655	1479.65	5558.9	17984.6	32.34	451.245	5686.4	91265.3	1.52787e+06	2.60357e+07	4.46215e+08	68.7837	260.182	1149.06	5460.5	27082.3	138302	722064	-0.9658	84.2109	73.8228	494.973	1011.49	4269.91	12371.6	341.222	4903.48	81619.4	1.51878e+06	3.04644e+07	6.40715e+08	13876861725	12.2681
CHEMBL511827	CNCC[C@H](c1ccccc1)n1c(=O)n(-c2ccccc2F)c2cccc(F)c21	IC50	'='	6	1	NET	0.493205	B (cell-based format)	0.561858	CHEMBL962312	Inhibition of norepinephrine uptake at human NET expressed in MDCK-Net6 cells	Test	32	5.333	92.0451	101.096	518.143	1111.77	4204.11	12028.1	38.96	469.949	5770.69	91800.5	1.53358e+06	2.61282e+07	4.47959e+08	83.2152	313.646	1354.85	6269.47	30241.8	150141	761941	-1.1854	90.185	54.1113	469.693	749.665	3482.02	8559.74	372.262	4930.61	74682.7	1.27728e+06	2.40387e+07	4.83934e+08	10181749605	14.1302
CHEMBL295467	CNCCC(Oc1ccccc1OC)c1ccccc1	IC50	'='	6	1	NET	0.493205	B (cell-based format)	0.561858	CHEMBL986142	Inhibition of norepinephrine uptake at human NET expressed in MDCK cells	Training	21	3.911	53.1547	50.7866	254.805	463.816	1678.43	4101.56	30.49	209.553	1045	6376.43	38702.2	244106	1.56444e+06	56.5119	209.396	881.006	3962.14	18572.8	89654	442645	-1.17	52.1594	17.2259	231.858	239.84	1360.25	2354.14	250.187	3198.59	43939.8	647933	1.02083e+07	1.70416e+08	2982613970	9.8469
CHEMBL1812747	Cc1cc([C@H]2[C@@H](c3ccc(Cl)c(C)c3)C[C@@H]3CC[C@H]2N3C)on1	IC50	'='	6.3	1	NET	0.493205	B (cell-based format)	0.561858	CHEMBL1815454	Inhibition of human NET expressed in HEK293 cells assessed as inhibition of [3H]NE reuptake after 10 mins by scintillation counting	Training	26	3.698	79.6703	87.6102	463.251	957.962	3608.47	9685.64	29.27	335.592	3047.32	35960.8	447169	5.76425e+06	7.55012e+07	60.5093	247.955	1152.38	5857.45	31559.8	177693	1.03562e+06	-0.8797	78.0886	53.1313	413.138	664.46	2908.51	6833.58	307.669	4677.56	100704	2.95956e+06	1.03742e+08	3918901234	152289000000	11.0417
CHEMBL264678	CCN(CC)C(=O)[C@@]1(c2ccc3c(c2)OCCO3)C[C@H]1CN	IC50	'='	6.3	1	NET	0.493205	B (single protein format)	0.540117	CHEMBL930494	Inhibition of human NET	Training	24	2.899	71.7273	85.6265	473.712	1188.94	4826.56	15985	64.79	1127.12	23404.8	551998	1.35386e+07	3.39095e+08	8604929035	54.4552	201.526	846.762	3844.7	18324.1	90421.1	458050	-1.1536	70.2652	60.3216	451.299	1004.41	4497.84	14306.2	280.193	3685.39	53746.7	851651	1.43696e+07	2.53753e+08	4628102787	10.6674
CHEMBL564229	CCn1c(=O)n([C@@H](c2cccc(F)c2)[C@H](O)CNC)c2ccccc21	IC50	'='	6.4	1	NET	0.493205	B (cell-based format)	0.561858	CHEMBL1055025	Inhibition of [3H]nisoxetine binding to human NET expressed in MDCK-Net6 cells by plate scintillation counting	Test	27	2.833	77.9215	75.4864	430.916	856.091	3364.59	9176.79	59.19	865.202	14160.3	262630	5.00942e+06	9.68114e+07	1885254948	68.3979	255.293	1096.32	5049.49	24262.9	120053	607382	-1.3183	76.2721	46.7648	396.815	633.924	2895.27	7065.44	321.221	4365.54	67316.8	1.15245e+06	2.13177e+07	415998982	8416057983	12.0789
CHEMBL264430	NC[C@@H]1C[C@@]1(C(=O)N1CCc2ccccc2C1)c1ccc2c(c1)OCO2	IC50	'='	6.5	1	NET	0.493205	B (single protein format)	0.540117	CHEMBL930494	Inhibition of human NET	Training	30	3.198	91.542	104.984	587.507	1407.9	5692.69	18208.6	64.79	1147.12	23416.8	552188	1.35397e+07	3.39105e+08	8605007964	72.6614	276.889	1200.52	5602.58	27338.7	137643	709416	-1.2734	90.2374	71.0466	554.456	1144.33	5192.36	15737.6	328.236	3953.84	52349.9	758407	1.1915e+07	2.0039e+08	3555170370	12.7195
CHEMBL59	NCCc1ccc(O)c(O)c1	IC50	'='	6.63	1	NET	0.493205	B (cell-based format)	0.561858	CHEMBL751372	Inhibition of [3H]norepinephrine uptake in HEK cells expressing human NET	Training	11	0.764	28.5262	25.9515	138.979	249.306	896.203	2126.02	66.48	1523.55	34513.8	803067	1.89678e+07	4.54475e+08	11033686246	30.7139	115.327	500.925	2346.84	11495.4	57982.5	298663	-1.0126	28.3289	13.0685	125.594	150.392	708.336	1292.37	142.091	2082.24	34022.3	602341	1.1241e+07	2.16657e+08	4256142360	5.2364
CHEMBL3323106	CN1Cc2ccccc2C(c2ccc3ncsc3c2)C1	IC50	'='	6.8	1	NET	0.493205	B (cell-based format)	0.561858	CHEMBL3379359	Displacement of [125I]-RTI-55 from recombinant NET (unknown origin) expressed in HEK cells by saturation binding analysis	Training	23	2.616	67.1291	62.3545	360.912	666.794	2617.76	6602.51	44.37	551.324	6545.93	89676.9	1.26757e+06	1.82672e+07	2.6601e+08	68.6456	283.715	1353.97	6978.33	37741.7	211246	1.21432e+06	-0.8681	66.069	35.5085	330.59	453.272	2189.65	4619.17	264.26	3384.49	48576.7	776981	1.36268e+07	2.56524e+08	5079591258	9.8097
CHEMBL336613	Clc1ccc(C2c3ccccc3C3=NCCN32)cc1	IC50	'='	6.9	1	NET	0.493205	F (cell-based format)	0.490196	CHEMBL756262	Inhibition of NE uptake in HEK cells expressing human noradrenaline transporter (hNET)	Test	22	4.409	65.8539	76.6501	386.142	846.218	3179.92	9079.1	15.6	143.884	646.177	4358.67	28819.1	201818	1.43303e+06	63.2865	258.997	1230.97	6356.97	34675.2	196847	1.1521e+06	-0.7495	64.0597	36.3991	333.221	507.36	2419.3	5741.28	255.638	3898.63	88065.1	2.7472e+06	1.00143e+08	3858362048	151298000000	9.3433
CHEMBL2386162	COc1ccc(O[C@@H](CC(C)C)[C@H]2CCNC2)c(C)n1	IC50	'='	6.9	1	NET	0.493205	B (cell-based format)	0.561858	CHEMBL2389182	Displacement of [3H]Nisoxetine from human NET transfected in HEK293 cells after 3 hrs by Wallac counting analysis	Training	21	3.658	57.4038	62.0827	303.548	587.067	2077.05	5102.78	43.38	296.629	1726.48	11389.1	76736.5	533834	3.79096e+06	44.8523	162.429	667.162	2937.07	13525.3	64429.5	315292	-1.0477	56.1489	29.0302	261.7	333.097	1552.94	2969.84	252.183	3256.59	45038.9	663015	1.03128e+07	1.68181e+08	2853840250	9.5966
CHEMBL259694	C=CCN(CC=C)C(=O)[C@@]1(c2ccc3c(c2)OCO3)C[C@H]1CN	IC50	'='	7	1	NET	0.493205	B (single protein format)	0.540117	CHEMBL930494	Inhibition of human NET	Training	25	2.598	73.8766	82.2868	476.893	1163.66	4806.54	15803.9	64.79	1129.12	23404.8	552090	1.35396e+07	3.39104e+08	8605006387	64.1622	258.713	1166.39	5607.74	28028.3	143866	752615	-1.296	72.2618	60.1999	457.67	1016.88	4547.08	14475.8	292.204	3831.65	55551.4	874279	1.46597e+07	2.57597e+08	4681384491	11.1674
CHEMBL1684047	CC(N(C)C)C1(c2ccc(Cl)c(Cl)c2)CCCCC1	IC50	'='	7	1	NET	0.493205	B (cell-based format)	0.561858	CHEMBL1686749	Inhibition of [3H]norepinephrine reuptake at human recombinant NET expressed in HEK293 cells by scintillation counting	Training	20	4.863	60.3724	86.8993	394.753	1013.35	3757.93	11918.7	3.24	61.4992	83.6991	435.963	1134.84	4512.08	14745.3	50.0968	218.651	1100.46	6113.66	35988.9	219997	1.3799e+06	-0.8126	58.0625	48.3275	341.205	705.603	3031.82	8882.44	277.084	5506.3	154402	5.30782e+06	1.99112e+08	7718431906	302826000000	8.9709
CHEMBL247733	Cc1cccc(CN(C2CCOCC2)[C@H]2CCNC2)c1C	IC50	'='	7	1	NET	0.493205	B (cell-based format)	0.561858	CHEMBL929226	Inhibition of [3H]NA uptake at human recombinant NA transporter expressed in HEK293 cells	Test	23	3.473	62.9734	61.4465	328.247	631.546	2364.18	6056.54	24.5	180.456	834.81	5085.41	31076.2	200113	1.31727e+06	51.8805	185.257	762.154	3413.73	16165.6	79686.1	404891	-1.24	62.1452	26.6527	293.792	360.513	1833.49	3561.54	260.205	3120.77	39379.7	518662	7.07794e+06	9.94509e+07	1431327675	10.254
CHEMBL397392	Cc1ccccc1CN(C1CCOCC1)[C@H]1CCNC1	IC50	'='	7	1	NET	0.493205	B (cell-based format)	0.561858	CHEMBL902423	Inhibition of [3H]NA from human NET expressed in HEK293 cells	Training	22	3.247	58.9143	52.8882	293.095	525.381	1996.91	4857.16	24.5	176.456	828.81	5057.41	31006.2	199875	1.31657e+06	49.5816	176.187	714.584	3140.4	14554.8	70132.5	348172	-1.2185	58.1452	20.9571	266.683	294.748	1610.54	2914.88	248.195	2940.46	36365.9	466678	6.18056e+06	8.40852e+07	1170650260	9.8433
CHEMBL525238	CCc1ccccc1O[C@H]1c2ccccc2OC[C@H]1CNC	IC50	'='	7	1	NET	0.493205	B (cell-based format)	0.561858	CHEMBL998745	Inhibition of norepinephrine uptake at human NET expressed in HEK293 cells	Training	24	4.328	65.3274	65.9297	339.575	659.358	2445.12	6345.98	30.49	221.553	1070.84	6541.63	39545.3	249169	1.59467e+06	60.9848	225.068	954.042	4347.1	20704.7	101694	511243	-1.1719	64.167	29.2048	312.402	398.512	2036.11	4142.38	274.209	3370.96	44407	623616	9.27766e+06	1.4517e+08	2370392049	10.83
CHEMBL4790212	CCNc1ncc2c(n1)N(C)CCN(c1ccc(COC(CCNC)c3ccccc3)cc1)C2=O	IC50	'='	7	1	NET	0.493205	B (cell-based format)	0.561858	CHEMBL4714159	Inhibition of human NET expressed in HEK293 cells assessed as reduction in ASP+ uptake incubated for 20 mins before ASP+ addition and measured after 90 mins by scintillation counting method	Training	38	5.272	104.412	102.121	553.003	1059.9	4027.16	10350.5	82.62	753.853	7772.92	106055	1.63706e+06	2.68652e+07	4.52664e+08	102.787	393.541	1731.97	8202.94	40626.8	207444	1.08324e+06	-1.8003	102.248	48.8603	491.68	630.169	3121.78	6273.73	440.328	5500.47	73988.5	1.06749e+06	1.64087e+07	2.66365e+08	4522304542	17.1009
CHEMBL1683902	CN(C)CC1(c2ccc3ccccc3c2)CCCCC1	IC50	'='	7	1	NET	0.493205	B (single protein format)	0.540117	CHEMBL1686716	Inhibition of human recombinant Norepinephrine transporter	Test	22	4.699	63.4598	82.6111	381.716	915.688	3374.54	10314.3	3.24	65.4992	74.4591	422.658	957.473	3854.05	11409.7	53.236	203.596	886.049	4196.25	20845.6	106859	560153	-1.0256	62.0683	40.5546	341.274	595.23	2766.09	7292.74	242.21	2844.12	35411	464870	6.40157e+06	9.20163e+07	1373849475	9.6951
CHEMBL575132	CNC[C@@H](O)[C@H](c1cccc(F)c1)n1ccc2cccc(F)c21	IC50	'='	7	1	NET	0.493205	B (cell-based format)	0.561858	CHEMBL1044082	Inhibition of human NET expressed in MDCK-Net6 cells	Training	25	3.632	71.7412	76.0758	397.877	812.063	3066.02	8315.33	37.19	559.715	9005.49	174718	3.49929e+06	7.08369e+07	1438322432	63.3942	236.893	1022.64	4749.76	23044.6	115195	588849	-1.2357	70.2726	41.1517	355.02	536.492	2461.89	5677.31	298.202	4102.59	65026.9	1.16123e+06	2.26164e+07	4.6634e+08	9964938850	11.1134
CHEMBL455447	CNC[C@@H]1Cc2ccccc2[C@@H]1Oc1ccccc1C	IC50	'='	7	1	NET	0.493205	B (cell-based format)	0.561858	CHEMBL963839	Inhibition of norepinephrine uptake at human NET transfected in HEK cells	Training	22	3.942	61.16	65.7083	328.663	672.225	2476.71	6693.9	21.26	174.957	805.036	5070.32	31174.5	201336	1.31821e+06	57.0699	214.521	921.651	4255.88	20536.2	102178	520388	-1.0682	60.1239	29.2458	294.661	395.054	1967.92	4178.99	246.199	2958.62	38039.9	521011	7.56375e+06	1.15709e+08	1852793479	9.792
CHEMBL525375	CNC[C@@H]1CCc2ccccc2[C@@H]1Oc1ccccc1C	IC50	'='	7	1	NET	0.493205	B (cell-based format)	0.561858	CHEMBL998745	Inhibition of norepinephrine uptake at human NET expressed in HEK293 cells	Training	23	4.3	63.2382	68.4214	337.19	683.194	2489.46	6616.76	21.26	176.957	805.036	5076.32	31164.5	201314	1.31791e+06	58.5035	218.576	933.199	4290.91	20631.9	102316	519368	-1.1216	62.1256	28.8653	300.522	382.356	1942.89	3922.13	258.209	3104.88	39844.6	543543	7.84784e+06	1.19319e+08	1898974054	10.292
CHEMBL516507	CNC[C@]1(O)Cc2ccccc2[C@@H]1Oc1cc(F)ccc1C	IC50	'='	7	1	NET	0.493205	B (cell-based format)	0.561858	CHEMBL963839	Inhibition of norepinephrine uptake at human NET transfected in HEK cells	Test	24	3.193	71.4865	82.7191	425.72	939.614	3542.74	10170	41.49	594.21	9290.29	178061	3.55885e+06	7.21443e+07	1468512111	60.3138	228.657	1001.43	4718.6	23185.2	117138	604113	-1.2009	70.2711	52.6347	396.881	733.364	3221.57	8688.88	281.197	3717.54	55312.6	914265	1.64587e+07	3.16017e+08	6357045631	10.5318
CHEMBL475937	CNCC[C@H](c1cccc(Cl)c1)N1C(=O)C(C)(C)c2cccc(F)c21	IC50	'='	7	1	NET	0.493205	B (cell-based format)	0.561858	CHEMBL986142	Inhibition of norepinephrine uptake at human NET expressed in MDCK cells	Training	27	5.374	82.3351	116.659	550.958	1428.14	5393.97	17531.9	32.34	447.245	5680.4	91241.3	1.52782e+06	2.60356e+07	4.46215e+08	70.726	283.793	1331.29	6790.81	36613.8	205654	1.19233e+06	-1.0191	80.1639	66.9074	471.137	953.546	4106.36	11899.8	338.678	5486.28	120084	3.40761e+06	1.13948e+08	4150076780	157524000000	11.8742
CHEMBL513912	CNCC[C@H](c1ccccc1)N1C(=O)C(C)(C)c2ccccc21	IC50	'='	7	1	NET	0.493205	B (cell-based format)	0.561858	CHEMBL986142	Inhibition of norepinephrine uptake at human NET expressed in MDCK cells	Training	25	4.591	73.8028	97.2108	477.423	1219.71	4706.61	15410.1	32.34	439.245	5668.4	91189.3	1.5277e+06	2.60351e+07	4.46214e+08	63.7785	243.04	1061.96	4973.03	24325.8	122795	635304	-1.1383	72.1437	53.4731	418.955	821.369	3688.36	10622.7	284.227	3560.67	48719.9	720665	1.13955e+07	190381872	3322628657	11.0697
CHEMBL4745144	CNCC[C@H](Oc1cccc(N2CCN(C)c3nc(N)ncc3C2=O)c1)c1cccs1	IC50	'='	7	1	NET	0.493205	B (cell-based format)	0.561858	CHEMBL4714159	Inhibition of human NET expressed in HEK293 cells assessed as reduction in ASP+ uptake incubated for 20 mins before ASP+ addition and measured after 90 mins by scintillation counting method	Training	34	3.567	95.7367	92.7188	515.104	1007.67	3835.4	10043.3	124.85	1749.28	30876.1	652052	1.50015e+07	3.62512e+08	9022269065	93.8644	371.47	1684.87	8215.28	41875.7	220098	1.18341e+06	-1.5339	94.2505	50.5072	462.608	639.922	3000.24	6356.17	412.339	5548.06	82595.3	1.34496e+06	2.35544e+07	4.35929e+08	8399254060	15.0629
CHEMBL1830892	O=S1(=O)N(CCC2CNCCO2)c2cccc(F)c2N1c1ccccc1F	IC50	'='	7	1	NET	0.493205	B (cell-based format)	0.561858	CHEMBL1831835	Inhibition of human NET expressed in MDCK-Net6 cells assessed as inhibition of norepinephrine uptake	Test	30	4.131	89.746	105.331	543.835	1280.95	4956.32	15475.4	70.26	962.378	15481.6	288343	5.55697e+06	1.08497e+08	2130922426	73.8637	276.196	1207.03	5726.48	28596	148127	789451	-1.0676	88.2064	66.0012	501.339	950.083	4237.96	11910.8	376.273	5442.97	91112.1	1.73021e+06	3.60376e+07	7.96914e+08	18271138830	12.998
CHEMBL406789	C=CCN(CC)C(=O)[C@@]1(c2ccc3c(c2)OCO3)C[C@H]1CN	IC50	'='	7.1	1	NET	0.493205	B (single protein format)	0.540117	CHEMBL930494	Inhibition of human NET	Training	24	2.68	71.7926	83.5443	472.138	1179.04	4814.66	15946.2	64.79	1127.12	23404.8	552084	1.35396e+07	3.39104e+08	8605006296	58.2386	226.826	995.215	4685.07	23029.2	116662	604087	-1.1952	70.2461	60.4894	451.486	1017.54	4518.43	14461.1	280.193	3685.39	53746.7	851699	1.43727e+07	2.53876e+08	4631920152	10.6674
CHEMBL408016	CCN(CC1CC1)C(=O)[C@@]1(c2ccc3c(c2)OCCO3)C[C@H]1CN	IC50	'='	7.1	1	NET	0.493205	B (single protein format)	0.540117	CHEMBL930494	Inhibition of human NET	Training	27	3.214	81.6099	102.823	544.208	1360.23	5395.68	17531	64.79	1137.12	23416.8	552056	1.35387e+07	3.39095e+08	8604930162	58.2962	215.843	906.253	4101.47	19440.6	95286.5	479285	-1.2207	80.2668	71.5627	507.857	1106.54	4872.94	15124	304.215	3815.61	52940	803056	1.31119e+07	2.26641e+08	4085751791	11.685
CHEMBL408384	C#CCN(CC#C)C(=O)[C@@]1(c2ccc3c(c2)OCO3)C[C@H]1CN	IC50	'='	7.6	1	NET	0.493205	B (single protein format)	0.540117	CHEMBL930494	Inhibition of human NET	Training	25	1.904	73.2906	79.3434	473.856	1151.13	4792.31	15743.5	64.79	1129.12	23404.8	552090	1.35396e+07	3.39104e+08	8605006387	65.132	267.954	1237.26	6109.56	31435.4	166385	898584	-1.2501	72.2686	60.8091	458.14	1022.12	4555.63	14523.1	292.204	3831.65	55551.4	874279	1.46597e+07	2.57597e+08	4681384491	11.1674
CHEMBL202846	CCCC(C(=O)c1ccc(O)c(O)c1)N1CCCC1	IC50	'='	7.6	1	NET	0.493205	F (cell-based format)	0.490196	CHEMBL859244	Inhibition of [3H] norepinephrine uptake into human NET expressed in HEK293 cells	Test	20	2.871	55.3888	54.0129	283.384	539.994	1964.63	4945.9	60.77	1167.39	21949.7	429586	8.45589e+06	167214548	3319021082	47.3433	173.271	736.36	3411.72	16676.3	84475.3	438781	-1.1417	54.3181	29.7457	262.61	379.871	1691.56	3675	242.165	3296.54	50004.9	828490	1.46446e+07	2.70537e+08	5143848256	9.1302
CHEMBL598168	CNC[C@@H](O)[C@H](c1cccc(F)c1)N1CCc2cc(Cl)ccc21.Cl	IC50	'='	7.6	1	NET	0.493205	B (cell-based format)	0.561858	CHEMBL1072383	Inhibition of norepinephrine uptake at human NET expressed in MDCK-Net6 cells	Training	25	4.163	72.0319	82.4486	407.82	866.853	3165.22	8694.52	35.5	555.112	8977.37	174587	3.49864e+06	7.08338e+07	1438306040	68.0031	269.295	1254.07	6371.94	34276.9	192272	1.11409e+06	-1.2503	70.2467	40.138	349.099	503.514	2332.58	5136.58	314.657	5122.31	114154	3.31028e+06	1.12365e+08	4124641880	157120000000	11.0966
CHEMBL3317701	CCC1NCCCN(c2ccc(Cl)c(Cl)c2)C1=O.Cl	IC50	'='	7.7	1	NET	0.493205	B (cell-based format)	0.561858	CHEMBL3369978	Inhibition of [3H]norepinephrine reuptake at human NET expressed in CHO cells after 45 mins by scintillation counting	Training	19	4.211	54.5211	66.7164	312.515	686.803	2443.96	6776.04	32.34	419.245	5677.25	91353.6	1.53005e+06	2.60551e+07	4.46364e+08	52.0768	219.928	1104.72	6110.16	35867.3	218956	1.37318e+06	-0.725	52.1169	31.8189	258.311	380.906	1680.18	3649.34	271.058	5506.97	156022	5.3665e+06	2.00735e+08	7758552104	303758000000	8.6302
CHEMBL3323100	CN1Cc2ccccc2C(c2cccc3ccsc23)C1	IC50	'='	7.8	1	NET	0.493205	B (cell-based format)	0.561858	CHEMBL3379359	Displacement of [125I]-RTI-55 from recombinant NET (unknown origin) expressed in HEK cells by saturation binding analysis	Training	23	4.019	67.229	73.4968	374.572	778.841	2917.53	8001.86	31.48	468.248	5913.83	84817.6	1.22557e+06	1.78432e+07	2.60933e+08	66.4407	269.138	1263.35	6409.64	34170.4	188945	1.07587e+06	-0.9066	66.0602	35.2817	334.506	471.854	2289.77	5023.05	262.264	3346.56	47990.8	768204	1.34917e+07	2.54325e+08	5041194616	9.8265
CHEMBL551473	CNC[C@@H](O)[C@H](c1ccccc1)n1c(=O)n(C(C)C)c2cccc(F)c21	IC50	'='	7.8	1	NET	0.493205	B (cell-based format)	0.561858	CHEMBL1055024	Inhibition of [3H]norepinephrine uptake at human NET expressed in MDCK-Net6 cells by scintillation counting	Test	28	3.359	82.1865	85.6331	468.61	974.57	3799.16	10691.4	59.19	869.202	14171.3	262682	5.00965e+06	9.68125e+07	1885259993	69.5303	259.942	1116.98	5140.41	24660.1	121810	615425	-1.3481	80.2813	52.7928	425.279	717.17	3211.95	8144.4	333.231	4527.16	69499.9	1.17989e+06	2.16077e+07	4.17702e+08	8386391351	12.4684
CHEMBL2338031	Fc1ccc(O[C@@H](c2ccccc2)[C@H]2CCNC2)c(F)c1	IC50	'='	7.943	1	NET	0.493205	B (cell-based format)	0.561858	CHEMBL2343890	Inhibition of human recombinant NET expressed in HEK293 cells assessed as inhibition of [3H]NE reuptake	Training	23	4.614	63.2896	70.1837	332.478	672.288	2364.58	6129.58	21.26	176.957	823.081	5213.04	32383	211014	1.39495e+06	57.0091	209.331	884.016	4017.85	19072.3	93192.1	465012	-0.9545	62.1695	30.5766	294.02	378.301	1825.05	3618.37	272.185	3606.1	54284.7	927723	1.76462e+07	362691105	7836450184	10.2372
CHEMBL392016	Cc1cccc(CN(Cc2ccccn2)[C@@H]2CCNC2)c1C	IC50	'='	8	1	NET	0.493205	B (cell-based format)	0.561858	CHEMBL902423	Inhibition of [3H]NA from human NET expressed in HEK293 cells	Training	24	3.119	65.2214	58.3387	330.229	584.988	2260.61	5442.52	28.16	222.936	1211.71	8240.2	56268.9	397526	2.84833e+06	60.8304	226.788	974.741	4516.82	21912.5	109699	562147	-1.2185	64.119	26.9151	295.866	343.615	1766.27	3236.49	270.223	3203.85	39790.4	514703	6.89605e+06	9.52175e+07	1348928827	10.7372
CHEMBL3317700	CC1NCCCN(c2ccc(Cl)c(Cl)c2)C1=O.Cl	IC50	'='	8	1	NET	0.493205	B (cell-based format)	0.561858	CHEMBL3369978	Inhibition of [3H]norepinephrine reuptake at human NET expressed in CHO cells after 45 mins by scintillation counting	Training	18	3.853	52.197	66.181	303.878	680.586	2399.8	6706.4	32.34	417.245	5677.25	91343.6	1.53001e+06	2.60547e+07	4.46361e+08	50.6432	215.995	1094.16	6080.04	35774.6	218652	1.37213e+06	-0.674	50.1108	31.8442	248.06	370.563	1609.71	3505.14	259.047	5336.67	153231	5.31621e+06	1.99784e+08	7740223378	303403000000	8.0922
CHEMBL526825	CCc1cccc(F)c1O[C@H]1c2ccccc2CO[C@H]1CNC	IC50	'='	8	1	NET	0.493205	B (cell-based format)	0.561858	CHEMBL995197	Inhibition of norepinephrine uptake at human NET expressed in HEK cells	Test	25	3.813	69.3646	68.8446	371.22	718.911	2739.33	7119.08	30.49	225.553	1076.84	6569.63	39638.4	249946	1.60172e+06	63.0985	234.113	1004.62	4652.86	22568.2	112994	579328	-1.1504	68.1961	35.9537	340.982	475.606	2290.06	4932.59	293.207	3823.91	55525.9	892539	1.5678e+07	2.95826e+08	5892723732	11.2407
CHEMBL550779	Clc1cccc(OC(c2ccncc2)C2CCNCC2)c1Cl	IC50	'='	8	1	NET	0.493205	B (cell-based format)	0.561858	CHEMBL1024552	Inhibition of [3H]NA uptake at human NET expressed in HEK293 cells	Training	24	4.642	66.097	70.9854	356.317	723.737	2687.29	7147.7	34.15	262.033	1435.85	9504.62	63021.5	431974	3.00731e+06	65.4864	273.611	1333.59	7135.47	40586.9	241089	1.47849e+06	-0.985	64.1373	30.0437	304.531	385.474	1939.57	3844.54	319.101	5865.77	155978	5.27724e+06	1.97851e+08	7686818957	302127000000	10.754
CHEMBL486045	CN[C@H]1Cc2ccccc2[C@H](Oc2ccccc2C)C1	IC50	'='	8	1	NET	0.493205	B (cell-based format)	0.561858	CHEMBL945185	Inhibition of norepinephrine uptake at human NET in human HEK293 cells	Training	22	3.831	61.1815	64.9231	324.659	638.084	2333.87	6049.85	21.26	174.957	823.081	5259.16	32812	214788	1.42575e+06	56.5961	212.588	913.087	4212.76	20297.6	100787	512051	-1.0586	60.1213	28.7437	289.249	358.432	1812.71	3525.62	246.199	2946.61	37676.4	513417	7.4263e+06	1.13366e+08	1813533659	9.7752
CHEMBL1086035	CNC[C@@H](O)CCN1c2ccccc2N(c2ccccc2Cl)S1(=O)=O	IC50	'='	8	1	NET	0.493205	B (cell-based format)	0.561858	CHEMBL1120740	Displacement of [3H]nisoxetine from human NET expressed in MDCK-Net6 cells	Training	27	3.574	80.4617	95.8451	491.08	1182.8	4556.62	14471.1	81.26	1319.03	23592.3	457613	9.02329e+06	1.7912e+08	3567788815	73.005	291.164	1363.44	6975.58	37837.6	214207	1.25307e+06	-1.2483	78.2463	58.7517	444.722	858.125	3799.62	10843.8	361.718	6119.7	135651	3.79454e+06	1.2373e+08	4399189082	163870000000	11.9636
CHEMBL524313	CNC[C@@H]1OCc2ccccc2[C@@H]1Oc1ccc(O)cc1C	IC50	'='	8	1	NET	0.493205	B (cell-based format)	0.561858	CHEMBL998745	Inhibition of norepinephrine uptake at human NET expressed in HEK293 cells	Test	24	2.993	66.9799	65.0091	354.056	665.732	2536.52	6412.56	50.72	632.806	9477.41	177479	3.51556e+06	7.09299e+07	1438796690	62.5435	235.073	1019.35	4767.28	23318.2	117545	605828	-1.3239	66.2707	34.0717	324.246	429.84	2096.5	4309.26	278.197	3516.62	48321.3	716736	1.13622e+07	1.90303e+08	3329141541	10.6859
CHEMBL448375	CNC[C@@H]1OCc2ccccc2[C@@H]1Oc1ccccc1Cl	IC50	'='	8	1	NET	0.493205	B (cell-based format)	0.561858	CHEMBL998745	Inhibition of norepinephrine uptake at human NET expressed in HEK293 cells	Training	23	3.795	63.6246	63.5783	337.866	647.045	2461.95	6316.75	30.49	219.553	1070.84	6531.63	39535.3	249396	1.59892e+06	62.9767	250.682	1158.63	5848.61	31352.3	175852	1.02205e+06	-1.0809	62.1673	29.8135	302.665	393.07	1973.93	4038.28	285.64	4501.03	99076.1	2.9435e+06	1.0363e+08	3920312829	152388000000	10.292
CHEMBL1830890	O=S1(=O)N(CCC2CNCCO2)c2cc(F)ccc2N1c1ccccc1F	IC50	'='	8	1	NET	0.493205	B (cell-based format)	0.561858	CHEMBL1831836	Displacement of [3H]nisoxetine from human NET expressed in MDCK-Net6 cells	Training	30	4.131	89.7155	106.179	542.413	1272.31	4888.06	15159.4	70.26	962.378	15481.6	288339	5.55694e+06	1.08497e+08	2130921811	73.8637	276.028	1207.37	5734.49	28656.4	148460	790902	-1.072	88.2002	65.4887	495.877	922.227	4115.24	11407.3	376.273	5434.95	90883.4	1.72583e+06	3.59691e+07	7.96022e+08	18263012236	12.9812
CHEMBL257335	C=C(F)CN(C)C(=O)[C@@]1(c2ccc3c(c2)OCCO3)C[C@H]1CN	IC50	'='	8.1	1	NET	0.493205	B (single protein format)	0.540117	CHEMBL930494	Inhibition of human NET	Training	25	1.906	75.2703	87.5626	489.945	1193.09	4868.85	15888.7	64.79	1131.12	23407.6	552010	1.35386e+07	3.39095e+08	8604928489	60.4802	232.98	1020.37	4815.24	23743.1	120579	625456	-1.1681	74.2924	66.4539	466.519	1036.85	4566.28	14457	299.192	4090.23	62981.5	1069704	1.95952e+07	379546622	7654268494	10.9852
CHEMBL219649	CCCC(c1ccc(Cl)c(Cl)c1)C1CCCCN1	IC50	'='	8.1	1	NET	0.493205	B (cell-based format)	0.561858	CHEMBL911129	Inhibition of [3H]NE uptake into human NET expressing HEK293 cells	Test	19	5.12	52.604	63.9612	288.746	609.34	2162.31	5789.67	12.03	122.36	555.473	3772.46	24727.7	170474	1.18673e+06	47.3701	199.668	994.524	5516.51	32669.3	201702	1.27972e+06	-0.8195	50.0791	24.7438	236.253	304.273	1481.22	2935.54	265.073	5293.3	150379	5.23446e+06	1.9783e+08	7696775131	302470000000	8.7195
CHEMBL1173532	COC[C@@]12CNCC[C@]1(c1ccc(Cl)c(Cl)c1)C2	IC50	'='	8.1	1	NET	0.493205	B (single protein format)	0.540117	CHEMBL4219662	Binding affinity to NET (unknown origin)	Training	20	3.716	63.738	99.8662	508.608	1517.2	6277.86	23111.1	21.26	176.957	817.546	5051.62	30809	198513	1.30538e+06	49.7283	219.522	1107.38	6158.32	36273.7	221969	1.39415e+06	-0.8654	62.1168	67.2264	461.808	1229.59	5556.09	19929.5	269.062	5354.87	152420	5.29242e+06	1.99273e+08	7730215391	303216000000	8.6346
CHEMBL257388	C#CCN(CC#C)C(=O)[C@@]1(c2ccsc2)C[C@H]1CN	IC50	'='	8.2	1	NET	0.493205	B (cell-based format)	0.561858	CHEMBL931354	Inhibition of norepinephrine uptake at human NET expressed in HEK293 cells	Training	20	1.032	57.0005	60.6016	378.399	953.779	4054.46	13753.4	74.57	1426.67	28661	632493	1.47297e+07	3.56547e+08	8860358053	54.8921	238.847	1146.43	5843.67	30895	167476	924039	-1.0845	56.2282	49.9979	370.193	890.678	3941.99	13198.2	256.238	3842.07	65078.1	1.19906e+06	2.33298e+07	4.70008e+08	9687739141	9.2011
CHEMBL306208	COC(=O)C1C(c2ccc(Cl)cc2)CC2CCC1N2C	IC50	'='	8.2	1	NET	0.493205	B (cell-based format)	0.561858	CHEMBL756263	Compound was tested for inhibition of [3H]NE binding to norepinephrine transporter HEK cells	Training	22	2.882	65.5701	67.9462	368.846	732.659	2779.43	7275.43	29.54	401.481	5412.5	89506	1.5209e+06	2.6098e+07	4.48897e+08	52.8691	214.194	984.532	4962.87	26664.4	150385	880632	-0.8677	64.1083	42.2207	336	537.921	2375.85	5634.22	273.63	4484.72	102592	3.07203e+06	1.07052e+08	4001447863	154217000000	9.6134
CHEMBL3323181	CN1Cc2cc(N3CCOCC3)ccc2[C@@H](c2ccc3sccc3c2)C1	IC50	'='	8.3	1	NET	0.493205	B (cell-based format)	0.561858	CHEMBL3379359	Displacement of [125I]-RTI-55 from recombinant NET (unknown origin) expressed in HEK cells by saturation binding analysis	Test	30	4.924	87.3309	95.2099	485.063	998.994	3701.64	9943.1	43.95	534.344	6213.97	86346.1	1.23351e+06	1.78851e+07	2.61146e+08	82.4473	325.854	1503.44	7520.47	39584.7	216174	1.21509e+06	-1.2596	86.1222	43.9313	427.912	563.681	2791.94	5698.96	340.313	4254.28	59002.6	907180	1.53092e+07	2.78857e+08	5381776710	12.776
CHEMBL404027	NC[C@@H]1C[C@@]1(C(=O)N1CCc2ccccc2C1)c1ccsc1	IC50	'='	8.3	1	NET	0.493205	B (cell-based format)	0.561858	CHEMBL931354	Inhibition of norepinephrine uptake at human NET expressed in HEK293 cells	Training	25	2.326	75.2518	86.2419	492.05	1210.55	4954.85	16218.5	74.57	1444.67	28673	632591	1.47298e+07	3.56547e+08	8860359630	62.4215	247.783	1109.69	5336.7	26798.3	138734	734870	-1.1077	74.197	60.2354	466.51	1012.89	4578.72	14412.7	292.27	3964.26	61876.6	1.08319e+06	2.05851e+07	4.128e+08	8561525020	10.7532
CHEMBL256667	NCC1CC1(C(=O)C1NCCc2ccccc21)c1ccccc1	IC50	'='	8.4	1	NET	0.493205	B (single protein format)	0.540117	CHEMBL932888	Inhibition of human NET	Training	26	2.651	77.7251	86.0007	503.32	1204.2	5041.82	16345.9	55.12	1116.79	23362.5	552475	1.3544e+07	3.39128e+08	8604768545	63.9542	245.093	1059.13	4922.73	23924	119993	616417	-1.2999	76.2504	59.4718	477.421	1018.89	4701.94	14678.4	284.227	3443.03	46077.4	677262	1.08182e+07	1.85037e+08	3334380354	11.27
CHEMBL255449	C=CCN(C(=O)[C@@]1(c2ccsc2)C[C@H]1CN)C1CC1	IC50	'='	8.7	1	NET	0.493205	B (cell-based format)	0.561858	CHEMBL931354	Inhibition of norepinephrine uptake at human NET expressed in HEK293 cells	Training	21	1.654	63.2921	77.63	437.523	1128.73	4621.98	15490.6	74.57	1432.67	28676.2	632557	1.47299e+07	3.56548e+08	8860361585	49.9323	206.077	942.989	4602.09	23344.1	121724	647963	-1.0303	62.2037	61.2624	418.377	1008.7	4365.3	14364.5	256.238	3685.12	60818	1.10844e+06	2.15528e+07	4.36358e+08	9061262687	9.2355
CHEMBL2407320	CCSCC(c1ccc(Cl)c(Cl)c1)C1CCNCC1.Cl	IC50	'='	8.7	1	NET	0.493205	B (cell-based format)	0.561858	CHEMBL2411004	Displacement of [3H]-norepinephrine from human NET expressed in CHO cells by TopCounting analysis	Test	20	5.486	54.5182	68.1509	299.439	652.148	2276.93	6232.52	37.33	444.406	4737.8	58000.5	732327	9.44825e+06	1.234e+08	57.7446	257.479	1330.04	7497.72	44550.9	273873	1.72267e+06	-0.8817	52.0859	24.5537	243.024	306.603	1514.14	2978.17	297.138	6126.37	170380	5.6982e+06	2.08411e+08	7936500548	307887000000	9.2195
CHEMBL214003	CCOc1ccccc1CC(c1ccccc1)N1CCCNCC1	IC50	'='	8.8	1	NET	0.493205	B (cell-based format)	0.561858	CHEMBL863613	Inhibition of [3H]NA reuptake at NA transporter in HEK293 cells	Training	26	5.214	67.6846	64.0342	327.475	585.7	2169.24	5285.76	24.5	184.456	839.415	5194.22	31805.4	205487	1.35206e+06	65.4088	236.803	981.203	4373.95	20414.9	98416.9	486245	-1.3909	66.1459	20.0247	295.353	292.71	1748.72	3018.79	296.238	3544.21	44362.3	579332	7.87823e+06	1.11396e+08	1635139628	11.8813
CHEMBL2364614	CN1Cc2cc(-c3ccc(N)nn3)ccc2[C@H](c2ccc3ccccc3c2)C1	IC50	'='	8.8	1	NET	0.493205	B (single protein format)	0.540117	CHEMBL4219662	Binding affinity to NET (unknown origin)	Training	32	4.507	94.0167	98.1195	519.03	1012.59	3845.37	9910.28	55.04	1021.77	20732.9	499375	1.25669e+07	3.22521e+08	8350945261	93.4293	384.318	1842.24	9597.35	52807	302759	1.79482e+06	-1.3428	92.1429	50.2949	458.344	609.51	2961.62	6011.04	344.284	3949.56	48246.3	625948	8.59196e+06	1.2413e+08	1875751145	13.6698
CHEMBL3323102	CN1Cc2ccccc2C(c2ccc3cc[nH]c3c2)C1	IC50	'='	8.8	1	NET	0.493205	B (cell-based format)	0.561858	CHEMBL3379359	Displacement of [125I]-RTI-55 from recombinant NET (unknown origin) expressed in HEK cells by saturation binding analysis	Training	23	3.483	67.0602	68.7302	363.484	712.422	2682.07	6991.33	19.03	194.161	1174.33	9744.74	80919	695102	6.03777e+06	61.3486	233.967	1034.78	4927.27	24508.4	125536	656995	-1.0472	66.0871	34.0506	329.82	441.756	2172.61	4516.66	244.206	2741.81	32415.2	401841	5.2032e+06	7.01224e+07	9.8021e+08	9.8097
CHEMBL4762043	COC(C)C(=O)NC[C@@H]1CNCCO[C@H]1c1ccc(Cl)c(F)c1.Cl	IC50	'='	8.8	1	NET	0.493205	B (cell-based format)	0.561858	CHEMBL4717570	Inhibition of human NET expressed in CHO-K1 cells assessed as inhibition of [3H]-norepinephrine reuptake measured after 45 mins by Microscintillation counting analysis	Test	24	2.856	65.5405	63.1898	344.181	648.638	2424.74	6088.37	59.59	585.299	6669.03	97793	1.57923e+06	2.65573e+07	4.53383e+08	58.3918	224.408	1011.8	5031.47	26815.1	150614	880914	-1.2228	64.2499	35.5649	308.382	423.375	1923.28	3943.95	322.634	5466.07	121793	3.45713e+06	1.15055e+08	4172986746	157974000000	11.0241
CHEMBL1175	CNCC[C@H](Oc1cccc2ccccc12)c1cccs1	IC50	'='	8.9	1	NET	0.493205	B (single protein format)	0.540117	CHEMBL932888	Inhibition of human NET	Training	23	4.51	61.2448	63.9667	313.533	630.99	2268.62	6021.18	49.5	573.706	6641.17	89452.6	1.25567e+06	1.80391e+07	2.62219e+08	62.9585	244.51	1084.33	5177.82	25922.6	134318	714751	-1.0811	60.1259	23.2974	279.364	328.093	1732.67	3334.99	278.264	3713.5	54797	889182	1.56547e+07	293810407	5778385247	10.3813
CHEMBL218999	CC(C)CC(c1ccc(Cl)c(Cl)c1)C1CCCCN1	IC50	'='	9	1	NET	0.493205	B (cell-based format)	0.561858	CHEMBL911129	Inhibition of [3H]NE uptake into human NET expressing HEK293 cells	Training	20	5.417	56.6755	74.5108	323.602	702.151	2436.87	6533.23	12.03	126.36	561.473	3792.46	24767.7	170586	1.18698e+06	48.9763	206.265	1023.78	5642.55	33192.5	203827	1.28825e+06	-0.8675	54.0814	30.0724	254.811	339.136	1580.04	3151.05	277.084	5441.55	152178	5.25445e+06	1.98e+08	7696795899	302421000000	9.0754
CHEMBL1173597	CCC[C@@H]1NC(C)(C)CO[C@@]1(O)c1cccc(Cl)c1	IC50	'='	9	1	NET	0.493205	B (cell-based format)	0.561858	CHEMBL1769985	Inhibition of human NET in HEK293 cells assessed as inhibition of [3H]norepinephrine uptake	Training	20	3.301	62.6899	83.7976	423.608	1018.64	3896.45	11674.6	41.49	584.21	9368.47	179229	3.57995e+06	7.25704e+07	1477897314	45.1603	183.179	870.899	4559.43	25340.1	146850	877541	-1.0813	60.1987	58.0013	378.519	819.255	3403.02	9904.57	261.619	4404.73	101166	3.02586e+06	1.0566e+08	3964117621	153295000000	8.872
CHEMBL463585	CCCCC1(c2ccc3[nH]ccc3c2)CCNC1	IC50	'='	9	1	NET	0.493205	B (single protein format)	0.540117	CHEMBL4219662	Binding affinity to NET (unknown origin)	Test	20	3.633	57.3192	65.8168	342.727	803.227	3073.96	9371.38	27.82	253.023	1652.06	12991	103389	849709	7.11121e+06	43.9275	160.227	672.715	3093.33	15061	76275.2	397171	-1.0391	56.1069	35.0268	318.194	579.923	2670.33	7270.43	220.185	2588.22	32277.5	424718	5.87017e+06	8.48793e+07	1278680079	8.8393
CHEMBL1683875	CCN(C)CC1(c2ccc(Cl)c(Cl)c2)CCCCC1	IC50	'='	9	1	NET	0.493205	B (single protein format)	0.540117	CHEMBL1686716	Inhibition of human recombinant Norepinephrine transporter	Training	20	5.374	58.5068	84.578	372.18	937.744	3393.39	10517.4	3.24	59.4992	77.6991	401.323	991.572	3840.54	11864.3	50.1646	215.181	1077.67	5975.5	35178.5	215332	1.35345e+06	-0.8194	56.0616	42.3697	316.206	598.063	2612.42	7165.72	277.084	5478.94	153612	5.2928e+06	1.98886e+08	7715739366	302808000000	9.0713
CHEMBL246920	Clc1cccc(CN(CC2CC2)[C@H]2CCNC2)c1Cl	IC50	'='	9	1	NET	0.493205	B (cell-based format)	0.561858	CHEMBL902423	Inhibition of [3H]NA from human NET expressed in HEK293 cells	Training	21	4.376	59.9478	75.1384	347.566	763.511	2692.24	7331.72	15.27	133.86	585.607	3730.92	23616.3	158521	1.08295e+06	53.4807	224.331	1110.44	6059.16	35238.7	214188	1.34327e+06	-0.9079	58.0944	35.5325	286.519	412.226	1814.45	3762.63	279.08	5319.87	148489	5.17439e+06	1.96438e+08	7667377366	301859000000	9.2372
CHEMBL551573	Clc1cccc(OC(c2ccccn2)[C@@H]2CCNC2)c1Cl	IC50	'='	9	1	NET	0.493205	B (cell-based format)	0.561858	CHEMBL1024552	Inhibition of [3H]NA uptake at human NET expressed in HEK293 cells	Training	23	4.373	64.0849	67.3193	344.356	689.567	2562.8	6733.64	34.15	260.033	1455.18	9716.33	65137.8	450673	3.16769e+06	62.7017	263.83	1288.28	6896.35	39263.4	233642	1.43647e+06	-0.911	62.1373	30.7055	299.109	399.863	1923.12	3967.19	307.09	5715.52	154039	5.25158e+06	1.97505e+08	7682064820	302061000000	10.254
CHEMBL497679	CNC[C@@H]1OCc2ccccc2[C@@H]1Oc1cccc(Cl)c1C	IC50	'='	9	1	NET	0.493205	B (cell-based format)	0.561858	CHEMBL995197	Inhibition of norepinephrine uptake at human NET expressed in HEK cells	Test	24	4.021	67.6837	72.1366	373.296	753.601	2831.57	7518.21	30.49	223.553	1076.84	6559.63	39605.3	249634	1.59965e+06	65.2756	259.673	1205.56	6119.66	32976.5	185762	1.08331e+06	-1.1027	66.1656	35.5358	329.885	459.586	2200.66	4700.03	297.651	4681.34	102090	2.99548e+06	1.04528e+08	3935678818	152649000000	10.7027
CHEMBL471519	CNCC[C@H](c1ccccc1)n1c(=O)n(-c2ccccc2)c2ccccc21	IC50	'='	9	1	NET	0.493205	B (cell-based format)	0.561858	CHEMBL962312	Inhibition of norepinephrine uptake at human NET expressed in MDCK-Net6 cells	Training	30	5.011	83.972	85.6772	452.083	926.582	3551.56	9948.54	38.96	461.949	5758.69	91744.5	1.53342e+06	2.61276e+07	4.47957e+08	79.8784	301.995	1297.23	5954.92	28479.7	140191	705578	-1.3062	82.1344	39.9671	412.083	588.433	2951.52	6835.43	334.266	4024.71	52444.9	739396	1.12361e+07	1.82562e+08	3135662158	13.3089
CHEMBL4740331	CNCC[C@H](Oc1cccc(N2CCN(C)c3ncncc3C2=O)c1)c1cccs1	IC50	'='	9	1	NET	0.493205	B (cell-based format)	0.561858	CHEMBL4714159	Inhibition of human NET expressed in HEK293 cells assessed as reduction in ASP+ uptake incubated for 20 mins before ASP+ addition and measured after 90 mins by scintillation counting method	Training	33	3.896	91.6284	90.2074	495.668	986.073	3736.32	9873.37	98.83	1068.24	13058.8	186243	2.82809e+06	4.44231e+07	7.11162e+08	90.7201	357.743	1609.75	7760.75	39033.6	202199	1.07082e+06	-1.385	90.2153	45.6155	440.448	598.744	2867.46	6044.73	398.333	5315.83	78333	1.26332e+06	2.19744e+07	4.05444e+08	7815349379	14.669
CHEMBL442272	FC(F)(F)c1ccccc1CN(C1CCOCC1)[C@H]1CCNC1	IC50	'='	9	1	NET	0.493205	B (cell-based format)	0.561858	CHEMBL902423	Inhibition of [3H]NA from human NET expressed in HEK293 cells	Training	25	3.946	71.1213	84.694	428.275	991.341	3769.87	11304.3	24.5	188.456	852.81	5165.41	31336.2	201093	1.32065e+06	53.7273	193.162	798.988	3568.58	16765.5	81784.1	410841	-1.1355	70.1657	46.3858	375.943	640.612	2861.61	7167.49	305.19	4197.23	65178.5	1.13138e+06	2.15047e+07	4.37022e+08	9299545203	11.0547
CHEMBL1644609	N#Cc1ccccc1-c1cccc(O[C@H]2C[C@@H]3CC[C@H](C2)N3)n1	IC50	'='	9	1	NET	0.493205	B (cell-based format)	0.561858	CHEMBL1647512	Inhibition of [3H]noradrenalin reuptake at NET expressed in MDCK cells scintillation counting	Test	26	3.902	73.5612	74.772	388.306	737.898	2728.85	6863.75	57.94	835.997	15052.3	333068	7.76049e+06	183739515	4370309972	62.5618	240.867	1046.35	4875.54	23698	118693	608519	-0.9502	72.1318	35.3049	345.787	421.288	2116.28	4006.41	286.223	3340.98	41589.1	555386	7.98699e+06	1.2359e+08	2044314765	11.314
CHEMBL1084291	O=S1(=O)N(CCC(O)CNC2CC2)c2ccccc2N1c1ccccc1	IC50	'='	9	1	NET	0.493205	B (cell-based format)	0.561858	CHEMBL1120739	Inhibition of human NET-mediated norepinephrine uptake in MDCK-Net6 cells	Training	29	3.495	86.0957	100.287	514.72	1197.17	4593.75	14211.1	81.26	1325.03	23634.4	457981	9.02635e+06	1.79145e+08	3567982314	70.8597	265.8	1161.13	5489.22	27263.1	140360	743637	-1.3526	84.2393	62.7307	472.536	876.471	3901.23	10768.3	350.287	4753.25	73680	1.30312e+06	2.57385e+07	5.5058e+08	12407653068	12.5705
CHEMBL3317703	CCC1NCCCN(c2ccc3ccccc3c2)C1=O.Cl	IC50	'='	9.2	1	NET	0.493205	B (cell-based format)	0.561858	CHEMBL3369978	Inhibition of [3H]norepinephrine reuptake at human NET expressed in CHO cells after 45 mins by scintillation counting	Training	22	4.233	61.8443	67.7206	334.926	692.69	2514.68	6799.17	32.34	427.245	5677.25	91389.6	1.53007e+06	2.60553e+07	4.46365e+08	56.3484	209.898	908.676	4263.55	21017.2	107165	560242	-0.9715	60.1225	29.6216	293.522	384.215	1886.5	3846.83	248.195	3034.46	40294.6	580018	8.98855e+06	1.4835e+08	2574858312	9.792
CHEMBL2407319	CSCC(c1ccc(Cl)c(Cl)c1)C1CCNCC1.Cl	IC50	'='	9.3	1	NET	0.493205	B (cell-based format)	0.561858	CHEMBL2411004	Displacement of [3H]-norepinephrine from human NET expressed in CHO cells by TopCounting analysis	Training	19	5.128	52.3541	66.0568	291.894	641.314	2245.63	6181.2	37.33	442.406	4699.85	57354.4	721952	9.28738e+06	1.20961e+08	56.5444	262.93	1408.43	8198.46	50181.6	317274	2.04986e+06	-0.8379	50.0853	24.9335	236.977	308.673	1493.66	2987.46	285.127	6100.54	175781	5.97233e+06	218600159	8274223551	318459000000	8.7195
CHEMBL204254	CCCC(C(=O)c1cccc(C)c1)N1CCCC1	IC50	'='	9.4	1	NET	0.493205	F (cell-based format)	0.490196	CHEMBL859244	Inhibition of [3H] norepinephrine uptake into human NET expressed in HEK293 cells	Test	19	3.909	51.7388	55.8618	266.988	529.97	1863.48	4774.38	20.31	344.884	5142.54	87710.1	1.50367e+06	2.58452e+07	4.44355e+08	44.5482	161.398	677.426	3098.65	14950.2	74750.2	383303	-0.847	50.1161	24.7184	235.646	315.166	1480.68	3066.5	222.177	2828.91	39150.1	584935	9.33467e+06	1.57141e+08	2757017217	8.7195
CHEMBL410015	NC[C@@H]1C[C@@]1(C(=O)N1CCc2sccc2C1)c1ccc2c(c1)OCO2	IC50	'='	9.4	1	NET	0.493205	B (single protein format)	0.540117	CHEMBL930494	Inhibition of human NET	Training	29	2.446	89.2338	99.748	575.779	1381.22	5627.71	18036.3	93.03	1543.87	29258.9	636580	1.47644e+07	356942999	8865903929	69.2918	271.693	1207.11	5769.79	28842.4	148860	787068	-1.1588	88.2313	71.869	548.73	1159.9	5187.48	15890.3	336.28	4450.25	66706.7	1.11096e+06	2.00508e+07	3.8302e+08	7602871024	12.2195
CHEMBL599608	CNC[C@@H](O)[C@H](c1ccccc1)N1CCc2ccccc21.Cl	IC50	'='	9.7	1	NET	0.493205	B (cell-based format)	0.561858	CHEMBL1072383	Inhibition of norepinephrine uptake at human NET expressed in MDCK-Net6 cells	Training	23	3.38	63.5302	62.1523	335.707	666.997	2546.85	6893.64	35.5	547.112	8965.37	174539	3.49854e+06	7.08335e+07	1438305284	61.0556	228.71	984.406	4545.61	21922.6	109040	555397	-1.3651	62.2324	27.2155	302.343	398.962	2035.47	4355.17	260.205	3204.71	43017.7	627710	9.88158e+06	1.65839e+08	2926536238	10.3089
CHEMBL3703742	Fc1cc2c(cc1-c1ccc(OC(F)F)nn1)CNCC2c1ccc(Cl)c(Cl)c1	IC50	'='	9.8	1	NET	0.493205	B (cell membrane format)	0.237037	CHEMBL3707933	Radioligand Binding Assay: Compounds were dissolved in 100% DMSO at a concentration 100 times the desired highest assay concentration, serially diluted 1:3 in 100% DMSO, and 1.0 ul/well of each solution was dispensed to a Nunc polypropylene, round bottom, 384-well plate. 100% inhibition is defined with 1.0 ul/well of 10 mM desipramine dissolved in DMSO. 50 ul/well of a 2x membrane preparation (0.…	Training	32	5.716	95.0103	113.178	557.252	1172.11	4335.55	11584.1	47.04	456.185	3723.56	39657.2	460441	5.68375e+06	7.2394e+07	91.5165	394.841	2014.86	11229.7	66133.5	404624	2.54543e+06	-0.9279	92.1291	60.6911	466.688	697.19	3094.02	6736.25	426.135	7733.35	194628	6.14205e+06	2.17788e+08	8151432851	313006000000	13.9187
CHEMBL1684047	CC(N(C)C)C1(c2ccc(Cl)c(Cl)c2)CCCCC1	IC50	'='	10	1	NET	0.493205	B (single protein format)	0.540117	CHEMBL3773323	Inhibition of recombinant human norepinephrine transporter assessed as reduction in [3H]-NA reuptake	Test	20	4.863	60.3724	86.8993	394.753	1013.35	3757.93	11918.7	3.24	61.4992	83.6991	435.963	1134.84	4512.08	14745.3	50.0968	218.651	1100.46	6113.66	35988.9	219997	1.3799e+06	-0.8126	58.0625	48.3275	341.205	705.603	3031.82	8882.44	277.084	5506.3	154402	5.30782e+06	1.99112e+08	7718431906	302826000000	8.9709
CHEMBL4228747	Cc1cc2cc(OC3C[C@@H]4CC[C@H](C3)N4)ccc2oc1=O	IC50	'='	10	1	NET	0.493205	B (single protein format)	0.540117	CHEMBL4219662	Binding affinity to NET (unknown origin)	Training	24	3.054	71.0343	74.0961	382.806	737.415	2687.21	6760.52	51.47	562.672	6632.98	98516.3	1.59066e+06	2.67005e+07	4.55223e+08	54.3718	201.374	858.264	3963.8	19181.7	95801.9	489810	-0.8498	70.145	41.5096	346.596	459.775	2139.47	4196.53	266.187	3164.08	40530.9	560941	8.37178e+06	1.33837e+08	2268418840	10.1698
CHEMBL576758	CCc1cn([C@@H](c2cccc(F)c2)[C@H](O)CNC)c2ccccc12	IC50	'='	10	1	NET	0.493205	B (cell-based format)	0.561858	CHEMBL1044082	Inhibition of human NET expressed in MDCK-Net6 cells	Training	26	3.95	73.9282	76.945	406.893	826.803	3145.87	8568.82	37.19	561.715	9005.49	174728	3.4993e+06	7.0837e+07	1438322542	65.4583	243.883	1050.14	4870.72	23624	118173	605100	-1.365	72.2535	39.7951	364.012	533.299	2518.24	5716.73	303.225	4000.26	59713.2	994643	1.80678e+07	3.49506e+08	7061851083	11.6514
CHEMBL2171415	CCCOC(c1ccc(Cl)c(Cl)c1)C1CNC1.Cl	IC50	'='	10	1	NET	0.493205	B (cell-based format)	0.561858	CHEMBL2174644	Inhibition of human NET expressed in HEK293 cells assessed as inhibition of noradrenaline reuptake after 30 mins by fluorescence assay	Training	18	4.316	50.2036	59.6552	287.721	601.639	2187.53	5835.21	21.26	162.957	803.236	5036.93	31538.2	205903	1.36761e+06	47.9033	202.718	1017.86	5661.08	33510.8	206409	1.30549e+06	-0.8206	48.1209	25.2846	240.181	318.027	1542.88	3109.45	257.051	5246.82	150480	5.24478e+06	1.98083e+08	7701694641	302557000000	8.2195
CHEMBL2338041	Clc1cc(Cl)c(Cl)c(O[C@H](c2ccccc2)[C@@H]2CCNC2)c1	IC50	'='	10	1	NET	0.493205	B (cell-based format)	0.561858	CHEMBL2343890	Inhibition of human recombinant NET expressed in HEK293 cells assessed as inhibition of [3H]NE reuptake	Test	24	6.158	68.7745	87.8724	392.852	871.808	3042.27	8408.68	21.26	180.957	829.081	5241.04	32453	211258	1.39574e+06	69.5096	302.962	1546.95	8650.47	51191.2	314457	1.98161e+06	-0.8883	66.1242	36.77	322.241	449.275	2073.69	4358.03	340.547	7142.24	213470	7.65645e+06	2.93454e+08	11488036703	452695000000	10.6479
CHEMBL1683889	CN(C)CC1(c2ccc(F)c(Cl)c2)CCCCC1	IC50	'='	10	1	NET	0.493205	B (single protein format)	0.540117	CHEMBL1686716	Inhibition of human recombinant Norepinephrine transporter	Training	19	4.216	55.6469	78.4262	350.514	876.225	3191.42	9895.49	3.24	57.4992	74.4591	386.658	937.473	3630.05	11073.7	45.3537	184.357	870.716	4551.01	25282	146484	875184	-0.7806	54.0856	43.0719	306.394	595.351	2565.35	7129.99	248.619	4288.9	101783	3.09806e+06	1.08344e+08	4043912452	155442000000	8.5333
CHEMBL3323096	CN1Cc2ccccc2C(c2ccc3ccsc3c2)C1	IC50	'='	10	1	NET	0.493205	B (cell-based format)	0.561858	CHEMBL3379356	Displacement of [3H]Nisoxetine from human NET expressed in HEK293E cells after 1 hr by liquid scintillation counting	Training	23	4.019	67.2193	73.908	371.872	763.794	2821.65	7571.54	31.48	468.248	5913.83	84813.6	1.22548e+06	1.78416e+07	2.60905e+08	66.4407	269.085	1264.04	6418.33	34220.7	189020	1.07361e+06	-0.908	66.0584	35.0702	329.956	448.924	2180.02	4574.31	262.264	3338.55	47762.1	763800	1.34211e+07	2.53337e+08	5029431709	9.8097
CHEMBL4764742	CNCC[C@H](Oc1cccc(N2CCN(C)c3nc(C)ncc3C2=O)c1)c1cccs1	IC50	'='	10	1	NET	0.493205	B (cell-based format)	0.561858	CHEMBL4714159	Inhibition of human NET expressed in HEK293 cells assessed as reduction in ASP+ uptake incubated for 20 mins before ASP+ addition and measured after 90 mins by scintillation counting method	Training	34	4.163	95.6997	96.3495	518.394	1029.21	3868.08	10175.5	98.83	1072.24	13103.4	186703	2.83258e+06	4.44657e+07	7.11558e+08	92.0575	362.958	1643.27	7983.5	40477.5	211377	1.1284e+06	-1.3727	94.22	51.2617	463.687	643.749	3010.01	6375.72	410.343	5480.14	80848.3	1.30478e+06	2.26842e+07	4.1778e+08	8030285247	15.0629
CHEMBL462402	CNCC1(O)Cc2ccccc2C1Sc1ccccc1C	IC50	'='	10	1	NET	0.493205	B (cell-based format)	0.561858	CHEMBL963839	Inhibition of norepinephrine uptake at human NET transfected in HEK cells	Test	23	3.361	67.5797	77.7876	400.927	895.074	3394.78	9884.02	57.56	867.658	13280.9	232357	4.28366e+06	8.17727e+07	1596519945	64.267	261.497	1232.19	6304.03	34033.8	191218	1.10883e+06	-1.2362	66.2198	45.93	372.038	676.161	3050.32	8222.53	278.264	3787.34	57194.8	938884	1.64004e+07	299401720	5635666073	10.138
CHEMBL220195	COC(=O)C(c1ccc(Cl)c(Cl)c1)C1CCCCN1	IC50	'='	10	1	NET	0.493205	B (cell-based format)	0.561858	CHEMBL911129	Inhibition of [3H]NE uptake into human NET expressing HEK293 cells	Training	20	3.594	56.2792	60.1475	307.474	605.011	2264.17	5838.52	38.33	460.342	5889.8	92858.5	1.5446e+06	2.62643e+07	450070082	52.9902	224.333	1110.55	6064.37	35280.1	214285	1.34113e+06	-0.8134	54.1291	31.8305	265.962	389.023	1761.61	3859.84	285.061	5737.01	160229	5.44927e+06	2.0244e+08	7794547652	304526000000	9.1302
CHEMBL2337600	FC(F)(F)c1ccc(O[C@H](c2ccccc2)[C@H]2CCNC2)cc1	IC50	'='	10	1	NET	0.493205	B (cell-based format)	0.561858	CHEMBL2343890	Inhibition of human recombinant NET expressed in HEK293 cells assessed as inhibition of [3H]NE reuptake	Training	25	5.217	71.5032	94.6918	435.558	1051.52	3819.04	11525.8	21.26	184.957	841.081	5293.04	32619.9	211731	1.39629e+06	60.1169	223.875	958.429	4399.16	21061.7	103799	522639	-1.0112	70.1381	47.7606	373.273	632.137	2775.73	6815.33	303.194	4137.29	63873.4	1.10646e+06	2.10609e+07	4.29433e+08	9173113192	11.0378
CHEMBL2338034	Fc1cc(Cl)ccc1O[C@@H](c1ccccc1)[C@H]1CCNC1	IC50	'='	10	1	NET	0.493205	B (cell-based format)	0.561858	CHEMBL2343890	Inhibition of human recombinant NET expressed in HEK293 cells assessed as inhibition of [3H]NE reuptake	Training	23	5.075	63.7793	73.3644	341.398	704.127	2462.95	6446.2	21.26	176.957	823.081	5213.04	32383	211014	1.39495e+06	60.6198	238.599	1095.39	5513.72	29546	165832	964559	-0.9517	62.1442	30.3502	293.932	375.945	1822.8	3597.26	288.639	4633.83	103640	3.08115e+06	1.07464e+08	4021885021	155000000000	10.2372
CHEMBL132955	OC1(c2ccc(Cl)cc2)c2cc(Cl)c(Cl)cc2C2=NCCN21	IC50	'='	10	1	NET	0.493205	F (cell-based format)	0.490196	CHEMBL756262	Inhibition of NE uptake in HEK cells expressing human noradrenaline transporter (hNET)	Test	25	5.172	81.2553	113.346	550.638	1403.29	5336.88	17073.9	35.83	567.137	9140.67	177495	3.55968e+06	7.22216e+07	1470448859	74.8401	335.107	1749.8	9902.95	58836.8	360962	2.26433e+06	-0.7852	78.1589	66.5501	471.748	977.829	4244.67	12633.8	342.543	7172.64	215325	7.71828e+06	2.95068e+08	11525852048	453543000000	10.5139
CHEMBL3310482	Fc1cc(C(CC2CNC2)Oc2ccccc2)ccc1Cl	IC50	'='	10.6	1	NET	0.493205	B (cell-based format)	0.561858	CHEMBL3363899	Inhibition of norepinephrine reuptake at human NET expressed in HEK293 cells after 15 mins by fluorescence neurotransmitter transporter assay	Training	23	5.075	63.712	74.7089	348.667	709.745	2499.28	6429.02	21.26	176.957	823.081	5217.04	32467.2	212086	1.40655e+06	60.6198	238.56	1096.54	5525.82	29596.3	165845	962946	-0.9545	62.14	30.0439	297.193	348.097	1771.19	3146.44	288.639	4625.82	103411	3.07648e+06	1.0737e+08	4019610462	154926000000	10.2203
CHEMBL563518	CNC[C@@H](O)[C@H](c1ccccc1)n1c(=O)n(C(C)C)c2ccccc21	IC50	'='	10.8	1	NET	0.493205	B (cell-based format)	0.561858	CHEMBL1055025	Inhibition of [3H]nisoxetine binding to human NET expressed in MDCK-Net6 cells by plate scintillation counting	Training	27	3.198	78.1499	77.9237	435.549	882.615	3472.98	9650.15	59.19	865.202	14165.3	262654	5.00957e+06	9.68122e+07	1885258852	67.8619	254.116	1088.17	4982.96	23777.8	116833	587285	-1.4086	76.2551	45.6894	396.369	635.657	2939.9	7241.72	314.233	4074.21	58381	910938	1.5206e+07	2.67006e+08	4863122203	12.0577
CHEMBL321067	Cc1ccc([C@H]2C[C@H]3CCC4C2[C@@](O)(c2ccccc2)CN43)cc1	IC50	'='	11	1	NET	0.493205	B (cell-based format)	0.561858	CHEMBL751376	The compound was tested for inhibition of [3H]norepinephrine uptake in HEK cells by expressing cDNA for human norepinephrine transporter	Training	28	3.842	87.8937	96.6174	529.533	1151.85	4526.28	13151.5	23.47	498.752	8572.68	173507	3.52897e+06	7.19496e+07	1467243117	63.831	244.937	1054.02	4887.73	23664.8	117997	601203	-1.2765	86.1906	61.7011	500.143	927.489	4241.23	11768.9	294.241	3351.14	41258.1	547297	7.78529e+06	1.17953e+08	1886855779	11.6657
CHEMBL1812741	CCc1cc([C@H]2[C@@H](c3ccc(C)cc3)C[C@@H]3CC[C@H]2N3C)on1	IC50	'='	11	1	NET	0.493205	B (cell-based format)	0.561858	CHEMBL1815454	Inhibition of human NET expressed in HEK293 cells assessed as inhibition of [3H]NE reuptake after 10 mins by scintillation counting	Test	26	3.329	77.3366	76.5006	428.561	830.07	3188.95	8228.01	29.27	333.592	3041.32	35942.8	447141	5.7644e+06	7.55036e+07	56.6638	217.209	923.075	4231.71	20264.2	99945.3	503417	-0.9873	76.0965	46.5654	395.4	601.845	2736.86	6256.17	284.227	3367.18	43021.2	587621	8.48788e+06	1.28236e+08	2006589375	11.169
CHEMBL402057	CN(C)Cc1ccccc1Oc1ccc(Cl)cc1Cl	IC50	'='	11	1	NET	0.493205	B (cell-based format)	0.561858	CHEMBL948897	Inhibition of [3H]NA uptake at human NA transporter expressed in HEK293 cells	Training	20	4.498	56.0019	69.1569	303.831	635.712	2179.04	5699.86	12.47	100.096	342.112	1908.08	9944.95	56534	324249	61.6098	262.998	1316.99	7192	41441	247670	1.51953e+06	-0.7722	54.0879	30.9571	251.14	327.575	1503.03	2906.18	281.073	5532.66	153918	5.28706e+06	1.98624e+08	7709302450	302692000000	9.0586
CHEMBL382673	CN[C@H]1CC[C@H](c2ccc(Cl)c(Cl)c2)c2ccc(S(N)(=O)=O)cc21	IC50	'='	11	1	NET	0.493205	B (cell-based format)	0.561858	CHEMBL862356	Inhibition of noradrenaline re-uptake at human noradrenaline transporter expressed in HEK293 cells	Training	26	3.597	80.7422	99.2909	490.65	1117.9	4065.49	11636.4	80.57	1679.8	37520.1	924876	2.37348e+07	6.26724e+08	16898563753	74.8509	322.645	1635.1	9068.22	53085.9	321882	1.9994e+06	-1.0907	78.1496	64.5036	440.338	812.555	3365.94	8577.02	367.165	7212.44	192083	6.20012e+06	2.20775e+08	8248337842	315820000000	11.3079
CHEMBL3323104	CN1Cc2ccccc2C(c2ccc3[nH]ncc3c2)C1	IC50	'='	11	1	NET	0.493205	B (cell-based format)	0.561858	CHEMBL3379359	Displacement of [125I]-RTI-55 from recombinant NET (unknown origin) expressed in HEK cells by saturation binding analysis	Training	23	2.64	67.0022	63.2947	361.343	677.457	2634.48	6706.64	31.92	379.004	3976.09	51923	712713	1.00953e+07	145139021	64.5407	254.528	1154.39	5600.67	28257.4	146398	773672	-1.0161	66.0997	34.641	330.978	448.156	2189.46	4582.63	246.202	2793.74	33442.5	420123	5.51149e+06	7.516e+07	1060904656	9.8097
CHEMBL576170	CNC[C@@H](O)[C@H](c1cccc(F)c1)n1ccc2ccccc21	IC50	'='	11	1	NET	0.493205	B (cell-based format)	0.561858	CHEMBL1044082	Inhibition of human NET expressed in MDCK-Net6 cells	Test	24	3.471	67.7046	68.3663	364.858	719.473	2737.03	7251.12	37.19	555.715	8999.49	174690	3.49921e+06	7.08366e+07	1438321302	61.7258	231.067	993.826	4592.55	22165	110236	560811	-1.2961	66.2486	34.0715	326.233	455.796	2193.74	4795.78	279.204	3649.64	53908	892285	1.62148e+07	3.15643e+08	6441672359	10.7027
CHEMBL497845	CNC[C@@H]1OCc2ccccc2[C@@H]1Oc1cc(F)ccc1C	IC50	'='	11	1	NET	0.493205	B (cell-based format)	0.561858	CHEMBL995197	Inhibition of norepinephrine uptake at human NET expressed in HEK cells	Training	24	3.56	67.1842	69.3671	361.947	701.797	2627.14	6727.08	30.49	223.553	1076.84	6555.63	39585.3	249550	1.59933e+06	61.6649	230.352	994.874	4633.13	22556.4	113161	580546	-1.1071	66.1894	35.5748	325.406	439.903	2112.56	4381.04	281.197	3645.6	52505.9	837874	1.46585e+07	2.76591e+08	5529095813	10.6859
CHEMBL454674	CNC[C@]1(O)Cc2ccccc2[C@@H]1Oc1ccccc1F	IC50	'='	11	1	NET	0.493205	B (cell-based format)	0.561858	CHEMBL963839	Inhibition of norepinephrine uptake at human NET transfected in HEK cells	Training	23	2.967	67.4372	73.7496	393.124	852.422	3273.1	9400.76	41.49	590.21	9284.29	178037	3.5588e+06	7.21441e+07	1468511701	58.0149	219.719	953.814	4442.38	21569.8	107760	550123	-1.1762	66.2725	47.2087	374.457	690.145	3088.39	8380.64	269.186	3545.24	52527.4	866598	1.56265e+07	3.01435e+08	6101643977	10.138
CHEMBL403090	CNCc1cc(N2CCCS2(=O)=O)ccc1Oc1ccc(Cl)cc1C	IC50	'='	11	1	NET	0.493205	B (cell-based format)	0.561858	CHEMBL948897	Inhibition of [3H]NA uptake at human NA transporter expressed in HEK293 cells	Training	27	3.657	80.0694	95.9742	476.726	1082.33	3959.52	11424.9	67.02	944.354	15397.7	287700	5.548e+06	1.08313e+08	2126746974	74.9409	298.802	1416.23	7355.24	40399.7	230506	1.35196e+06	-1.0333	78.1557	58.9145	426.791	758.221	3235.46	8230.45	359.722	6017.23	132450	3.71139e+06	1.21763e+08	4355389725	162945000000	11.903
CHEMBL1204414	CNCCCC1Cc2cc(F)ccc2N(c2ccccc2F)S1(=O)=O.Cl	IC50	'='	11	1	NET	0.493205	B (cell-based format)	0.561858	CHEMBL1101480	Inhibition of norepinephrine uptake at human NET expressed in MDCK-Net6 cells	Test	27	3.602	79.7079	93.4877	475.369	1087.96	4104.22	12288.7	57.79	901.757	15127.5	286182	5.53927e+06	1.08268e+08	2126616170	67.0906	251.921	1101.73	5224.85	26011.8	133838	705589	-0.9919	78.1836	60.9117	441.987	844.802	3661.79	10179.5	346.267	5171.63	89570.3	1.74733e+06	3.69826e+07	8.23355e+08	18891447787	11.9467
CHEMBL219116	COC(=O)C(c1ccc(Cl)cc1)C1CCCCN1	IC50	'='	11	1	NET	0.493205	B (cell-based format)	0.561858	CHEMBL911129	Inhibition of [3H]NE uptake into human NET expressing HEK293 cells	Training	19	2.972	51.7737	48.8202	264.638	467.846	1784.6	4225.33	38.33	456.342	5883.8	92830.5	1.54453e+06	2.62641e+07	450069396	47.7111	189.238	870.367	4419.87	24051	137732	819216	-0.8751	50.128	25.1424	237.57	313.767	1518.11	3136.35	249.608	4256.33	99754.7	3.02728e+06	1.06255e+08	3986721099	153945000000	8.7195
CHEMBL247538	COc1cccc(CN(C2CCOCC2)[C@H]2CCNC2)c1C	IC50	'='	11	1	NET	0.493205	B (cell-based format)	0.561858	CHEMBL902423	Inhibition of [3H]NA from human NET expressed in HEK293 cells	Training	24	3.162	64.808	58.1217	330.021	605.99	2318.09	5789.1	33.73	225.053	1086.77	6465.53	38827	243977	1.56805e+06	54.5952	195.228	798.072	3530.86	16470.9	79923.3	399871	-1.3179	64.1754	26.6669	304.824	372.973	1912.99	3738.19	276.205	3410.81	45086.6	635912	9.53081e+06	151000027	2512725372	10.792
CHEMBL372312	CCC[C@@H](C(=O)c1ccc(C)cc1)N1CCCC1	IC50	'='	11.3	1	NET	0.493205	F (cell-based format)	0.490196	CHEMBL859244	Inhibition of [3H] norepinephrine uptake into human NET expressed in HEK293 cells	Training	19	3.909	51.7388	55.8618	266.968	530.638	1860.1	4748.37	20.31	344.884	5142.54	87710.1	1.50367e+06	2.58452e+07	4.44355e+08	44.5482	161.398	677.426	3098.62	14950.6	74757.5	383336	-0.8471	50.1158	24.6985	235.59	314.708	1473.51	3034.56	222.177	2828.91	39150.1	584919	9.33381e+06	1.57113e+08	2756306813	8.7195
CHEMBL559610	CCn1c(=O)n([C@@H](c2ccccc2)[C@H](O)CNC)c2c(F)cccc21	IC50	'='	11.4	1	NET	0.493205	B (cell-based format)	0.561858	CHEMBL1055025	Inhibition of [3H]nisoxetine binding to human NET expressed in MDCK-Net6 cells by plate scintillation counting	Test	27	2.833	77.952	74.6381	432.38	864.037	3430.79	9475.38	59.19	865.202	14160.3	262634	5.00945e+06	9.68116e+07	1885255711	68.3979	255.46	1095.98	5041.71	24204.9	119736	606016	-1.3139	76.2802	47.2961	402.337	662.061	3018.09	7567.95	321.221	4373.55	67545.4	1.15682e+06	2.13862e+07	416890795	8424191010	12.0958
CHEMBL204759	CCCC(C(=O)c1ccc2ccccc2c1)N1CCCC1	IC50	'='	11.7	1	NET	0.493205	F (cell-based format)	0.490196	CHEMBL859244	Inhibition of [3H] norepinephrine uptake into human NET expressed in HEK293 cells	Training	23	4.949	64.0139	70.9623	340.119	701.766	2497.3	6663.67	20.31	356.884	5148.54	87774.1	1.50376e+06	2.58457e+07	4.44356e+08	57.0791	212.336	914.123	4281.93	21146.3	108273	569134	-0.951	62.1195	29.9167	299.662	398.576	1929.81	3994.65	258.209	3137.43	41357.4	590818	9.0947e+06	1.49339e+08	2583414576	10.292
CHEMBL245687	c1ccc(-c2ccccc2CN(C2CCOCC2)[C@H]2CCNC2)cc1	IC50	'='	12	1	NET	0.493205	B (cell-based format)	0.561858	CHEMBL902423	Inhibition of [3H]NA from human NET expressed in HEK293 cells	Training	28	4.961	75.4166	72.1092	381.026	717.575	2696.38	6876.77	24.5	192.456	834.81	5133.41	31096.2	200383	1.31761e+06	68.2615	250.03	1046.3	4741.09	22646	112459	575732	-1.4456	74.1567	25.4599	342.899	375.504	2116.08	3881.21	308.248	3541.5	42182.5	517719	6.51398e+06	8.36776e+07	1093944511	12.4158
CHEMBL594519	CC(C)NCCCc1cccc2[nH]cc(S(=O)(=O)c3ccccc3)c12	IC50	'='	12	1	NET	0.493205	B (cell-based format)	0.561858	CHEMBL1043358	Inhibition of [3H]norepinephrine uptake at human NET expressed in MDCK-Net6 cells after 10 mins by scintillation counting	Training	27	4.281	77.9727	90.3249	450.492	1024.05	3830.96	11429.1	70.34	1016.39	16192.8	295311	5.61422e+06	1.08814e+08	2128916872	68.3179	255.628	1125.82	5410.27	27472.6	145084	789413	-1.2256	76.1787	52.3542	416.726	762.816	3430.51	9387.27	332.291	4559.59	70680.8	1.23973e+06	2.42385e+07	514875035	11576425021	11.998
CHEMBL2171416	CCCOC(c1ccc2ccccc2c1)C1CNC1.Cl	IC50	'='	12	1	NET	0.493205	B (cell-based format)	0.561858	CHEMBL2174644	Inhibition of human NET expressed in HEK293 cells assessed as inhibition of noradrenaline reuptake after 30 mins by fluorescence assay	Test	21	4.338	57.5268	60.6594	310.133	607.527	2257.8	5857.35	21.26	170.957	803.236	5072.93	31558.2	206127	1.36795e+06	52.1749	192.688	821.818	3814.63	18663	94637.7	492664	-1.067	56.1273	23.0859	275.406	321.286	1749.25	3306.06	234.188	2774.3	34752.9	458290	6.33628e+06	9.14923e+07	1374183921	9.3813
CHEMBL260988	CCN(CC)C(=O)[C@@]1(c2ccc3c(c2)OCO3)C[C@H]1CN	IC50	'='	12	1	NET	0.493205	B (single protein format)	0.540117	CHEMBL930494	Inhibition of human NET	Training	23	2.762	69.7085	84.8019	467.576	1194.88	4827.31	16099.3	64.79	1125.12	23404.8	552078	1.35396e+07	3.39104e+08	8605006205	52.315	194.938	824.043	3762.4	18030.1	89457.1	455559	-1.0943	68.2304	60.7799	445.304	1018.22	4489.8	14446.9	268.183	3539.14	51942	829120	1.40856e+07	2.50155e+08	4582455812	10.1674
CHEMBL2407323	CCOC(=O)C(c1ccc(Cl)c(Cl)c1)C1CCNCC1.Cl	IC50	'='	12	1	NET	0.493205	B (cell-based format)	0.561858	CHEMBL2411004	Displacement of [3H]-norepinephrine from human NET expressed in CHO cells by TopCounting analysis	Training	21	4.402	58.5181	65.9814	319.697	654.619	2387.81	6327.13	38.33	462.342	5885.6	92756.8	1.54343e+06	2.62535e+07	4.49978e+08	54.6642	227.377	1111.95	6033.89	35009.6	212513	1.33064e+06	-0.8574	56.1331	31.4171	272.371	388.464	1793.51	3881.11	297.072	5863.31	161024	5.43786e+06	201770503	7773883745	303991000000	9.6302
CHEMBL3593398	CNC(=O)[C@@H]1CNCCO[C@H]1c1ccc(Cl)c(Cl)c1.Cl	IC50	'='	12	1	NET	0.493205	B (cell-based format)	0.561858	CHEMBL3595873	Inhibition of human NET expressed in CHOK1 cells incubated for 45 mins by [3H]-norepinephrine uptake assay	Training	20	2.503	55.852	54.5312	303.485	580.872	2228.14	5721.34	50.36	532.702	6393.02	96236.2	1.5702e+06	2.65028e+07	4.53039e+08	54.6025	230.344	1138.3	6192.01	35874.6	217079	1.35442e+06	-0.9578	54.1876	31.2255	266.615	385.817	1743.88	3792.96	287.057	5774.98	160589	5.44573e+06	202142140	7784170981	304235000000	9.1302
CHEMBL467323	CNC[C@@H](O)[C@H](c1cccc(F)c1)N(C)c1ccccc1	IC50	'='	12	1	NET	0.493205	B (cell-based format)	0.561858	CHEMBL966882	Inhibition of norepinephrine uptake at human NET expressed in MDCK-Net6 cells	Test	22	3.421	59.5222	61.9997	310.888	614.034	2240.4	5847.97	35.5	543.112	8962.13	174507	3.49844e+06	7.0833e+07	1438303156	59.8573	225.859	980.141	4561.09	22124.5	110426	563229	-1.3386	58.2549	27.9606	273.918	356.494	1737.57	3564.09	267.193	3641.62	55628	940083	1.72217e+07	334870353	6792039819	10.1302
CHEMBL1204410	CNCCCC1Cc2ccccc2N(c2ccccc2)S1(=O)=O.Cl	IC50	'='	12	1	NET	0.493205	B (cell-based format)	0.561858	CHEMBL1101480	Inhibition of norepinephrine uptake at human NET expressed in MDCK-Net6 cells	Training	25	3.28	71.6653	77.2205	410.773	910.718	3517.8	10509.6	57.79	893.757	15115.5	286130	5.53915e+06	1.08268e+08	2126614841	63.7538	240.438	1043.77	4902.51	24191.7	123570	647836	-1.1082	70.1397	47.282	389.818	711.119	3251.64	8944.88	308.27	4273.75	67561.2	1.21382e+06	2.42485e+07	5.22874e+08	11853494885	11.1422
CHEMBL1644477	Ic1cccc(O[C@H]2C[C@@H]3CC[C@H](C2)N3)c1	IC50	'='	12	1	NET	0.493205	B (cell-based format)	0.561858	CHEMBL1647512	Inhibition of [3H]noradrenalin reuptake at NET expressed in MDCK cells scintillation counting	Training	18	3.742	52.139	58.8965	281.092	547.251	1933.26	4783.71	21.26	164.957	853.171	5538.72	35614.9	237759	1.61145e+06	49.943	329.655	3399.46	43488.5	599487	8.45987e+06	1.20254e+08	-0.7637	50.0984	23.6321	230.301	250.201	1291.78	2147	313.05	19151.9	2.26706e+06	2.9409e+08	38471942158	5036550000000	659404000000000	7.7928
CHEMBL402089	NC[C@@H]1C[C@@]1(C(=O)N1C=COc2ccccc21)c1ccsc1	IC50	'='	12	1	NET	0.493205	B (cell-based format)	0.561858	CHEMBL931354	Inhibition of norepinephrine uptake at human NET expressed in HEK293 cells	Training	25	2.726	75.3081	89.7884	499.217	1266.79	5143.18	17123.1	83.8	1487.27	28942	634064	1.47383e+07	3.56596e+08	8860637829	65.3469	262.392	1187.79	5755.83	29058.5	151015	802278	-1.0307	74.2203	61.2914	472.329	1044.12	4709.31	14955.6	296.259	4065.39	63803.6	1.11607e+06	2.11166e+07	4.21139e+08	8690080070	10.77
CHEMBL410622	NCC(=O)NCC1CC1(C(=O)N1CCc2ccccc21)c1ccccc1	IC50	'='	12	1	NET	0.493205	B (single protein format)	0.540117	CHEMBL932888	Inhibition of human NET	Test	29	2.878	86.1583	98.2151	550.413	1348.02	5492.34	18031.7	75.43	1419.67	28484.3	640481	1.5062e+07	3.6531e+08	9056269704	72.2353	275.177	1189.34	5528.4	26848.3	134457	689257	-1.3572	84.2445	64.8392	511.843	1073.41	4900.93	15162.4	326.244	4087.46	56905.8	872706	1.45184e+07	2.57152e+08	4763519409	12.6639
CHEMBL203562	CCCC(C(=O)c1ccc(CO)cc1)N1CCCC1	IC50	'='	12.4	1	NET	0.493205	F (cell-based format)	0.490196	CHEMBL859244	Inhibition of [3H] norepinephrine uptake into human NET expressed in HEK293 cells	Training	20	2.872	53.9904	51.0512	273.479	509.897	1868.85	4641.07	40.54	756.137	13482.4	256845	4.93366e+06	9.5404e+07	1854976298	47.149	170.255	712.668	3256.55	15730.4	78885.1	406143	-1.0952	52.238	24.378	246.838	324.211	1541.87	3146.67	238.177	3158.84	46760.7	765093	1.35787e+07	2.55923e+08	5029159026	9.2576
CHEMBL1644476	Brc1cccc(O[C@H]2C[C@@H]3CC[C@H](C2)N3)c1	IC50	'='	13	1	NET	0.493205	B (cell-based format)	0.561858	CHEMBL1647512	Inhibition of [3H]noradrenalin reuptake at NET expressed in MDCK cells scintillation counting	Training	18	3.472	51.5598	56.3396	272.367	516.263	1829.41	4437.08	21.26	164.957	853.171	5538.72	35614.9	237759	1.61145e+06	45.1476	217.707	1383.07	10655.9	91746.1	836790	7.8498e+06	-0.7638	50.0987	23.6442	230.297	250.317	1291.81	2147.95	266.049	9055.5	614165	4.98994e+07	4169138844	349709000000	29350000000000	7.7928
CHEMBL507806	C=CCN(Cc1nccs1)C(=O)[C@@]1(c2cccs2)C[C@H]1CN	IC50	'='	13	1	NET	0.493205	B (cell-based format)	0.561858	CHEMBL948470	Displacement of Levo[ring-2,5,6-3H]norepinephrine from human cloned NET expressed in HEK293 cells by microplate scintillation counter	Training	24	0.943	69.4048	65.3114	434.583	1003.85	4332.64	14057.9	115.7	1920.5	35183.6	722721	1.60141e+07	3.75126e+08	9131791706	63.4651	270.621	1270.03	6362.98	33169.1	177977	976189	-1.1185	68.226	55.0482	426.048	953.84	4257.48	13763.6	314.321	4767.02	81146.5	1.49831e+06	2.91816e+07	5.8806e+08	12113805607	10.7187
CHEMBL3593403	CC(=O)NC[C@@H]1CNCCO[C@H]1c1ccc(F)c(Cl)c1.O=C(O)/C=C/C(=O)O	IC50	'='	13	1	NET	0.493205	B (cell-based format)	0.561858	CHEMBL3595873	Inhibition of human NET expressed in CHOK1 cells incubated for 45 mins by [3H]-norepinephrine uptake assay	Test	28	2.432	73.7777	67.6878	357.76	646.807	2370.88	5821.8	124.96	1951.98	33376.9	615795	1.16639e+07	2.24207e+08	4353880472	73.3132	284.073	1295.34	6481.8	34427.4	190987	1.09643e+06	-1.5919	72.3902	39.143	320.252	410.978	1849.83	3586.47	394.654	6810.55	147765	3.97152e+06	1.25415e+08	4383947254	162302000000	13.2013
CHEMBL1765600	CCCN1[C@@H](C)[C@](O)(c2cccc(Cl)c2)OCC1(C)C	IC50	'='	13	1	NET	0.493205	B (cell-based format)	0.561858	CHEMBL1769985	Inhibition of human NET in HEK293 cells assessed as inhibition of [3H]norepinephrine uptake	Training	21	3.879	66.804	94.2263	466.807	1193.53	4582.87	14505.3	32.7	519.349	8855.57	175431	3.55232e+06	7.23692e+07	1476415036	47.9787	194.114	919.271	4784.46	26437.8	152413	906556	-1.0637	64.1819	63.8136	413.923	935.433	3886.12	11733.6	273.63	4591.74	104363	3.08117e+06	106606001	3980094292	153561000000	9.3095
CHEMBL549761	CCOc1ccccc1OC(c1cccnc1)C1CCNCC1	IC50	'='	13	1	NET	0.493205	B (cell-based format)	0.561858	CHEMBL1024552	Inhibition of [3H]NA uptake at human NET expressed in HEK293 cells	Training	25	4.01	65.442	56.4436	316.778	542.539	2113.3	5022.6	43.38	304.629	1695.65	10947.9	71318.4	479761	3.28577e+06	61.142	223.744	931.049	4162.74	19458.6	93845.2	463307	-1.2347	64.1737	22.1719	292.726	313.49	1789.52	3212.3	288.216	3497.07	44410.6	587771	8.08281e+06	1.15242e+08	1700411968	11.3813
CHEMBL3317694	Cl.O=C1CNCCCN1c1ccc(Cl)c(Cl)c1	IC50	'='	13	1	NET	0.493205	B (cell-based format)	0.561858	CHEMBL3369978	Inhibition of [3H]norepinephrine reuptake at human NET expressed in CHO cells after 45 mins by scintillation counting	Training	17	3.327	48.0471	57.5982	273.451	595.681	2139.17	5911.87	32.34	413.245	5653.21	91122.8	1.52816e+06	2.60384e+07	4.46203e+08	49.5108	211.543	1074.49	5990.78	35360.9	216692	1.36266e+06	-0.6473	46.1113	26.0979	220.31	303.34	1377.9	2848.94	247.036	5160.35	150352	5.26734e+06	198948637	7725987410	303162000000	7.6815
CHEMBL1113	Clc1ccc2c(c1)C(N1CCNCC1)=Nc1ccccc1O2	IC50	'='	13	1	NET	0.493205	B (cell membrane format)	0.237037	CHEMBL1909094	DRUGMATRIX: Norepinephrine Transporter radioligand binding (ligand: [125I] RTI-55)	Test	25	4.491	71.7289	76.7822	393.895	781.358	2917.64	7589.96	36.86	264.841	1448.56	9476.62	62456.5	425459	2.94468e+06	68.6969	272.3	1265.47	6417.07	34480.5	193359	1.12072e+06	-0.9177	70.1264	35.6941	344.796	448.053	2233.24	4520.15	297.654	4457.78	95398.5	2.84339e+06	1.01412e+08	3875242999	151524000000	10.8097
CHEMBL564	CN(C)CCCN1c2ccccc2Sc2ccccc21	IC50	'='	13	1	NET	0.493205	B (cell membrane format)	0.237037	CHEMBL1909094	DRUGMATRIX: Norepinephrine Transporter radioligand binding (ligand: [125I] RTI-55)	Training	22	4.729	61.2837	72.7708	331.82	717.496	2547.17	7146.05	31.78	387.043	4378.15	56378.7	735347	9.68459e+06	1.28257e+08	63.2195	255.491	1202.7	6179.88	33680.7	191790	1.13049e+06	-0.9644	60.0748	28.7898	287.393	368.106	1862.62	3838.49	264.26	3480.61	50129.1	782901	1.30937e+07	2.3124e+08	4256157922	9.754
CHEMBL3323105	CN1Cc2ccccc2C(c2ccc3cn[nH]c3c2)C1	IC50	'='	13	1	NET	0.493205	B (cell-based format)	0.561858	CHEMBL3379359	Displacement of [125I]-RTI-55 from recombinant NET (unknown origin) expressed in HEK cells by saturation binding analysis	Training	23	2.64	67.0022	63.2947	361.385	676.764	2632.52	6691.68	31.92	379.004	3976.09	51923	712713	1.00953e+07	1.45139e+08	64.5407	254.528	1154.39	5600.74	28257.5	146389	773529	-1.0161	66.0999	34.6583	331.025	448.458	2190.31	4585.72	246.202	2793.74	33442.5	420123	5.51149e+06	7.516e+07	1060903754	9.8097
CHEMBL1830876	CNC[C@@H](CCN1c2ccccc2N(c2ccccc2)S1(=O)=O)OC	IC50	'='	13	1	NET	0.493205	B (cell-based format)	0.561858	CHEMBL1831836	Displacement of [3H]nisoxetine from human NET expressed in MDCK-Net6 cells	Training	27	3.471	77.6496	88.1134	461.495	1086.69	4218.66	13315.3	70.26	950.378	15437.7	288041	5.55497e+06	1.08483e+08	2130817874	70.1925	265.21	1155.33	5439.77	26952.8	138673	735147	-1.2577	76.1608	52.3806	427.463	793.745	3618.24	10179.8	338.276	4785.4	76962.9	1.3937e+06	2.77668e+07	5.92571e+08	13245391963	12.0909
CHEMBL497680	CNC[C@@H]1OCc2ccccc2[C@@H]1Oc1ccc(F)cc1C	IC50	'='	13	1	NET	0.493205	B (cell-based format)	0.561858	CHEMBL995197	Inhibition of norepinephrine uptake at human NET expressed in HEK cells	Test	24	3.56	67.1842	69.3671	361.905	702.49	2629.39	6741.94	30.49	223.553	1076.84	6555.63	39585.3	249550	1.5993e+06	61.6649	230.352	994.874	4632.9	22554	113147	580498	-1.1072	66.1864	35.5331	325.266	439.174	2110.45	4373.13	281.197	3645.6	52505.9	837874	1.46585e+07	2.76591e+08	5529091805	10.6859
CHEMBL510484	CNS(=O)(=O)c1ccc(Oc2ccc([S+](C)[O-])cc2)c(CN(C)C)c1	IC50	'='	13	1	NET	0.493205	B (cell-based format)	0.561858	CHEMBL987975	Inhibition of [3H]NA reuptake in human noradrenaline transporter expressed in HEK293 cells	Training	26	1.493	75.5518	76.5769	415.099	846.238	3145.52	8460.17	115.38	2095.1	48479	1.29846e+06	3.71483e+07	1103192929	33514226726	71.6397	277.558	1258.25	6157.07	31458.4	165287	885977	-1.6443	74.5593	54.997	396.755	688.987	2901.48	7183.61	360.323	5759.44	105291	2.14529e+06	4.72495e+07	1096642372	26349486442	11.7244
CHEMBL3703734	CS(=O)(=O)c1ccc(-c2ccc3c(c2)CNCC3c2ccc(Cl)c(Cl)c2)cc1	IC50	'='	13	1	NET	0.493205	B (cell membrane format)	0.237037	CHEMBL3707933	Radioligand Binding Assay: Compounds were dissolved in 100% DMSO at a concentration 100 times the desired highest assay concentration, serially diluted 1:3 in 100% DMSO, and 1.0 ul/well of each solution was dispensed to a Nunc polypropylene, round bottom, 384-well plate. 100% inhibition is defined with 1.0 ul/well of 10 mM desipramine dissolved in DMSO. 50 ul/well of a 2x membrane preparation (0.…	Training	31	5.588	95.0954	123.091	582.695	1348.36	4866.77	13942.6	54.55	907.733	15077.6	285829	5.53188e+06	1.08094e+08	2122430791	92.3527	389.034	1935.7	10518.3	60234.5	357115	2.17029e+06	-1.0893	92.1492	70.4324	506.169	879.354	3758.91	9182.82	413.212	7543.25	191793	6.10608e+06	2.17632e+08	8164888516	313765000000	13.3255
CHEMBL3703730	FC(F)(F)c1ccc(-c2ccc3c(c2)CNCC3c2ccc(Cl)c(Cl)c2)nn1	IC50	'='	13	1	NET	0.493205	B (cell membrane format)	0.237037	CHEMBL3707933	Radioligand Binding Assay: Compounds were dissolved in 100% DMSO at a concentration 100 times the desired highest assay concentration, serially diluted 1:3 in 100% DMSO, and 1.0 ul/well of each solution was dispensed to a Nunc polypropylene, round bottom, 384-well plate. 100% inhibition is defined with 1.0 ul/well of 10 mM desipramine dissolved in DMSO. 50 ul/well of a 2x membrane preparation (0.…	Training	31	5.349	94.9934	123.122	610.934	1417.41	5359.36	15548.6	37.81	413.589	3455.9	38004.8	449582	5.60924e+06	7.18556e+07	87.7841	385.884	1982.84	11085.9	65380.8	400296	2.51882e+06	-0.8487	92.1297	73.5691	512.968	918.471	3885.95	9705	410.135	7439.3	188227	5.98716e+06	2.13883e+08	8052412922	310513000000	13.3255
CHEMBL245492	Fc1cccc(CN(C2CCOCC2)[C@H]2CCNC2)c1C(F)(F)F	IC50	'='	13	1	NET	0.493205	B (cell-based format)	0.561858	CHEMBL902423	Inhibition of [3H]NA from human NET expressed in HEK293 cells	Test	26	4.107	75.137	92.8406	462.516	1091.22	4128.3	12528.7	24.5	192.456	858.81	5193.41	31406.2	201349	1.32147e+06	55.3957	198.872	827.448	3726.33	17660.8	86893.3	440092	-1.0761	74.1962	53.5104	405.157	724.355	3152.56	8186.56	324.188	4650.18	76297.5	1.40034e+06	2.79069e+07	5.87733e+08	12823080251	11.4653
CHEMBL1644610	N#Cc1cc(O[C@H]2C[C@@H]3CC[C@H](C2)N3)nc(-c2ccccc2C#N)c1	IC50	'='	13	1	NET	0.493205	B (cell-based format)	0.561858	CHEMBL1647512	Inhibition of [3H]noradrenalin reuptake at NET expressed in MDCK cells scintillation counting	Training	28	3.625	79.7071	82.6225	429.906	832.179	3060.19	7781.14	81.73	1407.96	28593.9	655681	1.54485e+07	3.66961e+08	8736857450	69.6186	273.861	1217.16	5791.13	28665.6	145780	756662	-0.8908	78.1549	42.4465	380.858	490.76	2352.91	4602.38	312.24	3759.48	49338.5	708700	1.10928e+07	1.86861e+08	3332276126	12.2458
CHEMBL1224227	CNCCC(c1ccc2ccccc2c1)n1ncnn1	IC50	'='	13.3	1	NET	0.493205	B (cell-based format)	0.561858	CHEMBL1228924	Inhibition of norepinephrine reuptake at human NET expressed in MDCK cells	Training	22	1.171	59.6901	38.4681	301.775	446.009	2051.3	4526.71	55.63	513.131	4579.23	48350.3	548427	6.57248e+06	8.15632e+07	67.5421	284.296	1386.96	7396.22	41915.9	248523	1.52617e+06	-0.981	58.1003	23.701	272.529	329.355	1704.3	3334.92	250.194	3021.86	38670.2	523281	7.4734e+06	1.12353e+08	1770991350	9.8813
CHEMBL408940	C#CCN(CC=C)C(=O)[C@@]1(c2ccc3c(c2)CCO3)C[C@H]1CN	IC50	'='	14	1	NET	0.493205	B (single protein format)	0.540117	CHEMBL930494	Inhibition of human NET	Training	25	2.255	73.5366	81.9542	478.2	1175.07	4851.96	15996.9	55.56	1086.52	23139	550549	1.35303e+07	3.39047e+08	8604651828	64.306	262.111	1198.7	5863.06	29872.7	156494	836099	-1.2757	72.2623	60.2023	457.083	1014.8	4538.08	14439.8	288.216	3735.87	53780.4	844490	1.41803e+07	2.50055e+08	4564185900	11.1674
CHEMBL260439	C=CCN(CC)C(=O)C1(c2ccccc2)CC1CN	IC50	'='	14	1	NET	0.493205	B (single protein format)	0.540117	CHEMBL930494	Inhibition of human NET	Test	20	2.649	57.8757	70.3067	388.255	1007.13	4147.04	14155.1	46.33	1027.92	22861.2	549006	1.35218e+07	3.38999e+08	8604374021	50.0172	197.35	865.256	4060.24	19863.6	100044	514762	-1.1374	56.2125	48.9247	369.323	870.83	3920.93	13000.9	236.184	3159.25	47016.9	761191	1.31117e+07	2.35876e+08	4370590302	9.2011
CHEMBL476116	CC(C)C(=O)N(Cc1ccccc1-c1ccccc1)[C@H]1CCNC1	IC50	'='	14	1	NET	0.493205	B (cell-based format)	0.561858	CHEMBL979028	Inhibition of [3H]NA reuptake in human noradrenaline transporter expressed in HEK293 cells by scintillation counting	Training	26	4.395	71.828	73.5208	376.988	738.765	2716.23	7035.87	32.34	437.245	5665.21	91238.8	1.52843e+06	2.60409e+07	4.46234e+08	65.6413	244.233	1044.3	4815.01	23297.5	116718	600772	-1.2362	70.141	33.9063	335.232	444.349	2149.42	4411.39	296.238	3633.49	47870.8	675162	1.01461e+07	1.61452e+08	2700101871	11.6647
CHEMBL219335	CC(C)CC(c1cccc(Cl)c1)C1CCCCN1	IC50	'='	14	1	NET	0.493205	B (cell-based format)	0.561858	CHEMBL911129	Inhibition of [3H]NE uptake into human NET expressing HEK293 cells	Training	19	4.795	52.17	63.1836	280.786	564.317	1960.58	4947.07	12.03	122.36	555.473	3764.46	24697.7	170354	1.18632e+06	43.6972	171.17	783.6	3998.17	21963.1	127257	766147	-0.9292	50.081	23.4192	226.519	264.642	1344.66	2463.77	241.631	3960.87	91703.3	2.83247e+06	1.01816e+08	3888997060	151841000000	8.6647
CHEMBL1812748	Cc1cc([C@H]2C[C@@H]3CC[C@H]([C@H]2c2cc(-c4ccccc4)no2)N3C)ccc1Cl	IC50	'='	14	1	NET	0.493205	B (cell-based format)	0.561858	CHEMBL1815454	Inhibition of human NET expressed in HEK293 cells assessed as inhibition of [3H]NE reuptake after 10 mins by scintillation counting	Training	32	5.412	96.1862	106.598	551.056	1144.2	4276.81	11498.1	29.27	351.592	3053.32	36036.8	447323	5.76547e+06	7.55092e+07	79.1892	320.96	1472.54	7355.57	38860.6	214304	1.22332e+06	-1.1022	94.1039	57.9406	489.68	749.23	3410.4	7775.99	367.723	5278.6	106521	3.01051e+06	1.0407e+08	3918311354	152208000000	13.6142
CHEMBL559081	Cc1ccc(C(Oc2cccc(Cl)c2Cl)C2CCNCC2)cn1	IC50	'='	14	1	NET	0.493205	B (cell-based format)	0.561858	CHEMBL1024552	Inhibition of [3H]NA uptake at human NET expressed in HEK293 cells	Test	25	4.957	70.2169	78.717	383.682	783.782	2861.37	7550.12	34.15	266.033	1461.18	9746.33	65115.5	449825	3.15683e+06	66.4342	276.902	1349.6	7211.68	40938.1	242693	1.48591e+06	-0.9888	68.1384	35.8002	327.926	431.831	2079.08	4164	331.111	6034.08	158629	5.32175e+06	1.98619e+08	7700138817	302358000000	11.1479
CHEMBL597967	CCC1CN([C@@H](c2cccc(F)c2)[C@H](O)CNC)c2ccccc21.Cl	IC50	'='	14	1	NET	0.493205	B (cell-based format)	0.561858	CHEMBL1072383	Inhibition of norepinephrine uptake at human NET expressed in MDCK-Net6 cells	Training	26	4.192	74.033	78.9268	407.801	845.09	3169.22	8747.45	35.5	557.112	8977.37	174601	3.49868e+06	7.0834e+07	1438306783	65.7638	244.953	1055.64	4897.02	23750.5	118803	608386	-1.4034	72.2585	39.4405	363.64	529.668	2510.05	5674.92	303.225	4000.26	59713.2	994643	1.80678e+07	3.49506e+08	7061851083	11.6514
CHEMBL574920	CNC[C@@H](O)[C@H](c1cccc(Br)c1)n1ccc2ccccc21	IC50	'='	14	1	NET	0.493205	B (cell-based format)	0.561858	CHEMBL1044082	Inhibition of human NET expressed in MDCK-Net6 cells	Training	24	4.108	68.4934	72.9855	378.39	767.502	2888.05	7740.09	37.19	555.715	8999.49	174690	3.49921e+06	7.08366e+07	1438321302	68.7528	312.035	1822.44	12827	102882	895362	8.16365e+06	-1.2925	66.2242	33.783	326.216	452.84	2191.76	4769.51	340.109	10161	632853	5.02382e+07	4175513843	349831000000	29352400000000	10.7027
CHEMBL497493	CNC[C@@H]1OCc2ccccc2[C@@H]1Oc1ccccc1SC	IC50	'='	14	1	NET	0.493205	B (cell-based format)	0.561858	CHEMBL995197	Inhibition of norepinephrine uptake at human NET expressed in HEK cells	Training	24	3.915	65.5253	62.8617	341.042	639.682	2450.78	6228.76	55.79	541.598	5271.21	61057.7	750811	9.57377e+06	1.24435e+08	68.3328	281.987	1351.14	7077.2	39430.8	230286	1.39612e+06	-1.1837	64.172	29.1453	312.425	398.301	2035.94	4139.58	294.263	4134.07	67774.2	1.29564e+06	2.81892e+07	6.7348e+08	17103964759	10.83
CHEMBL475936	CNCC[C@H](c1cccc(F)c1)N1C(=O)C(C)(C)c2cccc(F)c21	IC50	'='	14	1	NET	0.493205	B (cell-based format)	0.561858	CHEMBL986142	Inhibition of norepinephrine uptake at human NET expressed in MDCK cells	Test	27	4.913	81.8454	113.478	542.039	1396.31	5295.6	17215.3	32.34	447.245	5680.4	91241.3	1.52782e+06	2.60356e+07	4.46215e+08	67.1153	254.524	1119.91	5294.93	26140	133010	692672	-1.0219	80.1862	67.133	471.171	955.875	4108.04	11920.5	322.224	4458.55	70729.1	1.25419e+06	2.41304e+07	4.90883e+08	10361035155	11.8742
CHEMBL404258	COc1cc(Cl)ccc1Oc1ccccc1CN(C)C	IC50	'='	14	1	NET	0.493205	B (cell-based format)	0.561858	CHEMBL948897	Inhibition of [3H]NA uptake at human NA transporter expressed in HEK293 cells	Training	21	3.791	57.4345	63.0695	299.173	582.563	2054.59	5143.1	21.7	144.692	594.074	3288.19	17695.8	100526	577066	61.3443	247.06	1160.65	5933.63	32052	180255	1.04611e+06	-0.932	56.122	30.1658	261.34	333.477	1569.36	3022.2	273.63	4522.33	102165	3.03411e+06	1.05772e+08	3967325977	153399000000	9.5966
CHEMBL2407336	COCC(c1ccc(Cl)c(Cl)c1)C1CCNCC1.Cl	IC50	'='	14	1	NET	0.493205	B (cell-based format)	0.561858	CHEMBL2411004	Displacement of [3H]-norepinephrine from human NET expressed in CHO cells by TopCounting analysis	Training	19	4.176	51.8334	61.6398	287.416	617.22	2205.18	6006.7	21.26	164.957	775.546	4827.62	29805.7	193555	1.28026e+06	50.0441	210.709	1040.93	5705.3	33428.9	204753	1.29209e+06	-0.9309	50.1201	24.6972	237.683	309.563	1502.17	3009.59	269.062	5425.01	153711	5.31127e+06	1.9953e+08	7733660598	303262000000	8.7195
CHEMBL210026	Oc1cccc(CC(c2ccccc2)N2CCNCC2)c1	IC50	'='	14	1	NET	0.493205	B (cell-based format)	0.561858	CHEMBL869835	Inhibition of [3H]NA uptake at NA transporter expressed in HEK293 cells	Training	23	3.838	61.0857	57.6465	298.157	526.231	1953.36	4633.43	35.5	545.112	8974.17	174637	3.49943e+06	7.08382e+07	1438275421	60.3084	223.794	948.859	4317.96	20502.3	100174	499857	-1.3697	60.2096	20.2773	267.507	263.621	1548.01	2556.26	260.205	3121.26	39882.5	545474	8.00862e+06	1.26048e+08	2112883158	10.3265
CHEMBL1813476	c1ccc2cc([C@]34CCC[C@H]3CNC4)ccc2c1	IC50	'='	14.13	1	NET	0.493205	B (cell-based format)	0.561858	CHEMBL1816473	Inhibition of norepinephrine reuptake at NET expressed in MDCK cells	Test	21	4.04	63.2582	78.0862	396.901	970.759	3747.86	11827.8	12.03	134.36	555.428	3707.62	23467.2	158855	1.08747e+06	49.491	189.708	821.183	3866.71	19157.1	98297.2	517385	-0.9232	62.0758	41.4573	364.002	690.934	3228.18	9188.51	218.189	2392	27362.7	323543	3.92543e+06	4.85992e+07	6.11499e+08	8.8838
CHEMBL3310485	Fc1cccc(OC(CC2CNC2)c2ccc(Cl)c(F)c2)c1	IC50	'='	14.6	1	NET	0.493205	B (cell-based format)	0.561858	CHEMBL3363899	Inhibition of norepinephrine reuptake at human NET expressed in HEK293 cells after 15 mins by fluorescence neurotransmitter transporter assay	Training	24	5.236	67.718	83.2667	380.305	793.06	2756.92	7158.75	21.26	180.957	829.081	5241.04	32517.2	212240	1.40696e+06	62.2882	244.218	1125.69	5691.28	30538.9	171153	992513	-0.8985	66.1621	36.6556	320.74	402.042	1922.06	3549.44	307.638	5070.75	114302	3.34105e+06	1.13703e+08	4169414993	158441000000	10.6142
CHEMBL3310489	Cc1cccc(OC(CC2CNC2)c2ccc(Cl)c(F)c2)c1	IC50	'='	14.7	1	NET	0.493205	B (cell-based format)	0.561858	CHEMBL3363899	Inhibition of norepinephrine reuptake at human NET expressed in HEK293 cells after 15 mins by fluorescence neurotransmitter transporter assay	Training	24	5.301	67.7613	83.6784	381.32	796.824	2767.97	7194.15	21.26	180.957	829.081	5241.04	32517.2	212240	1.40696e+06	62.9187	247.614	1144.51	5801.65	31196	175049	1.01541e+06	-0.9765	66.1402	35.6902	320.176	394.254	1913.46	3489.49	300.65	4798.12	106197	3.12409e+06	1.08198e+08	4034007039	155175000000	10.6142
CHEMBL1224383	CNCC[C@@H](c1ccc(Cl)c(Cl)c1)n1nnc(-n2nccn2)n1	IC50	'='	14.7	1	NET	0.493205	B (cell-based format)	0.561858	CHEMBL1228924	Inhibition of norepinephrine reuptake at human NET expressed in MDCK cells	Training	25	0.176	70.6692	39.6317	367.842	500.224	2490.16	5128.19	86.34	739.75	6470.71	64165.1	685344	7.7856e+06	9.25427e+07	80.9912	373.475	1978.26	11329	68191.7	424672	2.70991e+06	-0.7984	68.1266	37.7358	332.268	476.571	2148.33	4609.11	339.099	6246.63	163226	5.41603e+06	200525771	7738859713	303160000000	11.1859
CHEMBL260863	C=CCN(CC#CC)C(=O)[C@@]1(c2ccc3c(c2)OCO3)C[C@H]1CN	IC50	'='	15	1	NET	0.493205	B (single protein format)	0.540117	CHEMBL930494	Inhibition of human NET	Test	26	2.639	75.7393	83.0333	483.028	1167.35	4828.84	15814.8	64.79	1131.12	23404.8	552096	1.35396e+07	3.39104e+08	8605006394	66.8272	265.858	1184.2	5637.94	27956.3	142544	741419	-1.2587	74.2507	60.2704	463.897	1018.21	4571.47	14494	304.215	3977.91	57356.1	896826	1.49447e+07	2.61237e+08	4728307968	11.6674
CHEMBL471002	C=CCN(CC)C(=O)[C@@]1(c2cccs2)C[C@H]1CN	IC50	'='	15	1	NET	0.493205	B (cell-based format)	0.561858	CHEMBL948470	Displacement of Levo[ring-2,5,6-3H]norepinephrine from human cloned NET expressed in HEK293 cells by microplate scintillation counter	Training	19	1.897	55.5679	64.9461	375.907	975.654	4045.42	13796.3	74.57	1424.67	28703.3	633398	1.47465e+07	3.56839e+08	8865301300	46.6476	192.486	869.838	4215.7	21306.3	111010	591662	-1.0222	54.2064	49.806	363.948	888.774	3916.21	13192.3	244.228	3655.67	61373.7	1.1137e+06	2.12451e+07	4.18422e+08	8415820705	8.7011
CHEMBL498687	CCc1ccccc1O[C@H]1c2ccccc2CO[C@H]1CNC	IC50	'='	15	1	NET	0.493205	B (cell-based format)	0.561858	CHEMBL995197	Inhibition of norepinephrine uptake at human NET expressed in HEK cells	Training	24	3.652	65.328	61.1352	338.191	626.121	2415.1	6097.05	30.49	221.553	1070.84	6541.63	39545.3	249464	1.59909e+06	61.4301	228.287	975.807	4495.8	21688.7	108024	551137	-1.2118	64.1711	28.839	312.068	395.234	2030.14	4109.63	274.209	3370.96	44407	623616	9.27766e+06	1.4517e+08	2370394794	10.83
CHEMBL213229	CCOc1ccccc1CC(c1cccnc1)N1CCNCC1	IC50	'='	15	1	NET	0.493205	B (cell-based format)	0.561858	CHEMBL863613	Inhibition of [3H]NA reuptake at NA transporter in HEK293 cells	Training	25	3.604	65.3158	53.9004	315.474	525.55	2092.02	4880.86	37.39	265.532	1452.18	9469.8	62496.2	427135	2.97163e+06	63.7975	235.083	989.838	4466.3	21032	102048	506440	-1.32	64.1553	20.6881	290.008	298.289	1750.8	3061.09	286.223	3447.89	43507.2	573027	7.85656e+06	1.11893e+08	1651960115	11.3813
CHEMBL402851	CN(C)Cc1ccccc1Oc1ccccc1Cl	IC50	'='	15	1	NET	0.493205	B (cell-based format)	0.561858	CHEMBL948897	Inhibition of [3H]NA uptake at human NA transporter expressed in HEK293 cells	Test	19	3.876	51.5062	57.4184	263.315	519.864	1820.88	4638.49	12.47	96.0957	336.112	1884.08	9894.95	56380	323871	56.3307	228.071	1076.47	5530.66	30024.6	169727	990538	-0.8311	50.0898	24.5798	227.66	275.886	1353.43	2519.15	245.62	4060	93672.5	2.86906e+06	1.02474e+08	3900304285	152013000000	8.6647
CHEMBL3323092	CN1Cc2ccccc2C(c2coc3ccccc23)C1	IC50	'='	15	1	NET	0.493205	B (cell-based format)	0.561858	CHEMBL3379356	Displacement of [3H]Nisoxetine from human NET expressed in HEK293E cells after 1 hr by liquid scintillation counting	Training	23	3.752	67.1689	70.0546	367.591	738.036	2804.65	7541.45	16.38	155.829	737.436	5234.26	36472.5	268097	1.99666e+06	60.8191	231.972	1022.32	4846.01	23993.7	122396	638530	-0.9279	66.0892	35.4511	335.607	475.618	2318.1	5118.78	246.199	2799.67	33600.2	422942	5.55346e+06	7.57146e+07	1067458388	9.8265
CHEMBL574921	CNC[C@@H](O)[C@H](c1cccc(F)c1)n1ccc2c(C)cccc21	IC50	'='	15	1	NET	0.493205	B (cell-based format)	0.561858	CHEMBL1044082	Inhibition of human NET expressed in MDCK-Net6 cells	Training	25	3.697	71.7637	76.9246	400.079	824.298	3102.8	8443.35	37.19	559.715	9005.49	174718	3.49928e+06	7.08369e+07	1438322042	64.0247	240.137	1041.4	4865.77	23775	119801	617821	-1.3173	70.2491	39.8217	353.495	522.753	2426.98	5488.27	291.214	3829.96	56921.8	944317	1.71149e+07	331103213	6704912097	11.1134
CHEMBL601879	CNC[C@@H](O)[C@H](c1cccc(F)c1)N1CCc2cc(OCc3ccccc3)ccc21.Cl	IC50	'='	15	1	NET	0.493205	B (cell-based format)	0.561858	CHEMBL1072383	Inhibition of norepinephrine uptake at human NET expressed in MDCK-Net6 cells	Training	33	5.166	91.9691	95.2379	488.207	966.614	3570.2	9397.64	44.73	617.709	9249.18	176127	3.50706e+06	7.08818e+07	1438581132	87.6177	328.104	1421.9	6624.32	32207.9	161188	824165	-1.6851	90.2971	43.106	433.137	553.91	2764.47	5607.32	379.278	4803.27	67661.6	1.06127e+06	1.8346e+07	3.43124e+08	6802644078	14.6522
CHEMBL3310484	Fc1cc(C(CC2CNC2)Oc2ccccc2F)ccc1Cl	IC50	'='	15.9	1	NET	0.493205	B (cell-based format)	0.561858	CHEMBL3363899	Inhibition of norepinephrine reuptake at human NET expressed in HEK293 cells after 15 mins by fluorescence neurotransmitter transporter assay	Test	24	5.236	67.7486	82.4184	381.677	803.177	2820.84	7425.46	21.26	180.957	829.081	5245.04	32560.3	212563	1.40914e+06	62.2882	244.386	1125.35	5682.78	30476	170829	991318	-0.8933	66.1644	37.1119	325.967	427.16	2019.94	3901.79	307.638	5078.77	114530	3.34538e+06	1.1377e+08	4170245932	158448000000	10.631
CHEMBL572163	CC(C)(Cc1ccc2ccccc2c1)NC[C@@H](O)COc1ccc(CCC(=O)O)cc1	IC50	'='	16	1	NET	0.493205	B (single protein format)	0.540117	CHEMBL1055307	Inhibition of NET	Training	33	5.034	92.3347	107.303	514.33	1097.54	3930.63	10758.3	78.79	1314.85	22752.8	436282	8.55805e+06	1.69771e+08	3389298448	82.7364	308.309	1331.22	6191.08	30027.5	149721	762092	-1.8641	90.3523	52.7504	439.259	606.35	2782.19	5710.4	390.283	5008.46	70017.5	1.06352e+06	1.73935e+07	3.02324e+08	5508271341	14.8045
CHEMBL477374	CC(C)C(=O)N(Cc1ccc(Cl)c(Cl)c1Cl)[C@H]1CCNC1	IC50	'='	16	1	NET	0.493205	B (cell-based format)	0.561858	CHEMBL979028	Inhibition of [3H]NA reuptake in human noradrenaline transporter expressed in HEK293 cells by scintillation counting	Training	22	4.321	64.7831	79.7234	382.522	850.543	3071.05	8588.72	32.34	429.245	5671.21	91218.8	1.52848e+06	2.60409e+07	4.46234e+08	60.4998	266.488	1385.22	7881.66	47411.6	295806	1.89231e+06	-0.8036	62.1299	43.6288	316.61	521.814	2147.63	5006.15	330.532	7294.17	220463	7.83831e+06	2.97488e+08	11571026769	454311000000	9.9136
CHEMBL403441	CCOc1ccccc1C[C@H](c1ccccc1)N1CCNCC1	IC50	'='	16	1	NET	0.493205	B (cell-based format)	0.561858	CHEMBL948897	Inhibition of [3H]NA uptake at human NA transporter expressed in HEK293 cells	Training	25	4.856	65.5808	61.8585	320.333	573.94	2151.36	5227.44	24.5	182.456	839.415	5188.22	31805.4	205518	1.35262e+06	63.9752	233.468	974.05	4364.47	20445.1	98815.8	489097	-1.3378	64.1421	20.3658	289.341	294.745	1741.34	3024.01	284.227	3397.95	42557.6	556785	7.59327e+06	1.07757e+08	1588220747	11.3813
CHEMBL2171418	Cl.Clc1ccc(OC(c2ccc3ccccc3c2)C2CNC2)cc1Cl	IC50	'='	16	1	NET	0.493205	B (cell-based format)	0.561858	CHEMBL2174644	Inhibition of human NET expressed in HEK293 cells assessed as inhibition of noradrenaline reuptake after 30 mins by fluorescence assay	Test	27	6.444	78.4747	98.5481	456.92	992.115	3526.95	9606.03	21.26	190.957	835.081	5303.04	32650.3	213011	1.41033e+06	77.6267	323.747	1581.38	8449.83	47787.2	281154	1.70357e+06	-1.0231	76.1207	41.1575	382.527	499.505	2442.71	4818.87	341.126	5996.13	156183	5.26517e+06	1.97551e+08	7682003817	302085000000	11.7035
CHEMBL541226	Clc1cccc(OC(c2ccccc2)C2CCNCC2)c1Cl	IC50	'='	16	1	NET	0.493205	B (cell-based format)	0.561858	CHEMBL1024552	Inhibition of [3H]NA uptake at human NET expressed in HEK293 cells	Training	24	5.894	66.3768	78.6381	360.392	765.241	2726.05	7400.63	21.26	178.957	823.081	5223.04	32362.9	210684	1.39121e+06	65.6641	272.149	1316.47	7008.6	39764.1	236085	1.44925e+06	-1.0014	64.1252	29.8813	304.262	383.488	1934.96	3823.53	317.105	5815.83	155029	5.26099e+06	1.97587e+08	7682665785	302063000000	10.754
CHEMBL3323184	CN1Cc2cc(N3CCOCC3)ccc2C(c2cc3ccccc3s2)C1	IC50	'='	16	1	NET	0.493205	B (cell-based format)	0.561858	CHEMBL3379359	Displacement of [125I]-RTI-55 from recombinant NET (unknown origin) expressed in HEK cells by saturation binding analysis	Training	30	5.013	87.4183	95.169	484.289	991.933	3693.95	9918.77	43.95	534.344	6256.33	87256.5	1.25029e+06	1.81768e+07	2.66083e+08	81.0962	320.355	1468.71	7307.83	38313.8	208724	1.17213e+06	-1.2523	86.124	44.1243	428.323	566.336	2817.62	5798.01	340.313	4214.13	57102.9	844380	1.35101e+07	2.30941e+08	4158690682	12.776
CHEMBL575535	CNC[C@@H](O)[C@H](c1cccc(Cl)c1)n1ccc2ccccc21	IC50	'='	16	1	NET	0.493205	B (cell-based format)	0.561858	CHEMBL1044082	Inhibition of human NET expressed in MDCK-Net6 cells	Training	24	3.932	68.1943	71.547	373.777	751.312	2835.4	7567.74	37.19	555.715	8999.49	174690	3.49921e+06	7.08366e+07	1438321302	65.3365	260.336	1205.2	6088.42	32638.8	182880	1.06047e+06	-1.2932	66.2262	33.8458	326.198	453.463	2192.03	4774.96	295.658	4677.37	103263	3.04571e+06	1.06032e+08	3974837277	153605000000	10.7027
CHEMBL566090	CNC[C@@H](O)[C@H](c1cccc(F)c1)n1ccc2c(F)cccc21	IC50	'='	16	1	NET	0.493205	B (cell-based format)	0.561858	CHEMBL1044082	Inhibition of human NET expressed in MDCK-Net6 cells	Test	25	3.632	71.7204	76.5129	399.082	820.281	3090.04	8398.4	37.19	559.715	9005.49	174718	3.49928e+06	7.08369e+07	1438322042	63.3942	236.777	1022.29	4749.38	23052.8	115320	590150	-1.2367	70.2718	41.05	354.742	534.796	2450.15	5611.73	298.202	4102.59	65026.9	1.16122e+06	2.26159e+07	466325616	9964631213	11.1134
CHEMBL422290	CSCCSCCC(=O)OC[C@@H]1C2CCC(C[C@@H]1c1ccc(F)cc1)N2C	IC50	'='	16.3	1	NET	0.493205	B (single protein format)	0.540117	CHEMBL751377	The compound was tested in vitro for binding affinity for the norepinephrine transporter (NET) using competitive binding assay.	Training	29	5.064	79.9559	81.9759	411.652	798.202	2908.69	7516.24	80.14	1055.57	13789.1	197819	2.92966e+06	4.45229e+07	6.91101e+08	76.2278	323.277	1564.82	8245.45	45953.9	267013	1.60259e+06	-1.2236	78.163	39.6938	372.7	498.652	2389.65	5046.02	381.359	5934.89	107824	2.20765e+06	4.90754e+07	1152037344	28065845162	13.0966
CHEMBL563897	CCn1c(=O)n([C@@H](c2ccccc2)[C@H](O)CNC)c2ccccc21	IC50	'='	16.8	1	NET	0.493205	B (cell-based format)	0.561858	CHEMBL1055025	Inhibition of [3H]nisoxetine binding to human NET expressed in MDCK-Net6 cells by plate scintillation counting	Training	26	2.672	73.9155	66.9286	399.319	772.082	3104.61	8434.17	59.19	861.202	14154.3	262606	5.00937e+06	9.68113e+07	1885254570	66.7295	249.635	1067.17	4884.26	23322.7	114759	577876	-1.3743	72.254	40.1928	373.428	580.555	2746.07	6665.57	302.222	3920.61	56426.5	887871	1.49845e+07	2.66194e+08	4900921862	11.6851
CHEMBL411677	C#CCN(CC#C)C(=O)[C@@]1(c2ccc3c(c2)CCO3)C[C@H]1CN	IC50	'='	17	1	NET	0.493205	B (single protein format)	0.540117	CHEMBL930494	Inhibition of human NET	Training	25	1.908	73.2436	80.4825	476.681	1168.8	4844.85	15966.8	55.56	1086.52	23139	550549	1.35303e+07	3.39047e+08	8604651828	64.7909	266.731	1234.14	6113.97	31576.3	167754	909083	-1.2527	72.2659	60.5068	457.322	1017.43	4542.4	14463.5	288.216	3735.87	53780.4	844490	1.41803e+07	2.50055e+08	4564185900	11.1674
CHEMBL469947	C=CCN(C(=O)[C@@]1(c2cccs2)C[C@H]1CN)C1CC1	IC50	'='	17	1	NET	0.493205	B (cell-based format)	0.561858	CHEMBL948470	Displacement of Levo[ring-2,5,6-3H]norepinephrine from human cloned NET expressed in HEK293 cells by microplate scintillation counter	Test	21	1.743	63.3576	77.7735	436.749	1122.7	4590.59	15330.8	74.57	1432.67	28718.6	633467	1.47467e+07	3.5684e+08	8865304923	48.5812	200.844	908.443	4398.6	22161.5	114981	610084	-1.023	62.2045	61.3902	418.786	1011.38	4376.72	14420.7	256.238	3644.98	58918.3	1.04566e+06	1.97552e+07	3.88493e+08	7838808590	9.2355
CHEMBL3770651	CN(C)CC1(c2ccc(Cl)c(Cl)c2)CCCC(O)C1	IC50	'='	17	1	NET	0.493205	B (single protein format)	0.540117	CHEMBL3773323	Inhibition of recombinant human norepinephrine transporter assessed as reduction in [3H]-NA reuptake	Training	20	3.647	60.1914	81.8485	380.051	929.792	3426.19	10512.8	23.47	470.752	8481.03	171334	3.47696e+06	7.06842e+07	1437209027	51.264	222.468	1121.37	6216.2	36450	221898	1.38706e+06	-1.0052	58.1942	47.4898	328.595	635.406	2707.34	7496.38	281.073	5632.59	157844	5.3948e+06	2.01186e+08	7765746860	303872000000	8.9272
CHEMBL603920	CNC[C@@H](O)[C@H](c1cccc(F)c1)N1CC(C)(C)c2ccc(F)cc21.Cl	IC50	'='	17	1	NET	0.493205	B (cell-based format)	0.561858	CHEMBL1072383	Inhibition of norepinephrine uptake at human NET expressed in MDCK-Net6 cells	Training	27	4.196	81.8337	107.535	522.973	1264.12	4742.57	14568.3	35.5	565.112	9001.37	174693	3.499e+06	7.08352e+07	1438311194	66.8737	252.49	1112.66	5263.39	25938.9	131463	680637	-1.3321	80.2757	63.6655	452.924	844.571	3618.44	9688.95	322.224	4441.18	70251.2	1.24539e+06	2.39985e+07	4.89254e+08	10347348623	11.8305
CHEMBL454675	CNC[C@]1(O)Cc2ccccc2[C@@H]1Oc1ccccc1OC	IC50	'='	17	1	NET	0.493205	B (cell-based format)	0.561858	CHEMBL963839	Inhibition of norepinephrine uptake at human NET transfected in HEK cells	Training	24	2.721	69.3595	70.8429	396.94	832.407	3255.53	9223.5	50.72	634.806	9536.25	179417	3.56655e+06	7.21881e+07	1468764486	61.3601	233.05	1008.84	4675.71	22592.1	112407	572060	-1.3345	68.2819	46.0606	384.272	692.046	3148.24	8458.11	278.197	3562.64	50129.3	766941	1.25783e+07	2.17761e+08	3923311995	10.676
CHEMBL272493	CNCc1cc(C(=O)N(C)C)ccc1Oc1ccc(Cl)cc1C	IC50	'='	17	1	NET	0.493205	B (cell-based format)	0.561858	CHEMBL948897	Inhibition of [3H]NA uptake at human NA transporter expressed in HEK293 cells	Test	24	3.41	67.6862	76.9241	372.77	772.259	2723.4	7146.4	41.57	475.841	5923.1	92636.8	1.5363e+06	2.60842e+07	446469509	69.5451	279.58	1319.37	6783.95	36807.9	207440	1.20332e+06	-1.035	66.1571	42.2215	323.376	472.934	2049.69	4318.35	311.658	5112.41	112434	3.22179e+06	1.09263e+08	4032628239	154623000000	10.9179
CHEMBL438889	CNCc1cc(N2CCCS2(=O)=O)ccc1Oc1ccc(Cl)cc1Cl	IC50	'='	17	1	NET	0.493205	B (cell-based format)	0.561858	CHEMBL948897	Inhibition of [3H]NA uptake at human NA transporter expressed in HEK293 cells	Training	27	4.053	80.5158	98.7432	484.284	1110.89	4051.86	11744.5	67.02	944.354	15397.7	287700	5.548e+06	1.08313e+08	2126746974	77.9211	324.79	1609.14	8736.41	50140.6	298509	1.82284e+06	-0.951	78.1579	59.7984	427.729	766.149	3250.46	8303.27	383.164	7317.59	189911	6.08159e+06	2.17068e+08	8148915414	313319000000	11.903
CHEMBL258180	C=CCN(CC)C(=O)[C@@]1(c2ccc3c(c2)CCO3)C[C@H]1CN	IC50	'='	18	1	NET	0.493205	B (single protein format)	0.540117	CHEMBL930494	Inhibition of human NET	Training	24	2.684	71.7456	84.6834	474.963	1196.7	4867.2	16169.4	55.56	1084.52	23139	550543	1.35303e+07	3.39047e+08	8604651737	57.8975	225.603	992.092	4689.48	23170.1	118030	614586	-1.1978	70.2433	60.1871	450.668	1012.85	4505.21	14401.5	276.205	3589.61	51975.7	821910	1.38932e+07	2.46334e+08	4514721560	10.6674
CHEMBL202409	Cc1ccc(C(=O)C(CC(C)C)N2CCCC2)cc1	IC50	'='	18	1	NET	0.493205	F (cell-based format)	0.490196	CHEMBL859244	Inhibition of [3H] norepinephrine uptake into human NET expressed in HEK293 cells	Training	20	4.206	55.8103	66.4114	301.836	623.356	2134.44	5489.94	20.31	348.884	5148.54	87730.1	1.50371e+06	2.58453e+07	4.44355e+08	46.1544	167.995	706.686	3224.61	15474.7	76894	391965	-0.895	54.1184	30.0526	254.217	350.002	1573.36	3254.73	234.188	2977.16	40948.6	604906	9.50375e+06	1.57134e+08	2706934992	9.0754
CHEMBL103504	CCC[C@@]1(O)CN2C3CC[C@@H]2C[C@H](c2ccc(C)cc2)C31	IC50	'='	18	1	NET	0.493205	B (cell-based format)	0.561858	CHEMBL751376	The compound was tested for inhibition of [3H]norepinephrine uptake in HEK cells by expressing cDNA for human norepinephrine transporter	Test	24	3.512	75.7762	88.4063	468.077	1056.29	4075.63	12046.6	23.47	486.752	8566.68	173443	3.52876e+06	7.19458e+07	1467161685	48.0183	179.913	751.616	3409.33	16192.8	79292.9	396689	-1.1457	74.1906	56.6318	435.375	821.443	3645.36	10039.6	258.209	3062.65	39944.3	567762	8.6767e+06	1.40419e+08	2372572599	10.1211
CHEMBL402000	CCc1cc(Cl)ccc1Oc1ccncc1CN(C)C	IC50	'='	18	1	NET	0.493205	B (cell-based format)	0.561858	CHEMBL929226	Inhibition of [3H]NA uptake at human recombinant NA transporter expressed in HEK293 cells	Training	21	3.103	57.4403	58.7556	299.502	566.367	2075.91	5129	25.36	185.172	954.877	6199.65	40645.8	278219	1.94347e+06	59.8855	242.218	1149.96	5941.37	32366.1	183062	1.06572e+06	-0.8853	56.1077	30.313	261.264	333.607	1569.66	3018.68	271.637	4452.54	100199	2.98342e+06	1.04535e+08	3938296740	152738000000	9.5966
CHEMBL583411	CNC[C@@H](O)[C@H](c1cccc(F)c1)n1ccc2cccc(C)c21	IC50	'='	18	1	NET	0.493205	B (cell-based format)	0.561858	CHEMBL1044082	Inhibition of human NET expressed in MDCK-Net6 cells	Training	25	3.697	71.7845	76.4875	398.835	815.939	3077.95	8357.43	37.19	559.715	9005.49	174718	3.49929e+06	7.08369e+07	1438322432	64.0247	240.173	1041.11	4860.34	23716.8	119275	613505	-1.3164	70.2493	39.8829	353.673	523.436	2435.05	5534.81	291.214	3829.96	56921.8	944327	1.71154e+07	3.31117e+08	6705224765	11.1134
CHEMBL1084312	CNC[C@@H](O)CCN1c2ccccc2N(c2ccc(F)cc2F)S1(=O)=O	IC50	'='	18	1	NET	0.493205	B (cell-based format)	0.561858	CHEMBL1120739	Inhibition of human NET-mediated norepinephrine uptake in MDCK-Net6 cells	Training	28	3.274	83.9779	101.222	514.161	1234.37	4712.05	14850.8	81.26	1323.03	23598.3	457637	9.02334e+06	1.79121e+08	3567789193	71.0627	267.553	1181.21	5649.35	28368.8	147450	787204	-1.1938	82.295	65.7378	468.774	916.893	3961.22	11306	364.262	5536.9	97185.7	1.90582e+06	4.02588e+07	8.9069e+08	20270385520	12.3574
CHEMBL2407322	COC(=O)C(c1ccc(Cl)c(Cl)c1)C1CCNCC1.Cl	IC50	'='	18	1	NET	0.493205	B (cell-based format)	0.561858	CHEMBL2411004	Displacement of [3H]-norepinephrine from human NET expressed in CHO cells by TopCounting analysis	Test	20	3.705	56.1149	62.8032	310.859	639.655	2344.32	6235.52	38.33	460.342	5871.75	92665.6	1.54285e+06	2.62498e+07	4.49954e+08	53.464	226.365	1116.63	6077.85	35273.9	213933	1.33797e+06	-0.8281	54.1289	31.8861	266.262	391.055	1766.74	3882.12	285.061	5741	160364	5.45238e+06	202501213	7795646851	304544000000	9.1302
CHEMBL201978	CCC(C(=O)c1ccc(Cl)c(Cl)c1)N1CCCC1	IC50	'='	18.5	1	NET	0.493205	F (cell-based format)	0.490196	CHEMBL859244	Inhibition of [3H] norepinephrine uptake into human NET expressed in HEK293 cells	Training	19	4.569	54.5625	67.7642	309.762	686.628	2394.57	6597.78	20.31	346.884	5148.54	87732.1	1.50374e+06	2.58454e+07	444355692	51.3739	218.31	1098.62	6093.74	35888.6	219720	1.38094e+06	-0.6515	52.1097	32.3911	258.394	396.128	1696.66	3785.29	269.062	5463.69	155280	5.35471e+06	2.00553e+08	7755781551	303715000000	8.6302
CHEMBL564786	CCCn1c(=O)n([C@@H](c2ccccc2)[C@H](O)CNC)c2ccccc21	IC50	'='	18.6	1	NET	0.493205	B (cell-based format)	0.561858	CHEMBL1055024	Inhibition of [3H]norepinephrine uptake at human NET expressed in MDCK-Net6 cells by scintillation counting	Training	27	3.03	76.2743	68.3852	406.923	776.491	3131.48	8452.69	59.19	863.202	14154.3	262612	5.00938e+06	9.68113e+07	1885254719	68.1631	253.311	1078.37	4921.05	23447.6	115190	579374	-1.4262	74.2591	40.0015	379.459	579.776	2772.8	6676.23	314.233	4066.86	58231.2	910450	1.52715e+07	2.69916e+08	4950392265	12.1851
CHEMBL3703731	FC(F)Oc1ccc(-c2ccc3c(c2)CNCC3c2ccc(Cl)c(Cl)c2)nn1	IC50	'='	18.8	1	NET	0.493205	B (cell membrane format)	0.237037	CHEMBL3707933	Radioligand Binding Assay: Compounds were dissolved in 100% DMSO at a concentration 100 times the desired highest assay concentration, serially diluted 1:3 in 100% DMSO, and 1.0 ul/well of each solution was dispensed to a Nunc polypropylene, round bottom, 384-well plate. 100% inhibition is defined with 1.0 ul/well of 10 mM desipramine dissolved in DMSO. 50 ul/well of a 2x membrane preparation (0.…	Training	31	5.555	90.9945	105.031	523.039	1071.53	3976.43	10398.5	47.04	452.185	3717.56	39629.2	460371	5.6835e+06	7.23932e+07	89.8481	389.131	1986.4	11071.8	65235.7	399486	2.51594e+06	-0.9873	88.1035	53.6279	437.908	616.174	2825.61	5865.7	407.136	7280.41	183509	5.8731e+06	2.11386e+08	8000722615	309483000000	13.508
CHEMBL472253	C#CCN(CC)C(=O)[C@@]1(c2cccs2)C[C@H]1CN	IC50	'='	19	1	NET	0.493205	B (cell-based format)	0.561858	CHEMBL948470	Displacement of Levo[ring-2,5,6-3H]norepinephrine from human cloned NET expressed in HEK293 cells by microplate scintillation counter	Test	19	1.55	55.2749	63.4744	374.388	969.389	4038.22	13766	74.57	1424.67	28703.3	633398	1.47465e+07	3.56839e+08	8865301300	47.1325	197.107	905.277	4466.6	23009.8	122269	664647	-0.9993	54.2095	50.1097	364.176	891.368	3920.39	13215.5	244.228	3655.67	61373.7	1.1137e+06	2.12451e+07	4.18422e+08	8415820705	8.7011
CHEMBL1173772	CC[C@@H]1NC(C)(C)CO[C@@]1(O)c1cccc(Cl)c1	IC50	'='	19	1	NET	0.493205	B (cell-based format)	0.561858	CHEMBL1769985	Inhibition of human NET in HEK293 cells assessed as inhibition of [3H]norepinephrine uptake	Training	19	2.943	60.5617	81.6037	415.708	1009.3	3863.7	11629.9	41.49	582.21	9368.47	179223	3.57995e+06	7.25704e+07	1477897258	43.7267	179.124	859.351	4524.79	25234.7	146524	876523	-1.0283	58.1949	58.2809	372.465	820.107	3376.1	9892.47	249.608	4258.47	99361.4	3.00326e+06	1.05371e+08	3960357473	153244000000	8.372
CHEMBL1812744	Cc1cc2nc([C@H]3[C@@H](c4ccc(Cl)cc4)C[C@@H]4CC[C@H]3N4C)[nH]c2cc1C	IC50	'='	19	1	NET	0.493205	B (cell-based format)	0.561858	CHEMBL1815454	Inhibition of human NET expressed in HEK293 cells assessed as inhibition of [3H]NE reuptake after 10 mins by scintillation counting	Training	31	4.079	95.9676	100.89	553.917	1095.24	4218.28	10932.9	31.92	305.237	1885.93	15176.4	123886	1.05098e+06	9.08164e+06	77.7094	318.549	1497.67	7695.46	41778.3	235873	1.37157e+06	-1.135	94.0953	62.6954	498.405	782.706	3492.59	8063.15	353.719	5096.57	104309	2.98599e+06	103849291	3917826738	152271000000	13.008
CHEMBL517424	CCn1c(=O)n([C@H](CCNC)c2cccc(F)c2)c2c(F)cccc21	IC50	'='	19	1	NET	0.493205	B (cell-based format)	0.561858	CHEMBL962312	Inhibition of norepinephrine uptake at human NET expressed in MDCK-Net6 cells	Training	27	4.024	77.6432	85.228	440.524	941.255	3542.23	10036.2	38.96	455.949	5759.76	91706.6	1.53331e+06	2.61269e+07	4.47953e+08	67.7667	251.968	1081.23	4989.06	24052.6	119512	607419	-1.0369	76.1702	48.682	398.211	649.027	2924.53	7229.9	324.22	4494.51	71501.4	1.27357e+06	2.46126e+07	5.02213e+08	10612932583	12.0789
CHEMBL1683872	CCNCC1(c2ccc(Cl)c(Cl)c2)CCCCC1	IC50	'='	19	1	NET	0.493205	B (single protein format)	0.540117	CHEMBL1686716	Inhibition of human recombinant Norepinephrine transporter	Test	19	5.135	54.4771	76.4114	345.405	867.893	3194.94	9948.42	12.03	124.36	549.428	3637.62	23257.1	157438	1.0785e+06	47.1128	201.617	1010.88	5638.5	33479.6	206824	1.31114e+06	-0.8232	52.0784	36.9411	294.726	555.194	2483.7	6832.01	265.073	5307.31	150800	5.24318e+06	1.97986e+08	7699373263	302512000000	8.6775
CHEMBL534942	Cl.Clc1ccccc1CC(c1ccccc1)N1CCNCC1	IC50	'='	19	1	NET	0.493205	B (cell-based format)	0.561858	CHEMBL863613	Inhibition of [3H]NA reuptake at NA transporter in HEK293 cells	Training	23	4.866	61.7895	64.774	317.412	613.903	2247.62	5720.68	15.27	135.86	573.607	3716.92	23470.8	157948	1.07834e+06	63.0405	248.393	1135.07	5670.37	30160.4	168392	977387	-1.1485	60.1045	21.7241	273.038	292.96	1649.3	2923.48	279.659	4285.98	93651.1	2.82425e+06	1.01176e+08	3871495857	151435000000	10.3433
CHEMBL1644474	Clc1cccc(O[C@H]2C[C@@H]3CC[C@H](C2)N3)c1	IC50	'='	19	1	NET	0.493205	B (cell-based format)	0.561858	CHEMBL1647512	Inhibition of [3H]noradrenalin reuptake at NET expressed in MDCK cells scintillation counting	Training	18	3.296	51.2607	54.901	267.754	500.073	1776.92	4265.58	21.26	164.957	853.171	5538.72	35614.9	237759	1.61145e+06	41.7313	166.008	765.831	3917.34	21503.1	124312	746755	-0.7645	50.1011	23.7066	230.283	250.921	1292.05	2152.89	221.598	3571.84	84575.2	2.70698e+06	9.96573e+07	3852326230	151222000000	7.7928
CHEMBL71	CN(C)CCCN1c2ccccc2Sc2ccc(Cl)cc21	IC50	'='	19	1	NET	0.493205	B (cell membrane format)	0.237037	CHEMBL1909094	DRUGMATRIX: Norepinephrine Transporter radioligand binding (ligand: [125I] RTI-55)	Training	23	5.351	65.7795	84.5093	372.378	832.65	2902.82	8188.41	31.78	391.043	4384.15	56402.7	735397	9.68474e+06	1.28257e+08	68.4986	290.418	1443.22	7841.22	45097.1	269738	1.65962e+06	-0.9055	64.0723	35.1659	310.851	419.775	2012.09	4226.26	299.713	4953.27	110375	3.2009e+06	1.09244e+08	4040238262	154934000000	10.1479
CHEMBL3323107	CN1Cc2ccccc2C(c2ccc3cnsc3c2)C1	IC50	'='	19	1	NET	0.493205	B (cell-based format)	0.561858	CHEMBL3379359	Displacement of [125I]-RTI-55 from recombinant NET (unknown origin) expressed in HEK cells by saturation binding analysis	Test	23	3.189	67.132	68.5695	369.21	728.54	2764.96	7259.81	44.37	733.331	12141.1	228664	4.45565e+06	8.86954e+07	1789715978	69.6328	302.064	1547.22	8745.98	53038.4	339700	2.27191e+06	-0.8601	66.0698	35.8211	331.267	456.86	2199.98	4655.31	264.26	3408.5	49763.8	818164	1.48694e+07	2.91466e+08	6022836221	9.8097
CHEMBL603109	CNC[C@@H](O)[C@H](c1cccc(F)c1)N1CC(C)(C)c2cc(F)ccc21.Cl	IC50	'='	19	1	NET	0.493205	B (cell-based format)	0.561858	CHEMBL1072383	Inhibition of norepinephrine uptake at human NET expressed in MDCK-Net6 cells	Training	27	4.196	81.8337	107.535	522.931	1264.82	4745.01	14579.9	35.5	565.112	9001.37	174693	3.499e+06	7.08352e+07	1438311186	66.8737	252.49	1112.66	5263.16	25936.6	131450	680611	-1.3321	80.2743	63.6476	452.869	844.431	3618.52	9691.85	322.224	4441.18	70251.2	1.24539e+06	2.39985e+07	4.89254e+08	10347349992	11.8305
CHEMBL1085323	CNC[C@@H](O)CCN1c2ccccc2N(c2cccc(OC)c2)S1(=O)=O	IC50	'='	19	1	NET	0.493205	B (cell-based format)	0.561858	CHEMBL1120740	Displacement of [3H]nisoxetine from human NET expressed in MDCK-Net6 cells	Training	28	2.867	81.7985	91.0368	485.245	1128.13	4382.53	13710.9	90.49	1363.63	23844.3	458989	9.031e+06	1.79164e+08	3568037105	72.7395	275.059	1207.43	5725.5	28512	147140	781053	-1.4121	80.2766	57.5315	449.859	838.299	3754.37	10523.2	354.275	5101.36	83668.6	1.53714e+06	3.08037e+07	6.56088e+08	14560590123	12.4847
CHEMBL514354	CNCC[C@H](c1cc(F)cc(Cl)c1)N1C(=O)C(C)(C)c2cccc(F)c21	IC50	'='	19	1	NET	0.493205	B (cell-based format)	0.561858	CHEMBL986142	Inhibition of norepinephrine uptake at human NET expressed in MDCK cells	Training	28	5.535	86.3411	125.216	582.575	1511.48	5657.08	18303.5	32.34	451.245	5686.4	91265.3	1.52787e+06	2.60357e+07	4.46215e+08	72.3944	289.45	1360.43	6956.37	37556.1	210940	1.22159e+06	-0.963	84.1858	73.5686	494.821	1008.65	4266.5	12345.3	357.677	5931.21	130975	3.6722e+06	120281970	4299908941	161040000000	12.2681
CHEMBL204538	CC#Cc1ccc(C(=O)C(CCC)N2CCCC2)cc1	IC50	'='	19.3	1	NET	0.493205	F (cell-based format)	0.490196	CHEMBL859244	Inhibition of [3H] norepinephrine uptake into human NET expressed in HEK293 cells	Test	21	4.569	55.9701	59.4028	284.268	561.292	1972.01	5036.54	20.31	348.884	5142.54	87726.1	1.50368e+06	2.58453e+07	4.44355e+08	53.1368	200.72	872.724	4131.65	20645.9	106979	568604	-0.8743	54.1178	24.8086	252.329	326.61	1568.11	3176.52	246.199	3145.46	43746.1	657782	1.05715e+07	1.79162e+08	3160799692	9.7576
CHEMBL203403	CCCC(C(=O)c1ccccc1C)N1CCCC1	IC50	'='	19.7	1	NET	0.493205	F (cell-based format)	0.490196	CHEMBL859244	Inhibition of [3H] norepinephrine uptake into human NET expressed in HEK293 cells	Training	19	3.909	51.7485	55.4506	269.582	547.246	1959.8	5193.47	20.31	344.884	5142.54	87714.1	1.50369e+06	2.58453e+07	4.44356e+08	44.5482	161.415	677.03	3096.11	14960.6	75102.4	387714	-0.8462	50.1172	24.8831	240.101	337.189	1575.84	3432.48	222.177	2836.92	39378.7	589356	9.40675e+06	1.58204e+08	2771571074	8.7364
CHEMBL1224382	CNCC[C@@H](c1ccc(Cl)c(Cl)c1)n1nnc(C)n1	IC50	'='	19.8	1	NET	0.493205	B (cell-based format)	0.561858	CHEMBL1228924	Inhibition of norepinephrine reuptake at human NET expressed in MDCK cells	Training	20	1.416	56.4382	43.606	302.09	480.699	2121.15	4774.05	55.63	509.131	4623.9	48773.7	552936	6.61646e+06	8.2e+07	64.6079	299.541	1616.52	9464.72	58206.1	369610	2.39962e+06	-0.7193	54.0964	31.915	261.56	375.174	1663.42	3527.49	285.068	5658.68	156913	5.35121e+06	199929206	7734860792	303168000000	9.1134
CHEMBL403616	C=CCN(CCOC)C(=O)[C@@]1(c2ccsc2)C[C@H]1CN	IC50	'='	20	1	NET	0.493205	B (cell-based format)	0.561858	CHEMBL931354	Inhibition of norepinephrine uptake at human NET expressed in HEK293 cells	Training	21	1.469	59.1777	64.3197	387.271	979.604	4110.01	13944.1	83.8	1471.27	28899.1	633747	1.47365e+07	3.56584e+08	8860566481	53.0661	215.236	970.339	4675.18	23499.4	121800	645990	-1.2335	58.2527	48.8098	375.994	883.585	3955.42	13147.2	272.238	4116.05	70079.9	1.29532e+06	2.52547e+07	5.09467e+08	10508335387	9.7011
CHEMBL391143	Cc1c(CN(C2CCOCC2)[C@H]2CCNC2)cccc1C(F)(F)F	IC50	'='	20	1	NET	0.493205	B (cell-based format)	0.561858	CHEMBL902423	Inhibition of [3H]NA from human NET expressed in HEK293 cells	Test	26	4.172	75.1803	93.2523	463.427	1097.51	4136.5	12507.1	24.5	192.456	858.81	5193.41	31406.2	201331	1.32135e+06	56.0262	202.232	846.559	3841.91	18376.3	91338.7	467577	-1.157	74.1649	52.0775	403.047	706.234	3084.48	7811.51	317.201	4377.55	68192.4	1.18336e+06	2.24021e+07	4.52388e+08	9560204257	11.4653
CHEMBL528995	Clc1ccc(C23CNCC2C3)cc1Cl	IC50	'='	20	1	NET	0.493205	B (cell-based format)	0.561858	CHEMBL1647125	Inhibition of [3H]norepinephrine reuptake at human NET expressed in MDCK cells by scintillation counting	Training	16	3.302	51.6786	78.6942	384.818	1063.87	4156.88	13996.8	12.03	122.36	561.428	3683.62	23567.2	159125	1.08977e+06	42.3522	191.628	1000.13	5697	34166.3	211828	1.34325e+06	-0.5705	50.0641	50.3324	340.508	810.748	3512.77	11283.4	217.03	4572	139487	5.06519e+06	1.95109e+08	7651676343	301703000000	6.722
CHEMBL528995	Clc1ccc(C23CNCC2C3)cc1Cl	IC50	'='	20	1	NET	0.493205	B (single protein format)	0.540117	CHEMBL4219662	Binding affinity to NET (unknown origin)	Training	16	3.302	51.6786	78.6942	384.818	1063.87	4156.88	13996.8	12.03	122.36	561.428	3683.62	23567.2	159125	1.08977e+06	42.3522	191.628	1000.13	5697	34166.3	211828	1.34325e+06	-0.5705	50.0641	50.3324	340.508	810.748	3512.77	11283.4	217.03	4572	139487	5.06519e+06	1.95109e+08	7651676343	301703000000	6.722
CHEMBL1683899	CN(C)CC1(c2cccc3ccccc23)CCCCC1	IC50	'='	20	1	NET	0.493205	B (single protein format)	0.540117	CHEMBL1686716	Inhibition of human recombinant Norepinephrine transporter	Training	22	4.699	63.4696	82.2	384.399	930.649	3475.06	10799	3.24	65.4992	74.4591	426.658	977.473	3962.05	11885.7	53.236	203.613	885.653	4193.85	20854.7	107185	564360	-1.0247	62.0694	40.7186	345.72	617.587	2880.57	7792.65	242.21	2852.13	35639.6	469363	6.47746e+06	9.32036e+07	1391652221	9.7119
CHEMBL575546	CNC[C@@H](O)[C@H](c1cccc(F)c1)n1ccc2ccc(F)cc21	IC50	'='	20	1	NET	0.493205	B (cell-based format)	0.561858	CHEMBL1044082	Inhibition of human NET expressed in MDCK-Net6 cells	Test	25	3.632	71.7106	76.9241	396.496	802.788	2994.71	7978.77	37.19	559.715	9005.49	174714	3.49926e+06	7.08368e+07	1438321692	63.3942	236.725	1022.97	4758.01	23107.6	115545	590382	-1.2401	70.2693	40.6752	349.741	509.89	2345.34	5206.67	298.202	4094.58	64798.3	1.15686e+06	2.2548e+07	465447980	9956811513	11.0966
CHEMBL466500	CNC[C@@H](O)[C@H](c1ccccc1)N(C)c1cccc(Cl)c1	IC50	'='	20	1	NET	0.493205	B (cell-based format)	0.561858	CHEMBL966882	Inhibition of norepinephrine uptake at human NET expressed in MDCK-Net6 cells	Training	22	3.882	60.012	65.1804	319.849	645.179	2336.06	6148.74	35.5	543.112	8962.13	174507	3.49844e+06	7.0833e+07	1438303164	63.468	255.128	1191.51	6057.2	32600.7	183080	1.06283e+06	-1.3357	58.2338	27.7573	273.958	354.52	1736.9	3546.38	283.648	4669.35	104983	3.09351e+06	107039201	3994064261	153955000000	10.1302
CHEMBL411033	NC[C@@H]1C[C@@]1(C(=O)C1NCc2ccccc21)c1ccc2c(c1)OCO2	IC50	'='	20	1	NET	0.493205	B (single protein format)	0.540117	CHEMBL930494	Inhibition of human NET	Training	29	2.25	89.6745	96.1936	580.26	1362.92	5681.42	18076.4	73.58	1213.98	23906.1	555547	1.35619e+07	3.39234e+08	8605405323	70.742	271.389	1184.85	5570.65	27406.9	139228	724468	-1.3021	88.2787	71.4913	553.837	1178.51	5304.02	16308.4	316.226	3822.92	51002.5	745216	1.17937e+07	1.99382e+08	3548364642	12.2363
CHEMBL255246	NC[C@@H]1C[C@@]1(C(=O)N1CCCc2ccccc21)c1ccsc1	IC50	'='	20	1	NET	0.493205	B (cell-based format)	0.561858	CHEMBL931354	Inhibition of norepinephrine uptake at human NET expressed in HEK293 cells	Training	25	3.223	75.4223	94.1398	505.064	1306.87	5240.56	17559.4	74.57	1444.67	28676.2	632609	1.47299e+07	3.56548e+08	8860362051	62.3174	247.148	1109.46	5354.64	27000.5	140394	746944	-1.067	74.1928	60.6168	470.848	1035.48	4683.45	14845.3	292.27	3969.61	62032.6	1.0863e+06	2.06382e+07	4.13637e+08	8574132721	10.77
CHEMBL403469	C=CCN(CCC)C(=O)[C@@]1(c2ccc3c(c2)CCO3)C[C@H]1CN	IC50	'='	21	1	NET	0.493205	B (single protein format)	0.540117	CHEMBL930494	Inhibition of human NET	Test	25	3.042	73.9509	86.6562	482.724	1204.36	4897.46	16206.8	55.56	1086.52	23139	550549	1.35303e+07	3.39047e+08	8604651828	59.3311	229.279	1003.29	4726.39	23295.9	118465	616108	-1.2497	72.2482	59.986	456.696	1011.93	4531.87	14410.2	288.216	3735.87	53780.4	844490	1.41803e+07	2.50055e+08	4564185900	11.1674
CHEMBL1684055	CC(N(C)C)C1(c2ccc3ccccc3c2)CCCCC1	IC50	'='	21	1	NET	0.493205	B (cell-based format)	0.561858	CHEMBL1686749	Inhibition of [3H]norepinephrine reuptake at human recombinant NET expressed in HEK293 cells by scintillation counting	Training	23	4.885	67.6956	87.9035	417.165	1019.24	3828.21	11940.9	3.24	69.4992	83.6991	471.963	1154.84	4736.08	15081.3	54.3684	208.621	904.422	4267.21	21141.1	108225	567067	-1.059	66.0691	46.1279	376.43	708.795	3237.85	9076.46	254.221	3033.79	38674	521332	7.36543e+06	1.0823e+08	1643282406	10.1327
CHEMBL203488	CCCC(C(=O)c1ccc(Cl)c(Cl)c1)N1CCCC1	IC50	'='	21	1	NET	0.493205	F (cell-based format)	0.490196	CHEMBL859244	Inhibition of [3H] norepinephrine uptake into human NET expressed in HEK293 cells	Training	20	4.927	56.6907	69.9581	317.708	695.878	2427.02	6641.53	20.31	348.884	5148.54	87738.1	1.50374e+06	2.58454e+07	4.44356e+08	52.8075	222.366	1110.16	6128.38	35994.1	220045	1.38195e+06	-0.7045	54.1136	32.1149	264.448	395.305	1723.56	3797.83	281.073	5609.95	157085	5.3773e+06	2.00842e+08	7759541747	303766000000	9.1302
CHEMBL213496	CCOc1ccccc1CC(c1cncs1)N1CCNCC1	IC50	'='	21	1	NET	0.493205	B (cell-based format)	0.561858	CHEMBL863613	Inhibition of [3H]NA reuptake at NA transporter in HEK293 cells	Training	24	2.937	63.1455	49.2147	305.722	503.073	2022.13	4698.62	65.63	662.281	7294.31	94226.1	1.29649e+06	1.84517e+07	2.67204e+08	61.7232	236.809	1028.01	4795.29	23434.6	118512	615572	-1.2035	62.1472	21.5514	284.345	314.591	1735.64	3197.91	294.266	3944.31	57864	925620	1.59953e+07	2.94657e+08	5704465166	10.8813
CHEMBL2171419	Cl.Fc1cc(C(Oc2ccccc2)C2CNC2)ccc1Cl	IC50	'='	21	1	NET	0.493205	B (cell-based format)	0.561858	CHEMBL2174644	Inhibition of human NET expressed in HEK293 cells assessed as inhibition of noradrenaline reuptake after 30 mins by fluorescence assay	Test	22	4.717	61.6605	71.2974	342.344	699.663	2512.02	6556.08	21.26	174.957	823.081	5215.04	32510.3	212401	1.40893e+06	59.1862	234.487	1085.35	5498.88	29577.8	166261	967383	-0.8986	60.1394	30.6546	295.907	373.656	1857.48	3583.47	276.629	4487.58	101835	3.05838e+06	107159297	4017102911	154896000000	9.7372
CHEMBL256819	CN(C)Cc1ccccc1Oc1ccc(Cl)cc1F	IC50	'='	21	1	NET	0.493205	B (cell-based format)	0.561858	CHEMBL948897	Inhibition of [3H]NA uptake at human NA transporter expressed in HEK293 cells	Training	20	4.037	55.5122	65.9762	295.315	603.271	2074.78	5338.7	12.47	100.096	342.112	1908.08	9944.95	56534	324249	57.9991	233.729	1105.62	5700.31	31029.6	175608	1.02417e+06	-0.7737	54.1133	31.3206	251.565	331.698	1510.06	2945.79	264.618	4504.93	104563	3.13377e+06	1.0882e+08	4050999249	155577000000	9.0586
CHEMBL605990	CNC[C@@H](O)[C@H](c1cccc(F)c1)N1CC2(CCCC2)c2ccccc21.Cl	IC50	'='	21	1	NET	0.493205	B (cell-based format)	0.561858	CHEMBL1072383	Inhibition of norepinephrine uptake at human NET expressed in MDCK-Net6 cells	Training	29	4.411	85.9176	99.3818	519.009	1198.6	4630.38	14101.1	35.5	569.112	8995.37	174713	3.49902e+06	7.08355e+07	1438312209	68.8737	259.306	1116.13	5190.69	25271.6	127003	653705	-1.4609	84.2575	56.7511	475.213	862.382	3936.66	10722.3	327.247	4148.5	59414.8	955883	1.69735e+07	3.24908e+08	6556761545	12.6438
CHEMBL572927	CNC[C@@H](O)[C@H](c1cccc(F)c1)n1ccc2cc(C)ccc21	IC50	'='	21	1	NET	0.493205	B (cell-based format)	0.561858	CHEMBL1044082	Inhibition of human NET expressed in MDCK-Net6 cells	Training	25	3.697	71.7539	77.3358	397.47	807.246	3008.14	8028.56	37.19	559.715	9005.49	174714	3.49926e+06	7.08368e+07	1438321680	64.0247	240.121	1041.79	4868.31	23764.6	119449	613422	-1.3181	70.2483	39.6845	349.123	501.456	2334.7	5134.95	291.214	3821.94	56693.2	939896	1.70428e+07	3.3004e+08	6690351210	11.0966
CHEMBL572951	CNC[C@@H](O)[C@H](c1cccc(F)c1)n1ccc2cccc(Br)c21	IC50	'='	21	1	NET	0.493205	B (cell-based format)	0.561858	CHEMBL1044082	Inhibition of human NET expressed in MDCK-Net6 cells	Test	25	4.269	72.53	80.695	410.852	860.8	3225.35	8872.24	37.19	559.715	9005.49	174718	3.49929e+06	7.08369e+07	1438322432	70.4212	317.861	1851.25	12976.1	103605	898306	8.16927e+06	-1.2339	70.2464	40.6739	354.503	530.592	2449.9	5607.98	359.108	10614	643972	5.05066e+07	4181838448	349973000000	29355100000000	11.1134
CHEMBL579244	CNC[C@@H](O)[C@H](c1cccc(F)c1)n1ccc2cccc(Cl)c21	IC50	'='	21	1	NET	0.493205	B (cell-based format)	0.561858	CHEMBL1044082	Inhibition of human NET expressed in MDCK-Net6 cells	Training	25	4.093	72.2309	79.2564	406.393	844.503	3170.38	8680.11	37.19	559.715	9005.49	174718	3.49929e+06	7.08369e+07	1438322432	67.0049	266.161	1234.01	6241.45	33456	187258	1.08427e+06	-1.2342	70.2489	40.7768	354.59	531.837	2452.28	5622.46	314.657	5130.32	114382	3.31453e+06	1.1242e+08	4124642586	157079000000	11.1134
CHEMBL4788601	COC(C)(C)C(=O)NC[C@@H]1CNCCO[C@H]1c1ccc(Cl)c(F)c1.Cl	IC50	'='	21	1	NET	0.493205	B (cell-based format)	0.561858	CHEMBL4717570	Inhibition of human NET expressed in CHO-K1 cells assessed as inhibition of [3H]-norepinephrine reuptake measured after 45 mins by Microscintillation counting analysis	Training	25	2.966	71.6395	82.2313	430.582	953.773	3581.14	10162.9	59.59	591.299	6700.88	98030	1.58096e+06	2.6571e+07	4.53514e+08	59.2739	230.583	1049.44	5249.36	28044.2	157461	918760	-1.2336	70.2489	53.3494	385.934	699.474	2940.41	7526.7	334.645	5628.37	124113	3.49113e+06	1.15559e+08	4180528128	158087000000	11.3474
CHEMBL471211	NC[C@@H]1C[C@@]1(C(=O)N1Cc2ccccc2C1)c1cccs1	IC50	'='	21	1	NET	0.493205	B (cell-based format)	0.561858	CHEMBL948470	Displacement of Levo[ring-2,5,6-3H]norepinephrine from human cloned NET expressed in HEK293 cells by microplate scintillation counter	Training	24	1.983	73.3139	82.6869	482.11	1182.86	4875.07	15945.8	74.57	1442.67	28715.3	633496	1.47466e+07	3.56839e+08	8865303406	59.6368	239.371	1070.91	5156.13	25934.5	134662	716439	-1.0446	72.1948	60.8783	461.344	1029.64	4605.35	14680.7	280.26	3777.86	58172.3	997874	1.85031e+07	361315931	7292667476	10.2532
CHEMBL415098	NCC1CC1(C(=O)N1CCCc2ccccc21)c1ccccc1	IC50	'='	21	1	NET	0.493205	B (single protein format)	0.540117	CHEMBL932888	Inhibition of human NET	Test	26	4.064	77.7957	99.644	516.638	1332.33	5310.79	17758.4	46.33	1047.92	22876.4	549127	1.3522e+07	3.39e+08	8604378110	64.3359	246.779	1070.33	4995.69	24375.3	122686	632164	-1.1749	76.1996	59.8633	476.631	1020.21	4699.58	14710	284.227	3433.05	45776.1	671011	10707194	1.83227e+08	3306448221	11.27
CHEMBL403251	CCc1cc(Cl)ccc1Oc1cc(C)ncc1CNC	IC50	'='	22	1	NET	0.493205	B (cell-based format)	0.561858	CHEMBL929226	Inhibition of [3H]NA uptake at human recombinant NA transporter expressed in HEK293 cells	Training	21	3.179	57.5857	59.9095	308.472	590.089	2166.91	5386.75	34.15	254.033	1437.14	9541.61	63794	439733	3.08043e+06	57.7815	231.928	1097.95	5667.5	30918.2	175508	1.027e+06	-0.8939	56.1246	30.7171	266.871	346.101	1621.83	3155.83	271.637	4477.24	101260	3.01467e+06	1.0532e+08	3956454295	153137000000	9.6346
CHEMBL2407327	CCCC(=O)C(c1ccc(Cl)c(Cl)c1)C1CCNCC1.Cl	IC50	'='	22	1	NET	0.493205	B (cell-based format)	0.561858	CHEMBL2411004	Displacement of [3H]-norepinephrine from human NET expressed in CHO cells by TopCounting analysis	Training	21	4.26	58.5383	64.5023	318.194	643.732	2368.01	6246.34	29.1	419.745	5619.79	90986.4	1.5258e+06	2.5996e+07	4.45368e+08	53.0189	221.019	1084.55	5914.93	34487	210176	1.31996e+06	-0.8573	56.1449	31.5473	271.434	386.425	1777.04	3829.37	293.083	5767.52	159253	5.40796e+06	2.01283e+08	7766019399	303863000000	9.6302
CHEMBL214395	CCOc1ccccc1CC(c1cccc(F)c1)N1CCNCC1	IC50	'='	22	1	NET	0.493205	B (cell-based format)	0.561858	CHEMBL863613	Inhibition of [3H]NA reuptake at NA transporter in HEK293 cells	Training	26	5.017	69.5869	70.4163	351.93	657.949	2411.29	5970.81	24.5	186.456	845.415	5212.22	31855.4	205672	1.353e+06	65.6436	239.126	1003.2	4529.7	21385.3	104109	518603	-1.2818	68.1602	26.9375	312.724	348.096	1890.43	3423.22	303.225	3842.89	53447.9	821360	1.39265e+07	257561217	5103356869	11.7752
CHEMBL1683883	CN(C)CC1(c2ccc(Cl)c(Cl)c2)CCC1	IC50	'='	22	1	NET	0.493205	B (single protein format)	0.540117	CHEMBL1686716	Inhibition of human recombinant Norepinephrine transporter	Test	17	3.961	51.8803	77.2192	352.196	914.364	3371.01	10671.2	3.24	53.4992	74.4591	382.658	957.473	3698.05	11451.7	46.0972	205.515	1058.99	5980.93	35549.6	218434	1.3737e+06	-0.673	50.0561	43.3915	301.983	613.924	2624.51	7472.15	241.052	5024.12	147529	5.20627e+06	197578929	7694954579	302463000000	7.5333
CHEMBL365183	CN(C)CC1C2CCC(CC2)[C@@H]1c1cccc(Cl)c1	IC50	'='	22	1	NET	0.493205	B (single protein format)	0.540117	CHEMBL885188	Inhibition constant against norepinephrine transporter	Training	21	4.405	61.5835	75.8725	349.053	748.998	2670.89	7305.94	3.24	63.4992	68.4591	380.658	772.073	3039.14	8114.33	48.43	196.302	901.102	4588.21	24965.8	142589	844231	-0.9139	60.0625	35.1269	298.725	419.665	1991.63	4298.01	253.642	4022.27	91990.2	2.83667e+06	101964527	3893473939	151955000000	9.1479
CHEMBL3323108	CN1Cc2ccccc2C(c2ccc3ccnn3c2)C1	IC50	'='	22	1	NET	0.493205	B (cell-based format)	0.561858	CHEMBL3379359	Displacement of [125I]-RTI-55 from recombinant NET (unknown origin) expressed in HEK cells by saturation binding analysis	Training	23	2.307	66.964	58.7523	353.585	627.645	2507.53	6164.17	20.54	178.006	982.393	7623.69	60126	496303	4.16319e+06	61.5899	239.312	1068.85	5113.47	25467.3	130347	680931	-0.94	66.078	34.5749	329.44	443.967	2169.67	4526.03	246.202	2781.76	33044.3	411037	5.33397e+06	7.19635e+07	1006054276	9.8097
CHEMBL3323093	CN1Cc2ccccc2C(c2cccc3occc23)C1	IC50	'='	22	1	NET	0.493205	B (cell-based format)	0.561858	CHEMBL3379356	Displacement of [3H]Nisoxetine from human NET expressed in HEK293E cells after 1 hr by liquid scintillation counting	Training	23	3.752	67.1542	70.3601	368.419	743.507	2812.81	7572.78	16.38	155.829	737.436	5234.26	36439.7	267747	1.9933e+06	60.8191	231.82	1023.65	4868.84	24218.1	124221	651982	-0.9298	66.087	35.1859	334.914	472.029	2294.14	5034.36	246.199	2799.67	33600.2	422958	5.55441e+06	7.57487e+07	1068424378	9.8265
CHEMBL577597	CNC[C@@H](O)[C@H](c1cccc(F)c1)n1ccc2cc(F)ccc21	IC50	'='	22	1	NET	0.493205	B (cell-based format)	0.561858	CHEMBL1044082	Inhibition of human NET expressed in MDCK-Net6 cells	Test	25	3.632	71.7106	76.9241	396.454	803.482	2997.02	7992.93	37.19	559.715	9005.49	174714	3.49926e+06	7.08368e+07	1438321680	63.3942	236.725	1022.97	4757.78	23105.3	115530	590313	-1.2401	70.2681	40.6565	349.678	509.516	2344.08	5201.18	298.202	4094.58	64798.3	1.15686e+06	2.2548e+07	4.65448e+08	9956810362	11.0966
CHEMBL1085066	CNC[C@@H](O)CCN1c2ccccc2N(c2ccccc2C)S1(=O)=O	IC50	'='	22	1	NET	0.493205	B (cell-based format)	0.561858	CHEMBL1120740	Displacement of [3H]nisoxetine from human NET expressed in MDCK-Net6 cells	Training	27	3.178	80.0152	93.0762	483.522	1154.24	4464.03	14150.1	81.26	1319.03	23592.3	457613	9.02329e+06	1.7912e+08	3567788815	70.0248	265.176	1170.54	5594.54	28098.5	146214	782131	-1.3304	78.2462	57.8742	443.827	850.087	3783.54	10762.4	338.276	4819.34	78190.3	1.42434e+06	2.84246e+07	6.05664e+08	13495539860	11.9636
CHEMBL461148	CNCC[C@H](c1ccccc1)n1c(=O)n(C(C)C)c2ccccc21	IC50	'='	22	1	NET	0.493205	B (cell-based format)	0.561858	CHEMBL962312	Inhibition of norepinephrine uptake at human NET expressed in MDCK-Net6 cells	Training	26	4.228	73.835	79.9559	412.096	875.824	3324.44	9468.33	38.96	451.949	5758.69	91702.5	1.53339e+06	2.61273e+07	4.47956e+08	65.5623	244.966	1044.27	4765.09	22685.3	111315	559182	-1.1876	72.1272	40.5038	368.862	569.284	2697.32	6504.94	298.233	3750.24	51446.7	763110	1.20992e+07	2.02523e+08	3536727655	11.6471
CHEMBL403071	CNCc1ccccc1Oc1ccc(Cl)cc1C	IC50	'='	22	1	NET	0.493205	B (cell-based format)	0.561858	CHEMBL948897	Inhibition of [3H]NA uptake at human NA transporter expressed in HEK293 cells	Training	19	3.863	51.5957	59.5047	277.09	565.053	1981.1	5124.45	21.26	164.957	799.036	5008.32	31031.5	200518	1.31453e+06	55.5778	223.581	1054.74	5435.4	29664.1	168743	990701	-0.8581	50.103	24.8265	232.678	286.413	1397.21	2630.63	245.62	4088.7	94869.2	2.90358e+06	1.03336e+08	3920570114	152485000000	8.7027
CHEMBL214335	COc1ccccc1CC(c1ccccc1)N1CCNCC1	IC50	'='	22	1	NET	0.493205	B (cell-based format)	0.561858	CHEMBL869835	Inhibition of [3H]NA uptake at NA transporter expressed in HEK293 cells	Test	24	4.159	63.1777	58.6802	311.512	559.194	2107.95	5131.18	24.5	180.456	825.57	5097.03	31221.7	201812	1.32912e+06	62.775	232.456	978.729	4409.08	20716.6	100297	496903	-1.3084	62.138	20.8833	283.208	297.959	1714.11	3029.56	272.216	3275.65	41897.5	571303	8.32398e+06	1.29519e+08	2141884367	10.8813
CHEMBL1813484	CN1C[C@H]2CCC[C@@]2(c2ccc(Cl)c(Cl)c2)C1	IC50	'='	22.39	1	NET	0.493205	B (cell-based format)	0.561858	CHEMBL1816473	Inhibition of norepinephrine reuptake at NET expressed in MDCK cells	Training	19	4.257	59.9646	85.2486	401.053	1033.16	3893.99	12486.6	3.24	61.4992	83.6991	435.323	1132.37	4459.41	14569.5	48.2712	213.302	1084.02	6050.25	35702.2	218569	1.37265e+06	-0.6729	58.053	49.1071	350.317	731.687	3178.08	9448.96	253.062	5036.15	145902	5.15972e+06	1.96577e+08	7675353006	302096000000	8.1158
CHEMBL562115	COC(=O)[C@H]1[C@@H](c2ccc(C)cc2)C[C@@H]2CC[C@H]1N2CC#CCF	IC50	'='	22.48	1	NET	0.493205	B (cell-based format)	0.561858	CHEMBL2208895	Displacement of [3H]nisoxetine from human NET expressed in HEK293 cells	Training	26	3.242	73.4056	68.3949	390.24	724.687	2827.75	7173.27	29.54	409.481	5415.74	89538.6	1.52096e+06	2.60983e+07	448897598	62.2786	238.163	1016.59	4662.82	22323	110023	553751	-1.0946	72.1356	40.9774	364.15	540.32	2515.46	5769.09	305.218	4086.05	62824.6	1.09805e+06	2.12869e+07	4.44935e+08	9790749542	11.6514
CHEMBL201666	CCCC(C(=O)c1ccc(C(=O)OC)cc1)N1CCCC1	IC50	'='	22.8	1	NET	0.493205	F (cell-based format)	0.490196	CHEMBL859244	Inhibition of [3H] norepinephrine uptake into human NET expressed in HEK293 cells	Training	22	3.619	59.8574	60.6282	308.097	606.772	2170.09	5581.5	46.61	686.865	10476.9	176812	3.02355e+06	5.19391e+07	8.93238e+08	53.5193	196.838	835.397	3851.46	18717.9	94354.2	488412	-0.9238	58.1622	31.2949	281.023	402.545	1810	3888.95	266.187	3589.18	53596	872557	1.51803e+07	276892791	5215365644	10.1682
CHEMBL3703744	Nc1ccc(-c2ccc3c(c2)CNCC3c2ccc(Cl)c(Cl)c2)nn1	IC50	'='	22.9	1	NET	0.493205	B (cell membrane format)	0.237037	CHEMBL3707933	Radioligand Binding Assay: Compounds were dissolved in 100% DMSO at a concentration 100 times the desired highest assay concentration, serially diluted 1:3 in 100% DMSO, and 1.0 ul/well of each solution was dispensed to a Nunc polypropylene, round bottom, 384-well plate. 100% inhibition is defined with 1.0 ul/well of 10 mM desipramine dissolved in DMSO. 50 ul/well of a 2x membrane preparation (0.…	Test	28	4.246	82.7118	89.6025	472.418	947.94	3611.29	9422.66	63.83	1078.63	21204.6	502576	1.25892e+07	322674091	8352012653	86.1059	380.784	1971.49	11106.9	65954.7	405984	2.56479e+06	-1.1005	80.1509	47.0051	401.475	562.253	2619.25	5461.74	355.136	6250.44	161162	5.36275e+06	1.99435e+08	7717796061	302758000000	12.1142
CHEMBL549965	c1ccc(Oc2ccccc2OC(c2cccnc2)C2CCNCC2)cc1	IC50	'='	23	1	NET	0.493205	B (cell-based format)	0.561858	CHEMBL1024552	Inhibition of [3H]NA uptake at human NET expressed in HEK293 cells	Training	30	4.879	79.5146	70.583	385.286	663.697	2541.72	6005.72	43.38	318.629	1715.5	11132	72313.6	486407	3.32797e+06	76.5905	285.235	1205.5	5454	25700.7	124521	615851	-1.3608	78.1751	27.1505	354.194	365.067	2119.1	3648.91	336.258	3911.81	46925.7	577168	7.24466e+06	9.24544e+07	1196053128	13.399
CHEMBL476954	CC(C)C(=O)N(Cc1cccc(Cl)c1Cl)[C@H]1CCNC1	IC50	'='	23	1	NET	0.493205	B (cell-based format)	0.561858	CHEMBL979028	Inhibition of [3H]NA reuptake in human noradrenaline transporter expressed in HEK293 cells by scintillation counting	Training	21	3.699	60.2776	68.3961	339.687	713.336	2592.98	6971.06	32.34	425.245	5665.21	91190.8	1.52841e+06	2.60407e+07	4.46233e+08	55.2207	231.394	1145.04	6236.93	36179.8	219242	1.37051e+06	-0.8654	58.128	36.9348	288.167	446.096	1900.98	4252.92	295.079	5813.49	159989	5.41632e+06	2.01303e+08	7763206285	303731000000	9.5029
CHEMBL419728	Cc1ccc([C@H]2C[C@H]3CCC4C2[C@@](O)(c2ccc(Cl)cc2)CN43)cc1	IC50	'='	23	1	NET	0.493205	B (cell-based format)	0.561858	CHEMBL751376	The compound was tested for inhibition of [3H]norepinephrine uptake in HEK cells by expressing cDNA for human norepinephrine transporter	Training	29	4.464	92.3895	108.356	570.03	1268.36	4881.32	14184.1	23.47	502.752	8578.68	173531	3.52902e+06	7.19497e+07	1467243467	69.1101	279.863	1294.54	6548.73	35079.2	195953	1.13057e+06	-1.2177	90.1858	68.0115	523.393	977.763	4380.67	12112.3	329.695	4823.81	101504	2.96528e+06	1.03935e+08	3926923560	152564000000	12.0595
CHEMBL552046	Clc1cccc(OC(c2ccccn2)C2CCNCC2)c1Cl	IC50	'='	23	1	NET	0.493205	B (cell-based format)	0.561858	CHEMBL1024552	Inhibition of [3H]NA uptake at human NET expressed in HEK293 cells	Test	24	4.731	66.1829	69.8234	352.474	697.486	2605.21	6798.6	34.15	262.033	1455.18	9722.33	65097.7	450260	3.1636e+06	64.1353	267.943	1298.32	6916.15	39254.7	233209	1.43292e+06	-0.9652	64.139	30.2727	304.853	387.274	1944.26	3863.85	319.101	5861.78	155843	5.27413e+06	1.9779e+08	7685719782	302109000000	10.754
CHEMBL550696	Clc1cccc(OC(c2cccnc2)C2CCNCC2)c1	IC50	'='	23	1	NET	0.493205	B (cell-based format)	0.561858	CHEMBL1024552	Inhibition of [3H]NA uptake at human NET expressed in HEK293 cells	Training	23	4.02	61.5757	60.201	311.688	569.531	2121.58	5152.93	34.15	258.033	1429.85	9472.62	62940.7	431740	3.00731e+06	60.2073	238.501	1092.41	5478.4	29244.5	163640	949891	-1.0494	60.1337	23.1532	271.5	287.343	1603.01	2767.72	283.648	4377.08	95275.4	2.85104e+06	101612844	3879041422	151589000000	10.3265
CHEMBL4227830	CN(C)C[C@]1(c2ccc3ccccc3c2)CC[C@](C)(O)CC1	IC50	'='	23	1	NET	0.493205	B (single protein format)	0.540117	CHEMBL4219658	Inhibition of NET (unknown origin)-mediated uptake	Training	24	4.086	73.7232	103.68	484.282	1228.12	4509.66	14012	23.47	484.752	8559.72	173405	3.52833e+06	7.19384e+07	1466999342	56.4177	218.723	963.81	4591.62	22806.9	116423	606248	-1.2712	72.1998	61.9164	431.713	858.974	3649.03	10041.9	270.22	3314.37	44055.1	629327	9.5643e+06	1.53019e+08	2551624530	10.4022
CHEMBL629	CN(C)CCC=C1c2ccccc2CCc2ccccc21	IC50	'='	23	1	NET	0.493205	B (cell membrane format)	0.237037	CHEMBL1909094	DRUGMATRIX: Norepinephrine Transporter radioligand binding (ligand: [125I] RTI-55)	Training	23	4.567	63.2126	72.2091	338.378	716.437	2559.78	7070.45	3.24	65.4992	62.4591	374.658	716.673	2889.18	7436.23	63.7519	243.708	1078.36	5154.56	25799.2	133201	703851	-1.0645	62.0707	28.2557	293.481	366.373	1869	3763.79	254.221	2988.38	37158.6	486290	6.66734e+06	9.53535e+07	1416229621	10.254
CHEMBL3323183	CN1Cc2cc(N3CCOCC3)ccc2C(c2ccc3ccsc3c2)C1	IC50	'='	23	1	NET	0.493205	B (cell-based format)	0.561858	CHEMBL3379356	Displacement of [3H]Nisoxetine from human NET expressed in HEK293E cells after 1 hr by liquid scintillation counting	Test	30	4.924	87.3309	95.2099	485.063	998.994	3701.65	9942.89	43.95	534.344	6213.97	86346.1	1.23351e+06	1.78851e+07	2.61146e+08	82.4473	325.854	1503.44	7520.54	39584.7	216165	1.21494e+06	-1.2596	86.1224	43.9417	427.941	563.882	2792.51	5701.49	340.313	4254.28	59002.6	907180	1.53092e+07	2.78857e+08	5381766371	12.776
CHEMBL1684056	CNC(C)C1(c2ccc3ccccc3c2)CCCCC1	IC50	'='	23	1	NET	0.493205	B (cell-based format)	0.561858	CHEMBL1686749	Inhibition of [3H]norepinephrine reuptake at human recombinant NET expressed in HEK293 cells by scintillation counting	Training	22	4.646	63.7177	80.4499	392.221	947.762	3599.82	11199.9	12.03	134.36	555.428	3747.74	23859.2	162545	1.11838e+06	51.3166	195.145	836.201	3901.99	19169.5	97650.1	510854	-1.0628	62.0873	40.7285	354.553	654.993	3058.54	8522.41	242.21	2880.85	36794.5	501945	7.27446e+06	1.11306e+08	1785098957	9.76
CHEMBL606174	CNC[C@@H](O)[C@H](c1cccc(F)c1)N1CC(C(C)C)c2ccccc21.Cl	IC50	'='	23	1	NET	0.493205	B (cell-based format)	0.561858	CHEMBL1072383	Inhibition of norepinephrine uptake at human NET expressed in MDCK-Net6 cells	Training	27	4.489	78.1756	88.3205	443.444	941.405	3495.66	9719.31	35.5	561.112	8983.37	174625	3.49874e+06	7.08342e+07	1438307378	67.37	251.554	1084.63	5024.5	24311.8	121308	619812	-1.4506	76.2614	44.8993	386.536	585.66	2699.8	6224.51	315.236	4156.53	61740.3	1.01905e+06	1.83102e+07	3.50615e+08	7028102855	12.0241
CHEMBL466501	CNC[C@@H](O)[C@H](c1ccccc1)N(C)c1ccc(Cl)cc1	IC50	'='	23	1	NET	0.493205	B (cell-based format)	0.561858	CHEMBL966882	Inhibition of norepinephrine uptake at human NET expressed in MDCK-Net6 cells	Training	22	3.882	60.012	65.1804	319.788	646.542	2335.64	6135.35	35.5	543.112	8962.13	174507	3.49844e+06	7.0833e+07	1438303128	63.468	255.128	1191.51	6056.86	32598.7	183089	1.0631e+06	-1.3358	58.2324	27.7024	273.799	353.495	1728.08	3508.57	283.648	4669.35	104983	3.09349e+06	1.07038e+08	3994036555	153954000000	10.1302
CHEMBL562476	CNC[C@@H](O)[C@H](c1ccccc1)n1ccc2ccccc21	IC50	'='	23	1	NET	0.493205	B (cell-based format)	0.561858	CHEMBL1038300	Displacement of [3H]Nisoxetine from human recombinant NET expressed in MDCK cells	Test	23	3.31	63.6986	59.8085	333.261	635.464	2477.05	6508.5	37.19	551.715	8993.49	174666	3.49916e+06	7.08365e+07	1438320924	60.0574	225.409	964.679	4427.32	21224.8	104943	531305	-1.352	62.2304	27.4995	302.846	402.428	2044.55	4395.96	260.205	3204.71	43017.7	627710	9.88158e+06	1.65839e+08	2926536238	10.3089
CHEMBL458639	NCC1CCC(c2ccccc2)O1	IC50	'='	23	1	NET	0.493205	B (cell-based format)	0.561858	CHEMBL1031549	Inhibition of [3H]norepinephrine reuptake at human NET expressed in HEK cells	Training	14	1.874	36.9644	32.6698	179.286	314.063	1170.31	2778.82	35.25	755.637	17992.3	462833	1.20251e+07	3.13165e+08	8159499732	33.5199	123.444	508.82	2252.93	10427	49776.3	243243	-0.8782	36.1702	12.8143	163.038	174.103	947.563	1639.29	162.124	2010.93	26864.1	387615	6.02731e+06	1.0021e+08	1760403567	6.3982
CHEMBL3703739	NC(=O)c1ccc(-c2cc3c(cc2F)C(c2ccc(Cl)c(Cl)c2)CNC3)cc1	IC50	'='	23.3	1	NET	0.493205	B (cell membrane format)	0.237037	CHEMBL3707933	Radioligand Binding Assay: Compounds were dissolved in 100% DMSO at a concentration 100 times the desired highest assay concentration, serially diluted 1:3 in 100% DMSO, and 1.0 ul/well of each solution was dispensed to a Nunc polypropylene, round bottom, 384-well plate. 100% inhibition is defined with 1.0 ul/well of 10 mM desipramine dissolved in DMSO. 50 ul/well of a 2x membrane preparation (0.…	Training	31	5.376	93.2719	112.811	550.393	1211.43	4399.4	12226.8	55.12	1130.79	23422.5	556965	1.37374e+07	346108216	8835269623	91.46	381.647	1876.66	10058.7	56807.3	332523	1.99892e+06	-1.1648	90.1816	59.3099	463.108	707.632	3125.83	6913.68	398.153	7079.74	179313	5.77396e+06	2.08795e+08	7930480134	307580000000	13.4356
CHEMBL567932	CC(C)CN(C(=O)c1ccc2ccccc2c1)[C@H]1CCNC1	IC50	'='	24	1	NET	0.493205	B (cell-based format)	0.561858	CHEMBL1048876	Inhibition of noradrenaline reuptake at human noradrenaline transporter expressed in HEK293 cells after 15 mins by scintillation counting	Training	24	4.534	67.8437	77.1292	371.016	768.813	2728.22	7235.65	32.34	433.245	5665.21	91222.8	1.52841e+06	2.60408e+07	4.46234e+08	59.9761	223.428	964.212	4500.21	22064.5	112023	583995	-1.0949	66.1328	34.8309	319.052	431.236	2031.75	4185.89	272.216	3332.97	44032.8	625696	9.5068e+06	153205228	2594314138	10.6479
CHEMBL1765599	CCN1[C@@H](C)[C@](O)(c2cccc(Cl)c2)OCC1(C)C	IC50	'='	24	1	NET	0.493205	B (cell-based format)	0.561858	CHEMBL1769985	Inhibition of human NET in HEK293 cells assessed as inhibition of [3H]norepinephrine uptake	Test	20	3.521	64.5987	92.2535	459.084	1185.79	4552.9	14472	32.7	517.349	8855.57	175425	3.55231e+06	7.23692e+07	1476414945	46.5451	190.438	908.077	4747.54	26312.1	151976	905017	-1.0118	62.1773	64.0247	407.896	936.476	3859.33	11725.7	261.619	4445.48	102558	3.05859e+06	1.06319e+08	3976372987	153512000000	8.8095
CHEMBL563987	Fc1cccc(OC(c2cccnc2)C2CCNCC2)c1F	IC50	'='	24	1	NET	0.493205	B (cell-based format)	0.561858	CHEMBL1024552	Inhibition of [3H]NA uptake at human NET expressed in HEK293 cells	Training	24	3.72	65.1323	64.3186	338.355	649.098	2436.8	6227.46	34.15	262.033	1435.85	9504.62	63053.8	432301	3.01022e+06	58.265	215.226	909.51	4131.24	19590.7	95678.8	477541	-0.9852	64.1901	30.9928	306.077	395.897	1962.53	3951.76	286.192	3810.31	57267.5	970781	1.82561e+07	3.71082e+08	7946175399	10.754
CHEMBL202348	C=CCC(C(=O)c1ccc(Cl)c(Cl)c1)N1CCCC1	IC50	'='	24.9	1	NET	0.493205	F (cell-based format)	0.490196	CHEMBL859244	Inhibition of [3H] norepinephrine uptake into human NET expressed in HEK293 cells	Training	20	4.561	56.5467	67.2646	314.81	675.568	2387.87	6464.89	20.31	348.884	5148.54	87738.1	1.50374e+06	2.58454e+07	4.44356e+08	57.2975	248.977	1258.61	6934.62	40338.3	243384	1.50719e+06	-0.7547	54.1278	32.0229	264.647	395.651	1726.13	3805.56	281.073	5609.95	157085	5.3773e+06	2.00842e+08	7759541747	303766000000	9.1302
CHEMBL2407334	CC(c1ccc(Cl)c(Cl)c1)C1CCNCC1.Cl	IC50	'='	25	1	NET	0.493205	B (cell-based format)	0.561858	CHEMBL2411004	Displacement of [3H]-norepinephrine from human NET expressed in CHO cells by TopCounting analysis	Training	17	4.515	48.0207	63.8293	276.592	630.04	2182.44	6098.44	12.03	118.36	537.428	3563.62	22967	155895	1.07049e+06	44.9767	193.56	978.458	5465.84	32474	200804	1.27513e+06	-0.7289	46.073	25.2367	220.254	298.119	1384.13	2786.02	241.052	4980.73	145918	5.16461e+06	1.96648e+08	7675636680	302079000000	7.6815
CHEMBL461707	Cl.Cl.OC1([C@H](CN2CCNCC2)c2cccc(Cl)c2)CCCCC1	IC50	'='	25	1	NET	0.493205	B (cell-based format)	0.561858	CHEMBL1020016	Inhibition of norepinephrine uptake at human norepinephrine transporter expressed in MDCK-Net6 cells	Test	24	4.099	68.0318	75.7079	383.753	813.899	3052.73	8512.81	35.5	551.113	9049.62	176666	3.55094e+06	7.20983e+07	1468217166	54.5517	212.094	955.512	4776.27	25619.9	144855	852150	-1.3353	66.233	38.0387	345.557	547.88	2611.16	6448.81	295.658	4594.61	99877.5	2.95009e+06	1.03707e+08	3922383554	152470000000	10.6725
CHEMBL3818596	Cl.O=c1[nH]c(-c2ccc(=O)n(C[C@@H]3CNCCO[C@H]3c3ccc(Cl)c(F)c3)c2)no1	IC50	'='	25	1	NET	0.493205	B (cell-based format)	0.561858	CHEMBL3821817	Inhibition of human NET expressed in CHO cells assessed as [3H]-Norepinephrine reuptake incubated for 45 mins measured after 30 mins by topcount method	Training	32	2.899	92.1353	85.3043	493.48	915.361	3533.38	8835.69	102.15	1174.58	15126	226791	3.61143e+06	5.9352e+07	9.91822e+08	81.9225	323.044	1480.07	7379.04	38902.2	213872	1.21594e+06	-1.1352	90.2307	53.7961	445.491	632.13	2850.4	5971.93	402.679	6281.37	130176	3.54327e+06	1.1593e+08	4181731945	158061000000	14.008
CHEMBL326466	CN(C)C[C@H]1C2CCC(C2)[C@@H]1c1ccc2ccccc2c1	IC50	'='	25	1	NET	0.493205	B (single protein format)	0.540117	CHEMBL4219712	Inhibition of NET (unknown origin) assessed as reduction of [3H]-NE re-uptake	Training	24	4.691	71.284	86.0101	406.801	899.797	3255.62	9235.37	3.24	73.4992	74.4591	438.658	882.073	3529.14	9458.33	56.5471	217.311	933.697	4351.27	21259.1	107261	554065	-1.0457	70.0669	39.9111	356.244	519.321	2464.36	5534.89	254.221	2884.18	34932.3	449638	6.11778e+06	8.74605e+07	1305335546	10.2203
CHEMBL260036	CN(C)Cc1cnccc1Oc1ccc(Cl)cc1Cl	IC50	'='	25	1	NET	0.493205	B (cell-based format)	0.561858	CHEMBL929226	Inhibition of [3H]NA uptake at human recombinant NA transporter expressed in HEK293 cells	Training	20	3.246	55.7369	61.1988	299.177	587.291	2122.48	5352.56	25.36	183.172	954.877	6189.65	40635.8	278151	1.9433e+06	61.4321	264.613	1332.78	7294.41	42032	250894	1.53644e+06	-0.7544	54.1058	31.311	251.964	331.858	1514.92	2951.65	283.069	5582.6	154868	5.30331e+06	1.98888e+08	7713439262	302755000000	9.0586
CHEMBL258060	CNCc1cc(NS(C)(=O)=O)ccc1Oc1ccc(Cl)cc1C	IC50	'='	25	1	NET	0.493205	B (cell-based format)	0.561858	CHEMBL948897	Inhibition of [3H]NA uptake at human NA transporter expressed in HEK293 cells	Test	24	2.842	69.8388	82.2275	397.329	838.343	2954.49	7794.04	75.81	1023.89	16183	295471	5.64239e+06	1.09815e+08	2156125169	69.5806	281.489	1352.65	7126.36	39648.6	228605	1.3518e+06	-1.066	68.164	52.4477	356.792	586.353	2425.98	5515.56	335.701	5919.86	134823	3.81137e+06	1.24477e+08	4421203155	164486000000	10.781
CHEMBL1099373	CNCCCC1Cc2cc(F)ccc2N(c2c(F)cccc2F)S1(=O)=O	IC50	'='	25	1	NET	0.493205	B (cell-based format)	0.561858	CHEMBL1101480	Inhibition of norepinephrine uptake at human NET expressed in MDCK-Net6 cells	Training	28	3.763	83.7445	101.197	508.389	1180.55	4433.16	13353.9	57.79	905.757	15133.5	286210	5.53935e+06	1.08268e+08	2126617162	68.759	257.747	1130.54	5382.29	26894.1	138814	733724	-0.9314	82.2129	68.0434	471.065	927.169	3937.98	11096.9	365.265	5624.58	100689	2.01628e+06	4.33843e+07	974050781	22414699695	12.3574
CHEMBL214121	Fc1cccc(C(Cc2ccccc2Cl)N2CCNCC2)c1	IC50	'='	25	1	NET	0.493205	B (cell-based format)	0.561858	CHEMBL863613	Inhibition of [3H]NA reuptake at NA transporter in HEK293 cells	Training	24	5.027	65.7955	73.3318	349.009	697.912	2507.55	6464.05	15.27	139.86	579.607	3740.92	23520.8	158102	1.07871e+06	64.7089	254.051	1164.22	5835.59	31100.6	173686	1.00689e+06	-1.0926	64.1225	28.2958	296.421	346.312	1798.39	3322.68	298.657	4730.91	104541	3.08883e+06	1.07509e+08	4021300437	154950000000	10.7372
CHEMBL512472	O=C(C1CC1)N(Cc1ccc(Cl)cc1Cl)[C@H]1CCNC1	IC50	'='	25	1	NET	0.493205	B (cell-based format)	0.561858	CHEMBL979028	Inhibition of [3H]NA reuptake in human noradrenaline transporter expressed in HEK293 cells by scintillation counting	Training	22	3.359	64.0156	73.2244	365.986	754.249	2731.42	7112.02	32.34	429.245	5671.21	91218.8	1.52846e+06	2.60409e+07	4.46234e+08	56.0219	235.328	1162.9	6332.85	36725.4	222259	1.38504e+06	-0.8357	62.1225	42.7796	315.375	494.216	2090.09	4656.45	295.079	5641.18	155350	5.32126e+06	1.9956e+08	7733727151	303292000000	9.6479
CHEMBL3892951	Cc1ccccc1OC(c1ccc(Cl)c(Cl)c1)C1CNC1	IC50	'='	25.8	1	NET	0.493205	B (cell-based format)	0.561858	CHEMBL3887207	Binding Assay: NE transporter binding assay for evaluating binding of the compound to the norepinephrine transporter was carried out using human recombinant norepinephrine transporter membrane (PerkinElmer Life and Analytical Sciences, USA) expressed in MDCK cells and radioisotope [3H]Nisoxetine (PerkinElmer).That is, the test drug, 6 nM [3H]Nisoxetine, norepinephrine transporter membrane (11 ug/…	Test	23	5.404	66.2302	82.5993	385.102	830.548	2958.17	7992.71	21.26	178.957	829.081	5243.04	32603.4	212877	1.41151e+06	65.0958	272.861	1344	7258.27	41541.7	247462	1.51795e+06	-0.9166	64.1157	36.1848	323.112	437.895	2080.85	4201.73	305.094	5695.62	154205	5.26367e+06	1.97862e+08	7690821723	302272000000	10.1479
CHEMBL1644470	c1ccc(-c2cccc(O[C@H]3C[C@@H]4CC[C@H](C3)N4)n2)cc1	IC50	'='	26	1	NET	0.493205	B (cell-based format)	0.561858	CHEMBL1647512	Inhibition of [3H]noradrenalin reuptake at NET expressed in MDCK cells scintillation counting	Training	24	4.179	67.4055	67.3327	344.123	626.123	2301.35	5523.35	34.15	264.033	1510.61	10450.7	72425.9	518144	3.76206e+06	55.505	207.856	875.936	3962.97	18719.7	91189.3	455024	-1.0113	66.1115	28.017	306.402	329.887	1782.71	3032.55	260.205	2914.46	33611	397620	4.80721e+06	5.91893e+07	7.39915e+08	10.3653
CHEMBL256970	Cc1cc(Oc2ccc(Cl)cc2C)c(CN(C)C)cn1	IC50	'='	26	1	NET	0.493205	B (cell-based format)	0.561858	CHEMBL929226	Inhibition of [3H]NA uptake at human recombinant NA transporter expressed in HEK293 cells	Training	21	3.165	59.3957	66.4668	319.773	624.545	2226.67	5545.69	25.36	187.172	980.212	6431.36	42697.5	295681	2.08997e+06	59.3997	241.763	1157.22	6014.79	32879.2	186261	1.08478e+06	-0.8417	58.1033	36.0802	274.167	369.717	1643.09	3219.84	271.637	4450.54	100058	2.97764e+06	1.04351e+08	3933277777	152613000000	9.4524
CHEMBL218849	CCCCC(c1ccc(Cl)cc1)C1CCCCN1	IC50	'='	26	1	NET	0.493205	B (cell-based format)	0.561858	CHEMBL911129	Inhibition of [3H]NE uptake into human NET expressing HEK293 cells	Training	19	4.856	50.2266	54.8278	253.465	483.839	1715.35	4233.16	12.03	120.36	549.473	3750.46	24657.7	170256	1.18604e+06	43.5246	168.629	765.888	3906.91	21548.3	125490	758891	-0.9343	48.0811	17.7393	213.903	227.497	1258.18	2206.41	241.631	3958.87	91709.5	2.83502e+06	101929874	3892587950	151937000000	8.8089
CHEMBL1683888	CN(C)CC1(c2ccc(Cl)c(F)c2)CCCCC1	IC50	'='	26	1	NET	0.493205	B (single protein format)	0.540117	CHEMBL1686716	Inhibition of human recombinant Norepinephrine transporter	Test	19	4.216	55.6469	78.4262	350.514	876.225	3191.62	9893.21	3.24	57.4992	74.4591	386.658	937.473	3630.05	11073.7	45.3537	184.357	870.716	4551.01	25282	146486	875209	-0.7806	54.086	43.1001	306.476	595.933	2567.26	7138.57	248.619	4288.9	101783	3.09806e+06	1.08344e+08	4043912650	155442000000	8.5333
CHEMBL256136	CN(C)Cc1cnccc1Oc1ccc(Cl)cc1Br	IC50	'='	26	1	NET	0.493205	B (cell-based format)	0.561858	CHEMBL929226	Inhibition of [3H]NA uptake at human recombinant NA transporter expressed in HEK293 cells	Training	20	3.422	56.036	62.6373	303.637	603.588	2177.42	5543.28	25.36	183.172	954.877	6189.65	40635.8	278151	1.9433e+06	64.8484	316.312	1950.02	14029	112181	961940	8.62137e+06	-0.754	54.1029	31.2111	251.877	330.754	1513.22	2941.21	327.52	11066.3	684457	5.24954e+07	4268305587	353562000000	29500700000000	9.0586
CHEMBL445082	CNC[C@@H]1COc2ccccc2[C@@H]1Oc1ccccc1C	IC50	'='	26	1	NET	0.493205	B (cell-based format)	0.561858	CHEMBL995197	Inhibition of norepinephrine uptake at human NET expressed in HEK cells	Training	23	4.075	63.1776	65.6038	331.693	651.718	2399.47	6248.07	30.49	219.553	1070.84	6531.63	39535.3	249101	1.59449e+06	59.5512	221.474	943.963	4318.97	20629.7	101524	511084	-1.1232	62.1629	29.3211	302.168	388.926	1966.58	4004.44	262.198	3200.66	41615.6	573300	8.3253e+06	1.26787e+08	2013956897	10.292
CHEMBL497479	CNC[C@@H]1COc2ccccc2[C@@H]1Oc1ccccc1Cl	IC50	'='	26	1	NET	0.493205	B (cell-based format)	0.561858	CHEMBL998745	Inhibition of norepinephrine uptake at human NET expressed in HEK293 cells	Training	23	4.471	63.624	68.3728	339.251	680.282	2491.98	6565.68	30.49	219.553	1070.84	6531.63	39535.3	249101	1.59449e+06	62.5314	247.463	1136.87	5699.9	30368.2	169523	982155	-1.041	62.1631	30.1794	302.999	396.347	1979.9	4071.02	285.64	4501.03	99076.1	2.9435e+06	1.0363e+08	3920312793	152388000000	10.292
CHEMBL515614	CNCC[C@H](c1cccc(F)c1)N1C(=O)C2(CCCCC2)c2ccccc21	IC50	'='	26	1	NET	0.493205	B (cell-based format)	0.561858	CHEMBL986142	Inhibition of norepinephrine uptake at human NET expressed in MDCK cells	Test	30	5.486	87.9386	108.682	543.092	1320.43	5095.57	16240.6	32.34	453.245	5674.4	91263.3	1.52781e+06	2.60358e+07	4.46216e+08	70.5489	265.228	1135.27	5266.44	25640.7	129172	667686	-1.2074	86.1694	59.5144	494.063	937.813	4339.27	12489.2	339.257	4304.12	61468.7	982948	1.7327e+07	3.29456e+08	6613754053	13.1707
CHEMBL404317	CNCc1cc(C(=O)NC)ccc1Oc1ccc(Cl)cc1C	IC50	'='	26	1	NET	0.493205	B (cell-based format)	0.561858	CHEMBL948897	Inhibition of [3H]NA uptake at human NA transporter expressed in HEK293 cells	Training	23	3.268	63.6955	70.0384	348.311	707.741	2524.62	6563.34	50.36	540.702	6394.82	96249.6	1.56991e+06	2.64993e+07	4.53001e+08	66.4933	266.147	1250.3	6408.19	34732.6	195956	1.13979e+06	-1.046	62.1634	36.4296	300.409	415.208	1865.48	3787.07	299.647	4959.46	110554	3.20245e+06	1.09175e+08	4035832241	154770000000	10.5452
CHEMBL1204413	CNCCCC1Cc2cc(F)ccc2N(c2ccccc2)S1(=O)=O.Cl	IC50	'='	26	1	NET	0.493205	B (cell-based format)	0.561858	CHEMBL1101480	Inhibition of norepinephrine uptake at human NET expressed in MDCK-Net6 cells	Training	26	3.441	75.6713	85.7783	442.37	994.726	3777.87	11250.5	57.79	897.757	15121.5	286154	5.5392e+06	1.08268e+08	2126615219	65.4222	246.096	1072.92	5067.74	25132	128865	677364	-1.0523	74.1586	53.8606	413.237	764.728	3401.61	9349.02	327.268	4718.68	78451.4	1.47839e+06	3.05817e+07	672678997	15368632888	11.536
CHEMBL403080	COc1cc(Cl)ccc1Oc1cc(C)ncc1CN(C)C	IC50	'='	26	1	NET	0.493205	B (cell-based format)	0.561858	CHEMBL929226	Inhibition of [3H]NA uptake at human recombinant NA transporter expressed in HEK293 cells	Training	22	2.854	61.2747	63.1484	322.673	599.96	2194.57	5308.49	34.59	231.768	1232.17	7811.48	50448.4	339673	2.34279e+06	62.1144	251.814	1193.78	6137.6	33231.1	186849	1.08224e+06	-0.9192	60.1396	36.1728	285.305	383.546	1724.43	3408.7	287.636	4740.58	105764	3.09489e+06	1.06804e+08	3984826993	153694000000	9.9904
CHEMBL1812743	COc1ccc(-c2cc([C@H]3[C@@H](c4ccc(Cl)cc4)C[C@@H]4CC[C@H]3N4C)on2)cc1	IC50	'='	26	1	NET	0.493205	B (cell-based format)	0.561858	CHEMBL1815454	Inhibition of human NET expressed in HEK293 cells assessed as inhibition of [3H]NE reuptake after 10 mins by scintillation counting	Test	33	5.101	97.9903	104.121	551.504	1109.57	4153.01	10879.4	38.5	396.189	3305.29	37412.9	455031	5.809e+06	7.57576e+07	81.9039	330.843	1509.44	7487.54	39279.1	215111	1.21929e+06	-1.1839	96.1315	57.5152	495.457	736.059	3377.85	7539.37	383.722	5560.62	111999	3.12352e+06	1.06469e+08	3969863824	153330000000	14.1354
CHEMBL1642912	NCC[C@@H]1Cc2ccccc2[C@H](c2ccc(Cl)c(Cl)c2)C1	IC50	'='	26	1	NET	0.493205	B (cell-based format)	0.561858	CHEMBL1647125	Inhibition of [3H]norepinephrine reuptake at human NET expressed in MDCK cells by scintillation counting	Training	23	5.104	66.5164	83.2534	383.347	841.402	2992.97	8266.35	26.02	741.04	17736.7	461412	1.2016e+07	3.13107e+08	8159024041	64.0377	271.594	1337.31	7218.41	41325.7	246543	1.51571e+06	-1.0021	64.1448	36.0547	317.519	439.11	2069.35	4335.58	301.105	5657.83	154925	5.30774e+06	1.9926e+08	7727337688	303141000000	10.1859
CHEMBL3703743	Clc1ccc(C2CNCc3cc(-c4cccnn4)ccc32)cc1Cl	IC50	'='	26.4	1	NET	0.493205	B (cell membrane format)	0.237037	CHEMBL3707933	Radioligand Binding Assay: Compounds were dissolved in 100% DMSO at a concentration 100 times the desired highest assay concentration, serially diluted 1:3 in 100% DMSO, and 1.0 ul/well of each solution was dispensed to a Nunc polypropylene, round bottom, 384-well plate. 100% inhibition is defined with 1.0 ul/well of 10 mM desipramine dissolved in DMSO. 50 ul/well of a 2x membrane preparation (0.…	Training	27	4.335	78.6563	83.631	448.046	896.625	3456.49	9050.84	37.81	397.589	3406.57	37655.1	447062	5.58798e+06	7.16596e+07	82.6906	364.783	1885.07	10611.2	63038.1	388582	2.45953e+06	-0.9329	76.0968	42.0048	378.954	519.752	2489.46	5167.65	341.129	6014.22	156764	5.27806e+06	1.97798e+08	7686354483	302159000000	11.7203
CHEMBL1813316	CCN1C[C@H]2CCCC[C@@]2(c2ccc(Cl)c(Cl)c2)C1	IC50	'='	26.92	1	NET	0.493205	B (cell-based format)	0.561858	CHEMBL1816473	Inhibition of norepinephrine reuptake at NET expressed in MDCK cells	Training	21	5.312	64.4629	90.4135	421.522	1063.89	3990.44	12618	3.24	65.4992	86.9391	455.989	1176.47	4671.89	15236.4	50.905	218.912	1091.15	6023.22	35355.7	216119	1.35787e+06	-0.7662	62.0558	48.411	366.506	726.337	3234.83	9357.19	277.084	5344.71	150180	5.22386e+06	1.97609e+08	7692946306	302408000000	9.1538
CHEMBL374634	CCCCC(c1ccc(Cl)c(Cl)c1)C1CCCCN1	IC50	'='	27	1	NET	0.493205	B (cell-based format)	0.561858	CHEMBL911129	Inhibition of [3H]NE uptake into human NET expressing HEK293 cells	Test	20	5.478	54.7321	66.1551	296.3	621.004	2194.88	5846.83	12.03	124.36	555.473	3778.46	24727.7	170494	1.18673e+06	48.8037	203.723	1006.07	5551.4	32777.3	202043	1.2808e+06	-0.8726	52.082	24.4266	242.289	302.719	1501.51	2928.94	277.084	5439.55	152184	5.25701e+06	1.98115e+08	7700414503	302517000000	9.2195
CHEMBL1642894	CN[C@H]1Cc2ccccc2[C@H](c2ccc(Cl)c(Cl)c2)C1	IC50	'='	27	1	NET	0.493205	B (cell-based format)	0.561858	CHEMBL1647125	Inhibition of [3H]norepinephrine reuptake at human NET expressed in MDCK cells by scintillation counting	Training	22	4.667	64.1797	77.8602	370.555	795.302	2878.65	7862.88	12.03	134.36	549.428	3703.74	23599.1	160989	1.10869e+06	62.8479	268.258	1331.4	7215.96	41398.4	247193	1.51998e+06	-0.8845	62.0841	36.12	310.99	437.504	2037.52	4310.77	289.095	5493.6	152317	5.26031e+06	1.98312e+08	7707344389	302709000000	9.6859
CHEMBL498120	CNC[C@H]1OCc2ccccc2[C@H]1Oc1cccc(C)c1C	IC50	'='	27	1	NET	0.493205	B (cell-based format)	0.561858	CHEMBL998745	Inhibition of norepinephrine uptake at human NET expressed in HEK293 cells	Training	24	3.625	67.2372	69.3676	365.502	724.042	2733.23	7175.59	30.49	223.553	1076.84	6559.63	39605.3	249634	1.59965e+06	62.2954	233.764	1013.3	4741.08	23224.8	117399	607543	-1.1846	66.1675	34.6802	329.031	452.136	2186.34	4630.47	274.209	3380.98	44629.4	625283	9.22267e+06	1.42153e+08	2274635393	10.7027
CHEMBL3963829	Cc1ccc(OC(c2ccc(Cl)c(Cl)c2)C2CNC2)cc1	IC50	'='	27.1	1	NET	0.493205	B (cell-based format)	0.561858	CHEMBL3887207	Binding Assay: NE transporter binding assay for evaluating binding of the compound to the norepinephrine transporter was carried out using human recombinant norepinephrine transporter membrane (PerkinElmer Life and Analytical Sciences, USA) expressed in MDCK cells and radioisotope [3H]Nisoxetine (PerkinElmer).That is, the test drug, 6 nM [3H]Nisoxetine, norepinephrine transporter membrane (11 ug/…	Training	23	5.404	66.1996	83.4476	383.727	821.681	2892.41	7706.72	21.26	178.957	829.081	5239.04	32560.3	212549	1.40928e+06	65.0958	272.809	1344.69	7266.29	41589.2	247627	1.5178e+06	-0.9192	64.1145	35.909	318.334	415.202	1984.91	3855.93	305.094	5687.6	153976	5.25927e+06	1.9779e+08	7689777453	302258000000	10.131
CHEMBL513139	CC(C)C(=O)N(Cc1ccc(Cl)cc1Cl)[C@H]1CCNC1	IC50	'='	28	1	NET	0.493205	B (cell-based format)	0.561858	CHEMBL979028	Inhibition of [3H]NA reuptake in human noradrenaline transporter expressed in HEK293 cells by scintillation counting	Test	21	3.699	60.2679	68.8073	337.368	691.977	2472.66	6418.75	32.34	425.245	5665.21	91186.8	1.52839e+06	2.60406e+07	4.46233e+08	55.2207	231.226	1145.37	6253.77	36367.1	220631	1.3776e+06	-0.8682	58.1245	36.63	283.252	422.429	1805.67	3894.33	295.079	5805.48	159760	5.41232e+06	2.01268e+08	7764383661	303829000000	9.4861
CHEMBL387117	CC(C)CC(c1ccc(Cl)c(Cl)c1)C1CCCCN1C	IC50	'='	28	1	NET	0.493205	B (cell-based format)	0.561858	CHEMBL911129	Inhibition of [3H]NE uptake into human NET expressing HEK293 cells	Training	21	5.656	60.6753	82.5941	353.588	789.785	2713.97	7423.52	3.24	61.4992	74.9391	380.629	884.334	3399.64	10231.8	52.0281	219.876	1089.45	5969.22	34832.5	212077	1.32974e+06	-0.8632	58.0654	35.6923	280.727	403.128	1795.75	3800.78	289.095	5622.53	155281	5.31027e+06	199012902	7715087244	302748000000	9.4861
CHEMBL2407326	CCC(=O)C(c1ccc(Cl)c(Cl)c1)C1CCNCC1.Cl	IC50	'='	28	1	NET	0.493205	B (cell-based format)	0.561858	CHEMBL2411004	Displacement of [3H]-norepinephrine from human NET expressed in CHO cells by TopCounting analysis	Training	20	3.902	56.2824	62.6884	310.395	637.441	2337.35	6215.35	29.1	417.745	5619.79	90980.4	1.5258e+06	2.59959e+07	4.45368e+08	51.5853	216.964	1073	5880.54	34382.6	209857	1.31897e+06	-0.8046	54.1396	31.7611	265.383	386.763	1750.29	3815.62	281.073	5621.27	157448	5.38537e+06	200995328	7762259610	303812000000	9.1302
CHEMBL214159	CCOc1ccccc1CC(c1ccc(F)cc1)N1CCNCC1	IC50	'='	28	1	NET	0.493205	B (cell-based format)	0.561858	CHEMBL863613	Inhibition of [3H]NA reuptake at NA transporter in HEK293 cells	Training	26	5.017	69.5869	70.4163	351.911	658.617	2407.84	5945.7	24.5	186.456	845.415	5212.22	31855.4	205666	1.35297e+06	65.6436	239.126	1003.2	4529.6	21385.7	104125	518780	-1.2819	68.1591	26.8747	312.547	346.839	1880.92	3381.54	303.225	3842.89	53447.9	821344	1.39256e+07	2.57533e+08	5102654548	11.7752
CHEMBL2407337	CCOCC(c1ccc(Cl)c(Cl)c1)C1CCNCC1.Cl	IC50	'='	28	1	NET	0.493205	B (cell-based format)	0.561858	CHEMBL2411004	Displacement of [3H]-norepinephrine from human NET expressed in CHO cells by TopCounting analysis	Test	20	4.873	54.2013	64.2759	295.371	627.796	2234.46	6050.02	21.26	166.957	789.391	4918.82	30389.5	197256	1.30363e+06	51.2443	212.731	1042.85	5697.26	33353.2	204324	1.28998e+06	-0.9608	52.1239	24.111	243.83	305.955	1523.65	2992.37	281.073	5547.32	154371	5.2967e+06	1.98796e+08	7711737156	302702000000	9.2195
CHEMBL1683896	CN(C)CC1(c2cccc(C(F)(F)F)c2)CCCCC1	IC50	'='	28	1	NET	0.493205	B (single protein format)	0.540117	CHEMBL1686716	Inhibition of human recombinant Norepinephrine transporter	Training	21	4.358	63.3917	99.3165	443.679	1212.12	4509.11	14805.3	3.24	65.4992	92.4591	466.658	1197.47	4598.05	14363.7	44.8508	169.633	733.756	3440.97	16861.2	85017.4	437257	-0.839	62.0835	60.6569	386.142	854.364	3536.84	10429.6	263.173	3792.36	62016.3	1.12361e+06	2.19619e+07	4.52631e+08	9673149184	9.334
CHEMBL111128	CNC[C@H]1C2CCC(C2)[C@@H]1c1ccc2ccccc2c1	IC50	'='	28	1	NET	0.493205	B (single protein format)	0.540117	CHEMBL4219712	Inhibition of NET (unknown origin) assessed as reduction of [3H]-NE re-uptake	Training	23	4.452	67.2763	78.4731	385.266	849.11	3124.99	8901.86	12.03	138.36	531.383	3538.9	21968.6	147513	999779	53.4953	203.883	864.347	3975.66	19225	96384.5	496703	-1.0489	66.0859	34.7114	338.852	486.614	2374.86	5336.26	242.21	2740.58	33343.8	436354	6.13434e+06	9.22538e+07	1472937743	9.8645
CHEMBL1642902	NC[C@@H]1Cc2ccccc2[C@H](c2ccc(Cl)c(Cl)c2)C1	IC50	'='	28	1	NET	0.493205	B (cell-based format)	0.561858	CHEMBL1647125	Inhibition of [3H]norepinephrine reuptake at human NET expressed in MDCK cells by scintillation counting	Training	22	4.746	64.4184	80.7492	375.447	822.173	2936.09	8099.99	26.02	739.04	17736.7	461406	1.20161e+07	3.13111e+08	8159158097	62.6041	267.481	1327.27	7197.94	41319.8	246842	1.51833e+06	-0.948	62.1419	36.4662	311.712	440.348	2043.36	4328.45	289.095	5511.57	153120	5.28512e+06	198971153	7723523512	303088000000	9.6859
CHEMBL3917453	Cc1cccc(OC(c2ccc(Cl)c(Cl)c2)C2CNC2)c1	IC50	'='	28.4	1	NET	0.493205	B (cell-based format)	0.561858	CHEMBL3887207	Binding Assay: NE transporter binding assay for evaluating binding of the compound to the norepinephrine transporter was carried out using human recombinant norepinephrine transporter membrane (PerkinElmer Life and Analytical Sciences, USA) expressed in MDCK cells and radioisotope [3H]Nisoxetine (PerkinElmer).That is, the test drug, 6 nM [3H]Nisoxetine, norepinephrine transporter membrane (11 ug/…	Test	23	5.404	66.1996	83.4476	383.788	820.318	2893.36	7720.13	21.26	178.957	829.081	5239.04	32560.3	212555	1.40934e+06	65.0958	272.809	1344.69	7266.4	41588.8	247611	1.51763e+06	-0.9191	64.115	35.9564	318.466	416.002	1992.99	3889.66	305.094	5687.6	153976	5.25928e+06	1.97791e+08	7689805401	302259000000	10.131
CHEMBL477580	CC(C)C(=O)N(Cc1cc(Cl)cc(Cl)c1Cl)[C@H]1CCNC1	IC50	'='	29	1	NET	0.493205	B (cell-based format)	0.561858	CHEMBL979028	Inhibition of [3H]NA reuptake in human noradrenaline transporter expressed in HEK293 cells by scintillation counting	Training	22	4.321	64.7734	80.1345	380.223	828.515	2954.35	8059.98	32.34	429.245	5671.21	91214.8	1.52846e+06	2.60408e+07	4.46234e+08	60.4998	266.32	1385.56	7898.37	47595.9	297166	1.89929e+06	-0.8065	62.1264	43.3473	311.743	498.55	2058.65	4676.49	330.532	7286.16	220235	7.83433e+06	2.97454e+08	11572232189	454410000000	9.8968
CHEMBL593821	CCN(C)CCCc1cccc2[nH]cc(S(=O)(=O)c3ccccc3)c12	IC50	'='	29	1	NET	0.493205	B (cell-based format)	0.561858	CHEMBL1043358	Inhibition of [3H]norepinephrine uptake at human NET expressed in MDCK-Net6 cells after 10 mins by scintillation counting	Training	27	4.334	77.9203	89.9789	448.591	1029.05	3831.8	11486.8	61.55	947.534	15697	291862	5.59027e+06	1.08647e+08	2127746067	70.2373	264.678	1170.33	5639.87	28676	151368	821863	-1.1862	76.1616	52.6077	420.018	773.13	3457.24	9476.67	332.291	4586.97	71829.4	1.27243e+06	2.5027e+07	5.32244e+08	11938400516	12.036
CHEMBL257809	CCN(CC)C(=O)[C@@]1(c2ccc(Br)s2)C[C@H]1CN	IC50	'='	29	1	NET	0.493205	B (cell-based format)	0.561858	CHEMBL931354	Inhibition of norepinephrine uptake at human NET expressed in HEK293 cells	Training	19	2.866	58.2843	79.4821	414.669	1117	4449.09	15128.1	74.57	1426.67	28751.7	634326	1.47631e+07	3.57128e+08	8870186839	49.0222	236.381	1395.33	9682.39	74697	615687	5.27601e+06	-0.8532	56.185	56.4581	381.378	940.697	4050.99	13587.5	312.121	10425.6	647504	5.06418e+07	4185261937	350085000000	29361900000000	8.5949
CHEMBL1628227	CN(C)CCC=C1c2ccccc2COc2ccccc21	IC50	'='	29	1	NET	0.493205	B (cell membrane format)	0.237037	CHEMBL1909094	DRUGMATRIX: Norepinephrine Transporter radioligand binding (ligand: [125I] RTI-55)	Test	23	4.268	63.1357	68.8272	332.198	680.011	2457.18	6645.97	12.47	108.096	328.267	1829.96	9087.44	50676.6	283889	64.7996	247.54	1094.93	5226.23	26108.4	134543	709715	-1.0635	62.1025	28.7381	295.061	373.063	1892.11	3847.65	258.209	3084.16	38929.6	516047	7.1448e+06	1.02821e+08	1531212408	10.254
CHEMBL511525	CN1CCN(C[C@H](c2cccc(Cl)c2)C2(O)CCCCC2)CC1.Cl.Cl	IC50	'='	29	1	NET	0.493205	B (cell-based format)	0.561858	CHEMBL1020016	Inhibition of norepinephrine uptake at human norepinephrine transporter expressed in MDCK-Net6 cells	Training	25	4.338	72.0614	83.8745	410.419	881.768	3235.66	9009.33	26.71	486.251	8577.89	173430	3.5287e+06	7.1945e+07	1467153546	57.6035	225.658	1022.3	5113	27321.9	153433	895219	-1.3314	70.2176	43.4948	367.106	590.981	2732.82	6736.74	307.669	4766.24	102690	2.99974e+06	1.04609e+08	3938849224	152769000000	11.0663
CHEMBL510855	CNC[C@@H](O)[C@H](c1ccccc1)N(C)c1ccc(C)cc1	IC50	'='	29	1	NET	0.493205	B (cell-based format)	0.561858	CHEMBL966882	Inhibition of norepinephrine uptake at human NET expressed in MDCK-Net6 cells	Training	22	3.486	59.5655	62.4114	311.883	618.466	2248.22	5856.32	35.5	543.112	8962.13	174507	3.49844e+06	7.0833e+07	1438303128	60.4878	229.255	998.961	4671.59	22784.3	114353	586368	-1.4166	58.2364	26.9845	273.374	348.388	1722.33	3472.31	260.205	3368.99	47522.9	723103	1.17156e+07	1.99434e+08	3524870263	10.1302
CHEMBL1087924	CNCCCN1Cc2ccccc2N(c2ccccc2F)S1(=O)=O	IC50	'='	29	1	NET	0.493205	B (cell-based format)	0.561858	CHEMBL1101480	Inhibition of norepinephrine uptake at human NET expressed in MDCK-Net6 cells	Training	26	3.929	75.7559	91.6752	457.272	1093.91	4137.1	12884.2	61.03	905.782	15182.5	286648	5.54712e+06	1.08438e+08	2130558609	67.1988	253.36	1107.5	5233.06	25947.8	133048	699632	-1.0669	74.1421	53.7868	417.757	784.093	3493.18	9679.79	329.264	4770.66	79433.7	1.49475e+06	3.08387e+07	6.76632e+08	15430044970	11.5529
CHEMBL256293	CCc1cc(Cl)ccc1Oc1cc(C)ncc1CN(C)C	IC50	'='	30	1	NET	0.493205	B (cell-based format)	0.561858	CHEMBL929226	Inhibition of [3H]NA uptake at human recombinant NA transporter expressed in HEK293 cells	Test	22	3.418	61.5455	66.7927	327.656	632.184	2272.44	5641.69	25.36	189.172	980.212	6441.36	42707.5	295749	2.09014e+06	60.8333	245.356	1167.3	6042.93	32954.2	186433	1.08494e+06	-0.8903	60.1075	35.9661	284.404	379.393	1712.83	3359.69	283.648	4620.84	102849	3.02795e+06	1.05304e+08	3951660943	152969000000	9.9904
CHEMBL1644602	Clc1cc(O[C@H]2C[C@@H]3CC[C@H](C2)N3)cc(-c2ccccc2)c1	IC50	'='	30	1	NET	0.493205	B (cell-based format)	0.561858	CHEMBL1647512	Inhibition of [3H]noradrenalin reuptake at NET expressed in MDCK cells scintillation counting	Training	25	5.236	71.8123	83.0915	388.31	780.039	2744	7032.78	21.26	184.957	865.171	5638.72	35754.9	238415	1.61286e+06	62.7101	248.904	1145.51	5794.12	31194.9	175812	1.02614e+06	-1.0139	70.1138	33.8575	329.516	377.892	1933.29	3418.98	293.662	4345.18	93177.1	2.80559e+06	1.00816e+08	3866227562	151391000000	10.7592
CHEMBL564100	Clc1ccccc1OC(c1cccnc1)C1CCNCC1	IC50	'='	30	1	NET	0.493205	B (cell-based format)	0.561858	CHEMBL1024552	Inhibition of [3H]NA uptake at human NET expressed in HEK293 cells	Training	23	4.02	61.6062	59.3527	312.656	580.249	2192	5463.81	34.15	258.033	1429.85	9476.62	62983.8	432063	3.00948e+06	60.2073	238.669	1092.07	5465.71	29119.2	162746	944641	-1.0455	60.1366	23.4988	276.465	311.129	1697.13	3105.26	283.648	4385.09	95504	2.85524e+06	1.01666e+08	3878981844	151547000000	10.3433
CHEMBL504971	CNC[C@@H](O)[C@H](c1ccccc1)N(C)c1ccccc1	IC50	'='	30	1	NET	0.493205	B (cell-based format)	0.561858	CHEMBL966882	Inhibition of norepinephrine uptake at human NET expressed in MDCK-Net6 cells	Training	21	3.26	55.5162	53.4419	279.291	530.025	1980.47	5104.6	35.5	539.112	8956.13	174483	3.49839e+06	7.08328e+07	1438302778	58.1889	220.202	950.994	4395.86	21184.3	105133	533723	-1.3945	54.2368	21.3886	250.532	303.127	1588.39	3164.33	248.195	3196.69	44737.7	675508	1.08885e+07	1.85066e+08	3276903698	9.7364
CHEMBL524271	CNC[C@@H]1Cc2ccccc2[C@@H]1Oc1cccc2ccccc12	IC50	'='	30	1	NET	0.493205	B (cell-based format)	0.561858	CHEMBL995197	Inhibition of norepinephrine uptake at human NET expressed in HEK cells	Test	26	4.982	73.4351	80.8088	401.942	841.521	3109.94	8591.41	21.26	186.957	811.036	5134.32	31264.5	201804	1.31934e+06	69.6008	265.459	1158.35	5438.68	26723.6	135612	705547	-1.1716	72.1296	34.552	358.89	480.927	2436.74	5213.75	282.231	3267.15	40247.2	526958	7.32725e+06	1.08023e+08	1682241856	11.3645
CHEMBL516965	CNCC[C@H](c1ccccc1)n1c(=O)n(C(C)C)c2cccc(F)c21	IC50	'='	30	1	NET	0.493205	B (cell-based format)	0.561858	CHEMBL962312	Inhibition of norepinephrine uptake at human NET expressed in MDCK-Net6 cells	Training	27	4.389	77.8716	87.6653	445.156	967.779	3650.61	10509.5	38.96	455.949	5764.69	91730.5	1.53346e+06	2.61276e+07	4.47957e+08	67.2307	250.791	1073.08	4922.54	23567.5	116292	587322	-1.1272	76.1533	47.607	397.769	650.782	2969.27	7407.01	317.232	4203.19	62565.6	1.03206e+06	1.85009e+07	353219466	7059996803	12.0577
CHEMBL451620	CNCC1(O)Cc2ccccc2C1Cc1ccccc1C	IC50	'='	30	1	NET	0.493205	B (cell-based format)	0.561858	CHEMBL963839	Inhibition of norepinephrine uptake at human NET transfected in HEK cells	Training	23	3.098	67.5426	75.4091	398.132	871.546	3339.09	9610.85	32.26	547.613	9004.64	176459	3.54947e+06	7.2089e+07	1468169142	58.0715	221.878	966.033	4523.33	22101.3	111139	570976	-1.2878	66.2213	45.2435	370.833	668.144	3026.86	8118.05	258.209	3184.81	42933	626720	9.78706e+06	1.6135e+08	2773110647	10.138
CHEMBL21731	CNCCCC12CCC(c3ccccc31)c1ccccc12	IC50	'='	30	1	NET	0.493205	B (cell membrane format)	0.237037	CHEMBL1909094	DRUGMATRIX: Norepinephrine Transporter radioligand binding (ligand: [125I] RTI-55)	Training	24	4.489	71.4003	87.9734	454.819	1128.1	4479.34	14649.9	12.03	142.36	543.383	3614.9	22238.5	148595	1.00272e+06	58.1723	223.014	966.792	4531.92	22289.6	113488	593413	-1.0793	70.0906	46.854	415.433	787.729	3743.63	10801.1	254.221	2916.89	35984.7	474960	6.68499e+06	9.99754e+07	1580130120	10.3661
CHEMBL1083211	CNCCCCN1Cc2cc(F)ccc2N(c2ccccc2F)S1(=O)=O	IC50	'='	30	1	NET	0.493205	B (cell-based format)	0.561858	CHEMBL1101480	Inhibition of norepinephrine uptake at human NET expressed in MDCK-Net6 cells	Test	28	4.448	81.89	102.427	496.375	1189.51	4428.58	13683.8	61.03	911.782	15188.5	286678	5.54717e+06	1.08438e+08	2130558987	70.3008	263.073	1148.2	5431.74	26983.6	138602	729769	-1.0639	80.1634	60.0471	447.214	836.107	3663.47	10076.5	360.273	5361.85	92128.7	1.78187e+06	3.74568e+07	8.30075e+08	18992102190	12.4467
CHEMBL3310483	Fc1cc(C(CC2CNC2)Oc2cccc(Cl)c2)ccc1Cl	IC50	'='	30	1	NET	0.493205	B (cell-based format)	0.561858	CHEMBL3363899	Inhibition of norepinephrine reuptake at human NET expressed in HEK293 cells after 15 mins by fluorescence neurotransmitter transporter assay	Training	24	5.697	68.2077	86.4474	389.225	824.899	2854.87	7473.46	21.26	180.957	829.081	5241.04	32517.2	212240	1.40696e+06	65.8989	273.487	1337.06	7187.16	41012.7	243792	1.49206e+06	-0.8957	66.1381	36.4313	320.688	399.782	1920.51	3530.56	324.092	6098.48	163657	5.49447e+06	2.03521e+08	7828608909	305604000000	10.6142
CHEMBL1830884	O=S1(=O)N(CCC2CCCNC2)c2ccccc2N1c1ccccc1	IC50	'='	30	1	NET	0.493205	B (cell-based format)	0.561858	CHEMBL1831836	Displacement of [3H]nisoxetine from human NET expressed in MDCK-Net6 cells	Training	28	4.636	81.9286	96.3598	485.134	1144.22	4394.59	13784.6	61.03	911.782	15203.8	286832	5.54849e+06	108448891	2130642710	69.0339	258.677	1120.98	5277.9	26208.8	135291	719861	-1.1398	80.1119	52.2417	443.498	791.106	3704.13	10183.9	334.287	4441.29	67103.3	1.16254e+06	2.27558e+07	4.88014e+08	11108455207	12.1767
CHEMBL3310487	Fc1cc(C(CC2CNC2)Oc2ccccc2Cl)ccc1Cl	IC50	'='	30.8	1	NET	0.493205	B (cell-based format)	0.561858	CHEMBL3363899	Inhibition of norepinephrine reuptake at human NET expressed in HEK293 cells after 15 mins by fluorescence neurotransmitter transporter assay	Training	24	5.697	68.2383	85.5991	390.193	835.616	2925.29	7784.34	21.26	180.957	829.081	5245.04	32560.3	212563	1.40914e+06	65.8989	273.655	1336.72	7174.47	40887.4	242898	1.48681e+06	-0.8918	66.141	36.7768	325.652	423.562	2014.6	3867.92	324.092	6106.5	163886	5.49868e+06	2.03574e+08	7828549331	305562000000	10.631
CHEMBL469222	CC(C)CC(=O)N(Cc1ccc(Cl)cc1Cl)[C@H]1CCNC1	IC50	'='	31	1	NET	0.493205	B (cell-based format)	0.561858	CHEMBL979028	Inhibition of [3H]NA reuptake in human noradrenaline transporter expressed in HEK293 cells by scintillation counting	Test	22	4.061	62.5122	71.7915	345.898	697.466	2475.58	6311.06	32.34	427.245	5665.21	91188.8	1.52828e+06	2.60383e+07	4.46188e+08	56.6543	235.319	1156.07	6275.99	36357.5	220082	1.37275e+06	-0.9286	60.1324	36.0296	284.221	399.206	1741.68	3588.29	307.09	5943.72	161336	5.43058e+06	201489287	7767249909	303870000000	9.9692
CHEMBL466963	CCCC(=O)N(Cc1ccc(Cl)cc1Cl)[C@H]1CCNC1	IC50	'='	31	1	NET	0.493205	B (cell-based format)	0.561858	CHEMBL979028	Inhibition of [3H]NA reuptake in human noradrenaline transporter expressed in HEK293 cells by scintillation counting	Training	21	3.764	58.3907	61.7611	312.538	613.952	2228.44	5676.41	32.34	423.245	5659.21	91168.8	1.52824e+06	2.60382e+07	4.46187e+08	55.0481	228.722	1126.81	6150.04	35832.8	217936	1.36404e+06	-0.881	56.129	30.5808	265.339	362.579	1638.58	3357.18	295.079	5795.47	159538	5.41059e+06	2.01319e+08	7767229293	303919000000	9.6134
CHEMBL213754	CCCOc1ccccc1CC(c1ccccc1)N1CCNCC1	IC50	'='	31	1	NET	0.493205	B (cell-based format)	0.561858	CHEMBL869835	Inhibition of [3H]NA uptake at NA transporter expressed in HEK293 cells	Training	26	5.214	67.7861	63.8313	327.827	583.893	2181.21	5273.51	24.5	184.456	839.415	5194.22	31828.5	205666	1.35351e+06	65.4088	237.143	985.244	4401.09	20570.4	99259.4	490707	-1.3889	66.1478	20.2506	295.343	293.714	1761.47	3017.28	296.238	3544.21	44362.3	579284	7.87489e+06	1.11255e+08	1630453762	11.8813
CHEMBL210027	FC(F)(F)c1ccccc1CC(c1ccccc1)N1CCNCC1	IC50	'='	31	1	NET	0.493205	B (cell-based format)	0.561858	CHEMBL869835	Inhibition of [3H]NA uptake at NA transporter expressed in HEK293 cells	Training	26	5.169	73.55	93.8109	444.798	1050.31	3922.1	11827.7	15.27	147.86	597.607	3824.92	23800.8	159166	1.08241e+06	64.206	239.459	1027.22	4719.94	22619.4	111681	564279	-1.1475	72.1272	46.293	381.492	631.317	2886.76	7106.18	313.212	4242.38	65003.3	1.11875e+06	2.11952e+07	4.30907e+08	9189372866	11.5547
CHEMBL1644607	N#Cc1cccc(-c2cccc(O[C@H]3C[C@@H]4CC[C@H](C3)N4)c2)c1	IC50	'='	31	1	NET	0.493205	B (cell-based format)	0.561858	CHEMBL1647512	Inhibition of [3H]noradrenalin reuptake at NET expressed in MDCK cells scintillation counting	Test	26	4.337	73.4625	79.2035	389.308	760.583	2713.02	6860.77	45.05	752.921	14400.8	328228	7.72375e+06	1.8346e+08	4368159747	64.4878	246.972	1075.8	5047.55	24746.8	125066	646803	-1.0136	72.1303	34.4163	340.441	391.591	1996.77	3526.4	284.227	3291.02	40680.8	540870	7.76951e+06	1.20444e+08	1999698406	11.2972
CHEMBL1173275	C[C@@H]1NC(C)(C)CO[C@@]1(O)c1cccc(F)c1	IC50	'='	32	1	NET	0.493205	B (cell-based format)	0.561858	CHEMBL1769985	Inhibition of human NET in HEK293 cells assessed as inhibition of [3H]norepinephrine uptake	Training	18	2.124	57.7712	77.8064	398.085	972.565	3724.98	11272.8	41.49	580.21	9368.47	179213	3.57991e+06	7.257e+07	1477894409	38.6824	145.923	637.418	2998.26	14665.7	73570.2	375835	-0.9798	56.2118	58.5452	362.239	812.21	3300.87	9725.48	221.143	3060.44	47214.6	799523	1.46018e+07	2.82794e+08	5724977864	7.834
CHEMBL461323	CCCn1c(=O)n([C@H](CCNC)c2ccccc2)c2ccccc21	IC50	'='	32	1	NET	0.493205	B (cell-based format)	0.561858	CHEMBL962312	Inhibition of norepinephrine uptake at human NET expressed in MDCK-Net6 cells	Training	26	4.06	71.9594	70.4174	383.469	769.701	2982.93	8270.86	38.96	449.949	5747.76	91660.6	1.53319e+06	2.61265e+07	4.47952e+08	65.8635	244.16	1034.47	4703.18	22355.1	109672	551271	-1.2053	70.1311	34.8159	351.952	513.403	2530.22	5939.46	298.233	3742.89	51296.9	762622	1.21648e+07	2.05433e+08	3623997717	11.7744
CHEMBL99653	CN(C)CC(c1cccc(C(F)(F)F)c1)C1(O)CCCCC1	IC50	'='	32	1	NET	0.493205	B (cell-based format)	0.561858	CHEMBL1020016	Inhibition of norepinephrine uptake at human norepinephrine transporter expressed in MDCK-Net6 cells	Training	23	3.902	69.7258	101.007	466.381	1206.09	4467.99	14135	23.47	480.752	8559.72	173381	3.52852e+06	7.19444e+07	1467151154	48.591	182.611	785.181	3651.77	17726.5	88467.5	450090	-1.0955	68.2182	64.5821	411.172	879.253	3599.35	10325.8	291.183	4242.59	69917.8	1.26924e+06	2.47146e+07	5.05318e+08	10687648032	10.222
CHEMBL402345	CNCc1cc(C(=O)N(C)C)ccc1Oc1ccc(Cl)cc1OC	IC50	'='	32	1	NET	0.493205	B (cell-based format)	0.561858	CHEMBL948897	Inhibition of [3H]NA uptake at human NA transporter expressed in HEK293 cells	Test	25	3.099	69.5652	73.6058	375.67	747.674	2691.3	6909.2	50.8	520.438	6175.06	94016.9	1.54405e+06	2.61282e+07	4.46722e+08	72.2598	289.631	1355.93	6906.75	37159.7	208028	1.20078e+06	-1.1125	68.1934	42.3141	334.513	486.763	2131.02	4507.19	327.657	5402.44	118141	3.33904e+06	1.11716e+08	4084177455	155705000000	11.4559
CHEMBL224819	COC(=O)[C@@H]1C2CCC(C[C@H]1c1ccc(Br)cc1)N2C	IC50	'='	32.4	1	NET	0.493205	B (single protein format)	0.540117	CHEMBL915413	Displacement of [3H]nisoxetine from NET	Training	22	3.058	65.8692	69.3847	373.46	748.849	2832.15	7446.96	29.54	401.481	5412.5	89506	1.5209e+06	2.6098e+07	4.48897e+08	56.2854	265.893	1601.77	11701.4	96907.4	862869	7.98385e+06	-0.867	64.1064	42.1649	336.038	537.428	2375.95	5630.35	318.081	9968.38	632182	5.02645e+07	4176534022	349858000000	29353000000000	9.6134
CHEMBL3310486	Fc1ccc(OC(CC2CNC2)c2ccc(Cl)c(F)c2)cc1	IC50	'='	32.5	1	NET	0.493205	B (cell-based format)	0.561858	CHEMBL3363899	Inhibition of norepinephrine reuptake at human NET expressed in HEK293 cells after 15 mins by fluorescence neurotransmitter transporter assay	Training	24	5.236	67.718	83.2667	380.244	794.423	2755.88	7145.44	21.26	180.957	829.081	5241.04	32517.2	212234	1.4069e+06	62.2882	244.218	1125.69	5690.95	30536.9	171155	992641	-0.8987	66.1587	36.5591	320.448	400.384	1911.52	3506.28	307.638	5070.75	114302	3.34103e+06	1.13703e+08	4169387129	158440000000	10.6142
CHEMBL563404	c1ccc(-c2ccccc2OC(c2ccccn2)C2CCNCC2)cc1	IC50	'='	33	1	NET	0.493205	B (cell-based format)	0.561858	CHEMBL1024552	Inhibition of [3H]NA uptake at human NET expressed in HEK293 cells	Training	29	5.427	77.7332	74.9482	390.07	723.376	2732.57	6875.65	34.15	274.033	1455.18	9770.33	65117.7	450530	3.16397e+06	74.5559	280.703	1196.94	5490.85	26368.2	130866	666385	-1.3361	76.1498	27.2741	351.863	386.072	2192.93	4028.8	320.259	3681.78	43725.3	532978	6.63351e+06	8.39654e+07	1077585201	12.9158
CHEMBL3769872	CC(C)C(C)[C@]1(c2ccc3ccccc3c2)CC[C@](C)(O)CC1	IC50	'='	33	1	NET	0.493205	B (single protein format)	0.540117	CHEMBL3773323	Inhibition of recombinant human norepinephrine transporter assessed as reduction in [3H]-NA reuptake	Test	25	5.692	78.6952	119.557	542.383	1436.93	5287.18	16913.8	20.23	485.253	8539.26	173364	3.52814e+06	7.19379e+07	1466997620	53.8539	207.142	896.963	4217.14	20741	105255	546782	-1.2198	76.1815	68.1749	467.149	975.185	4118.35	11811.7	280.235	3449.44	46096.4	660156	1.00081e+07	1.58917e+08	2619936532	10.8398
CHEMBL3770663	CNC[C@]1(c2ccc3ccccc3c2)CC[C@@](C)(O)CC1	IC50	'='	33	1	NET	0.493205	B (single protein format)	0.540117	CHEMBL3773323	Inhibition of recombinant human norepinephrine transporter assessed as reduction in [3H]-NA reuptake	Training	23	3.847	69.7155	96.1431	462.827	1177.83	4374.07	13636.5	32.26	549.613	9016.64	176505	3.54944e+06	7.20827e+07	1467992784	53.3659	205.295	894.46	4215.96	20773.7	105558	548944	-1.2745	68.2184	56.7018	414.265	825.688	3551.24	9791.67	258.209	3170.78	42466.6	616034	9.58039e+06	1.57797e+08	2718858399	10.0464
CHEMBL258062	CNCc1cc(C(=O)N(C)C)ccc1Oc1ccc(Cl)cc1Cl	IC50	'='	33	1	NET	0.493205	B (cell-based format)	0.561858	CHEMBL948897	Inhibition of [3H]NA uptake at human NA transporter expressed in HEK293 cells	Training	24	3.806	68.1326	79.6931	380.328	800.822	2815.74	7465.96	41.57	475.841	5923.1	92636.8	1.5363e+06	2.60842e+07	446469509	72.5253	305.569	1512.27	8165.12	46548.8	275442	1.6742e+06	-0.9527	66.1593	43.1054	324.313	480.862	2064.69	4391.17	335.1	6412.77	169894	5.59199e+06	2.04568e+08	7826153927	304998000000	10.9179
CHEMBL3310490	Cc1ccc(OC(CC2CNC2)c2ccc(Cl)c(F)c2)cc1	IC50	'='	33.1	1	NET	0.493205	B (cell-based format)	0.561858	CHEMBL3363899	Inhibition of norepinephrine reuptake at human NET expressed in HEK293 cells after 15 mins by fluorescence neurotransmitter transporter assay	Training	24	5.301	67.7613	83.6784	381.259	798.186	2767.02	7180.74	21.26	180.957	829.081	5241.04	32517.2	212234	1.4069e+06	62.9187	247.614	1144.51	5801.55	31196.3	175065	1.01559e+06	-0.9766	66.1396	35.6428	320.045	393.454	1905.37	3455.76	300.65	4798.12	106197	3.12407e+06	1.08197e+08	4033979092	155174000000	10.6142
CHEMBL3309701	Fc1ccccc1OC(CC1CNC1)c1ccc(Cl)c(Cl)c1	IC50	'='	33.5	1	NET	0.493205	B (cell-based format)	0.561858	CHEMBL3363899	Inhibition of norepinephrine reuptake at human NET expressed in HEK293 cells after 15 mins by fluorescence neurotransmitter transporter assay	Test	24	5.697	68.2383	85.5991	390.468	836.753	2933.49	7824.38	21.26	180.957	829.081	5245.04	32560.3	212563	1.40914e+06	65.8989	273.655	1336.72	7174.47	40887.4	242975	1.48909e+06	-0.8918	66.1398	36.7675	325.543	423.353	2013.2	3865.09	324.092	6106.5	163886	5.49868e+06	2.03574e+08	7828551844	305563000000	10.631
CHEMBL3310478	Fc1ccc(OC(CC2CNC2)c2ccc(Cl)c(Cl)c2)cc1	IC50	'='	33.7	1	NET	0.493205	B (cell-based format)	0.561858	CHEMBL3363899	Inhibition of norepinephrine reuptake at human NET expressed in HEK293 cells after 15 mins by fluorescence neurotransmitter transporter assay	Training	24	5.697	68.2077	86.4474	389.035	827.999	2868.53	7544.36	21.26	180.957	829.081	5241.04	32517.2	212234	1.4069e+06	65.8989	273.487	1337.06	7182.64	40948.3	243301	1.49042e+06	-0.8972	66.1341	36.2148	320.024	396.577	1904.78	3469.57	324.092	6098.48	163657	5.49433e+06	2.03507e+08	7827693042	305555000000	10.6142
CHEMBL467123	CNC[C@@H](O)[C@H](c1ccc(OC)cc1)N(C)c1ccccc1	IC50	'='	34	1	NET	0.493205	B (cell-based format)	0.561858	CHEMBL966882	Inhibition of norepinephrine uptake at human NET expressed in MDCK-Net6 cells	Training	23	3.175	61.3794	59.5237	314.78	602.998	2236.57	5746.85	44.73	587.709	9214.09	175887	3.50616e+06	7.08766e+07	1438551950	63.2025	239.19	1035.17	4794.24	23148	115106	585492	-1.4967	60.2651	26.7832	283.778	357.565	1784.67	3581.03	276.205	3659.02	53229.8	840321	1.41666e+07	2.50915e+08	4604333430	10.6682
CHEMBL573667	CNCC[C@H](c1ccccc1)n1ccc2ccccc21	IC50	'='	34	1	NET	0.493205	B (cell-based format)	0.561858	CHEMBL1044082	Inhibition of human NET expressed in MDCK-Net6 cells	Training	22	4.34	59.3837	61.8407	309.808	628.673	2328.75	6324.97	16.96	138.462	586.927	3713.74	22976.5	151638	1.01792e+06	57.7578	216.259	920.785	4209.45	20132.2	99425.3	503219	-1.1311	58.1032	22.3212	275.38	336.355	1803.4	3667.44	244.206	2880.73	36083.4	479883	6.77481e+06	1.01356e+08	1600143308	9.8982
CHEMBL3703740	Fc1cc2c(cc1-c1ccc(C(F)(F)F)nn1)CNCC2c1ccc(Cl)c(Cl)c1	IC50	'='	34.1	1	NET	0.493205	B (cell membrane format)	0.237037	CHEMBL3707933	Radioligand Binding Assay: Compounds were dissolved in 100% DMSO at a concentration 100 times the desired highest assay concentration, serially diluted 1:3 in 100% DMSO, and 1.0 ul/well of each solution was dispensed to a Nunc polypropylene, round bottom, 384-well plate. 100% inhibition is defined with 1.0 ul/well of 10 mM desipramine dissolved in DMSO. 50 ul/well of a 2x membrane preparation (0.…	Test	32	5.51	99.0092	131.269	645.147	1517.99	5718.48	16734.1	37.81	417.589	3461.9	38032.8	449652	5.60949e+06	7.18564e+07	89.4525	391.594	2011.3	11243.7	66278.6	405434	2.54831e+06	-0.7892	96.1553	80.6322	541.748	999.487	4154.35	10575.5	429.134	7892.25	199346	6.25612e+06	2.20285e+08	8203123157	314037000000	13.7362
CHEMBL378418	Brc1ccccc1CC(c1ccccc1)N1CCNCC1	IC50	'='	35	1	NET	0.493205	B (cell-based format)	0.561858	CHEMBL869835	Inhibition of [3H]NA uptake at NA transporter expressed in HEK293 cells	Training	23	5.042	62.0885	66.2126	321.976	630.717	2305.56	5923.6	15.27	135.86	573.607	3716.92	23470.8	157948	1.07834e+06	66.4568	300.092	1752.32	12407.7	100386	880799	8.0822e+06	-1.1481	60.1023	21.6318	272.983	291.997	1648.07	2914.56	324.11	9769.63	623240	5.00163e+07	4170594186	349720000000	29349400000000	10.3433
CHEMBL219224	CC(c1ccc(Cl)cc1)C1CCCCN1	IC50	'='	35	1	NET	0.493205	B (cell-based format)	0.561858	CHEMBL911129	Inhibition of [3H]NE uptake into human NET expressing HEK293 cells	Training	16	3.782	43.6607	49.854	229.598	457.952	1611.59	4073.06	12.03	114.36	549.473	3728.46	24647.7	170136	1.18582e+06	39.2238	156.433	732.194	3807.79	21247.9	124561	755994	-0.776	42.07	18.4647	191.495	220.215	1133.72	2032.5	205.599	3496.06	85308.8	2.73951e+06	1.00402e+08	3866710976	151480000000	7.2709
CHEMBL498509	Cc1ccccc1O[C@H]1c2ccccc2OC[C@H]1CN	IC50	'='	35	1	NET	0.493205	B (cell-based format)	0.561858	CHEMBL998745	Inhibition of norepinephrine uptake at human NET expressed in HEK293 cells	Training	22	3.685	61.3864	64.2961	326.367	644.254	2370.34	6183.21	44.48	822.233	18276.1	464421	1.20337e+07	3.13213e+08	8159754170	57.4	214.691	920.078	4230.17	20294.3	100266	506472	-1.1212	60.2158	29.7648	296.161	390.241	1938.21	3991.79	250.187	3068.38	40479.4	572428	8.63598e+06	1.38116e+08	2323371748	9.792
CHEMBL562691	Cc1ccnc(C(Oc2cccc(Cl)c2Cl)C2CCNCC2)c1	IC50	'='	35	1	NET	0.493205	B (cell-based format)	0.561858	CHEMBL1024552	Inhibition of [3H]NA uptake at human NET expressed in HEK293 cells	Test	25	4.957	70.2322	78.7929	385.127	784.587	2874.16	7558.01	34.15	266.033	1461.18	9746.33	65147.7	450414	3.16407e+06	66.4342	276.996	1346.28	7192.58	40854.4	242336	1.48422e+06	-0.9871	68.1395	35.9387	327.893	433.899	2087.73	4212.01	331.111	6034.08	158629	5.32174e+06	1.98618e+08	7700116384	302357000000	11.1479
CHEMBL3673167	FC(F)(F)c1ccc(Oc2ccc3c(c2)CN2CCC3(c3ccc(Cl)c(Cl)c3)CC2)nn1	IC50	'='	35.1	1	NET	0.493205	B (cell membrane format)	0.237037	CHEMBL3705744	Radioligand Binding Assay: Compounds were dissolved in 100% DMSO at a concentration 100 times the desired highest assay concentration, serially diluted 1:3 in 100% DMSO, and 1.0 ul/well of each solution was dispensed to a Nunc polypropylene, round bottom, 384-well plate. 100% inhibition is defined with 1.0 ul/well of 10 mM desipramine dissolved in DMSO. 50 ul/well of a 2x membrane preparation (0.…	Training	36	6.835	113.131	159.262	768.941	1934.66	7355.97	23063.8	38.25	405.324	3285.07	36591.6	438833	5.5333e+06	7.13431e+07	95.3498	415.443	2104.19	11627.3	67922.7	412714	2.58175e+06	-0.8918	110.126	96.0842	655.651	1299.69	5541.95	15433.4	462.167	8005.28	194569	6.05973e+06	2.14727e+08	8062339730	310631000000	15.243
CHEMBL401596	Cc1cc(Cl)ccc1Oc1ccncc1CN(C)C	IC50	'='	36	1	NET	0.493205	B (cell-based format)	0.561858	CHEMBL929226	Inhibition of [3H]NA uptake at human recombinant NA transporter expressed in HEK293 cells	Training	20	2.85	55.2905	58.4298	291.62	558.728	2030.14	5032.99	25.36	183.172	954.877	6189.65	40635.8	278151	1.9433e+06	58.4519	238.624	1139.88	5913.24	32291.1	182891	1.06555e+06	-0.8367	54.1036	30.4271	251.027	323.93	1499.92	2878.82	259.626	4282.24	97407.3	2.93311e+06	103582509	3919913574	152381000000	9.0586
CHEMBL1683873	Clc1ccc(C2(CNC3CC3)CCCCC2)cc1Cl	IC50	'='	36	1	NET	0.493205	B (single protein format)	0.540117	CHEMBL1686716	Inhibition of human recombinant Norepinephrine transporter	Training	21	4.981	62.2893	89.4023	403.006	999.545	3636.72	11056.3	12.03	132.36	579.473	3882.46	25177.9	172714	1.19896e+06	49.0464	209.928	1050.62	5829.48	34376.9	210963	1.32997e+06	-0.8249	60.0742	48.2102	344.773	652.85	2816.06	7555.51	277.084	5287.27	148053	5.16887e+06	1.96378e+08	7667366830	301899000000	9.1951
CHEMBL1082611	CNC[C@@H](O)CCN1c2ccccc2N(c2ccc(F)c(F)c2)S1(=O)=O	IC50	'='	36	1	NET	0.493205	B (cell-based format)	0.561858	CHEMBL1120740	Displacement of [3H]nisoxetine from human NET expressed in MDCK-Net6 cells	Test	28	3.274	83.9571	101.659	515.357	1242.97	4733.91	14914.7	81.26	1323.03	23598.3	457637	9.02334e+06	1.79121e+08	3567788908	71.0627	267.553	1181.21	5649.12	28369.4	147475	787462	-1.1925	82.2938	65.7464	468.917	915.516	3944.78	11203.3	364.262	5536.9	97185.7	1.9057e+06	4.02515e+07	8.90397e+08	20260849426	12.3574
CHEMBL311347	COC(=O)[C@@H]1C2CC[C@H](C[C@@H]1c1ccc(I)cc1)N2C	IC50	'='	36	1	NET	0.493205	B (single protein format)	0.540117	CHEMBL915413	Displacement of [3H]nisoxetine from NET	Training	22	3.328	66.4484	71.9416	382.185	779.838	2936.35	7793.83	29.54	401.481	5412.5	89506	1.5209e+06	2.6098e+07	4.48897e+08	61.0808	377.841	3618.16	44534	604648	8.48596e+06	1.20389e+08	-0.8668	64.1062	42.154	336.047	537.332	2375.98	5629.6	365.081	20064.8	2.28507e+06	2.94455e+08	38479337336	5036700000000	659407000000000	9.6134
CHEMBL2407328	COCC(c1ccc2ccccc2c1)C1CCNCC1.Cl	IC50	'='	36	1	NET	0.493205	B (cell-based format)	0.561858	CHEMBL2411004	Displacement of [3H]-norepinephrine from human NET expressed in CHO cells by TopCounting analysis	Training	22	4.198	59.1566	62.644	309.827	623.107	2275.45	6028.84	21.26	172.957	775.546	4863.62	29825.7	193779	1.2806e+06	54.3157	200.679	844.886	3858.85	18581.1	92981.4	479259	-1.1774	58.1267	22.4985	272.913	312.821	1708.61	3206.16	246.199	2952.5	37983.8	524785	7.7831e+06	123458305	2078932768	9.8813
CHEMBL564445	CCn1c(=O)n([C@@H](c2ccccc2)[C@H](O)CNC)c2cc(F)ccc21	IC50	'='	36.7	1	NET	0.493205	B (cell-based format)	0.561858	CHEMBL1055024	Inhibition of [3H]norepinephrine uptake at human NET expressed in MDCK-Net6 cells by scintillation counting	Training	27	2.833	77.9215	75.4864	430.958	855.398	3362.42	9160.06	59.19	865.202	14160.3	262630	5.00942e+06	9.68114e+07	1885254959	68.3979	255.293	1096.32	5049.72	24265.3	120069	607458	-1.3183	76.2754	46.8	396.964	634.779	2898.28	7079.55	321.221	4365.54	67316.8	1.15245e+06	2.13177e+07	4.15999e+08	8416061016	12.0789
CHEMBL234705	CN(C)[C@@H]1CC=C(c2c[nH]c3ccc(C#N)cc23)CC1	IC50	'='	37	1	NET	0.493205	B (cell-based format)	0.561858	CHEMBL893723	Displacement of [125I]Nisoxetine from human NET expressed in HEK293 cells	Test	22	2.515	62.8304	65.353	343.236	699.996	2579.82	6891.66	42.82	756.125	14710	332313	7.76895e+06	1.83917e+08	4372590197	57.4699	223.416	998.851	4803.95	24111.8	124482	655855	-0.9208	62.1034	35.7004	310.133	442.836	2039.73	4350.32	246.202	3011.39	40235.9	583595	9.0907e+06	1.50137e+08	2595777317	9.6859
CHEMBL1684045	CNC(C)C1(c2ccc(Cl)c(Cl)c2)CCCCC1	IC50	'='	37	1	NET	0.493205	B (cell-based format)	0.561858	CHEMBL1686749	Inhibition of [3H]norepinephrine reuptake at human recombinant NET expressed in HEK293 cells by scintillation counting	Training	19	4.624	56.3945	79.4457	369.81	941.874	3529.54	11177.8	12.03	126.36	555.428	3711.74	23839.2	162321	1.11804e+06	47.045	205.175	1032.24	5748.45	34017.3	209422	1.32369e+06	-0.8163	54.0807	42.9281	319.328	651.801	2852.51	8328.38	265.073	5353.36	152522	5.28843e+06	1.99021e+08	7721508236	302968000000	8.5982
CHEMBL257348	NC[C@@H]1C[C@@]1(C(=O)C1NCc2ccccc21)c1ccsc1	IC50	'='	37	1	NET	0.493205	B (cell-based format)	0.561858	CHEMBL931354	Inhibition of norepinephrine uptake at human NET expressed in HEK293 cells	Training	24	1.378	73.3844	77.4518	484.803	1165.56	4943.56	16086.2	83.36	1511.53	29162.3	635951	1.4752e+07	3.56676e+08	8860756990	60.5021	242.282	1094.02	5304.77	26866.5	140319	749922	-1.1365	72.2383	60.6802	465.89	1047.07	4690.37	14983.5	280.26	3833.34	60529.2	1.07e+06	2.04638e+07	4.11793e+08	8554719292	10.27
CHEMBL3309702	Clc1ccc(C(CC2CNC2)Oc2ccccc2)cc1Cl	IC50	'='	37.2	1	NET	0.493205	B (cell-based format)	0.561858	CHEMBL3363899	Inhibition of norepinephrine reuptake at human NET expressed in HEK293 cells after 15 mins by fluorescence neurotransmitter transporter assay	Training	23	5.536	64.2017	77.8896	357.458	743.321	2611.92	6827.95	21.26	176.957	823.081	5217.04	32467.2	212086	1.40655e+06	64.2305	267.829	1307.91	7017.52	40007.7	237991	1.46072e+06	-0.9531	62.1154	29.6996	296.769	344.29	1764.46	3109.74	305.094	5653.55	152767	5.22977e+06	197174317	7677916374	302041000000	10.2203
CHEMBL378447	CCOc1ccccc1CC(c1ccccc1F)N1CCNCC1	IC50	'='	38	1	NET	0.493205	B (cell-based format)	0.561858	CHEMBL863613	Inhibition of [3H]NA reuptake at NA transporter in HEK293 cells	Test	26	5.017	69.5966	70.0051	354.572	674.536	2503.4	6366.44	24.5	186.456	845.415	5216.22	31875.4	205762	1.35336e+06	65.6436	239.178	1002.51	4521.7	21337.4	103934	518639	-1.2788	68.1633	27.3106	317.714	373.099	1994.75	3827.27	303.225	3850.9	53676.5	825724	1.39944e+07	2.58439e+08	5111179629	11.792
CHEMBL404754	CNCc1cc(C(=O)NC)ccc1Oc1ccc(Cl)cc1Cl	IC50	'='	38	1	NET	0.493205	B (cell-based format)	0.561858	CHEMBL948897	Inhibition of [3H]NA uptake at human NA transporter expressed in HEK293 cells	Training	23	3.664	64.1419	72.8074	355.869	736.304	2616.97	6882.91	50.36	540.702	6394.82	96249.6	1.56991e+06	2.64993e+07	4.53001e+08	69.4735	292.135	1443.21	7789.36	44473.5	263959	1.61068e+06	-0.9637	62.1656	37.3135	301.347	423.135	1880.48	3859.89	323.089	6259.83	168015	5.57265e+06	2.0448e+08	7829357929	305144000000	10.5452
CHEMBL402371	CNCc1cnc(C)cc1Oc1ccc(Cl)cc1Br	IC50	'='	38	1	NET	0.493205	B (cell-based format)	0.561858	CHEMBL929226	Inhibition of [3H]NA uptake at human recombinant NA transporter expressed in HEK293 cells	Training	20	3.498	56.1814	63.7912	312.607	627.31	2268.42	5801.03	34.15	252.033	1437.14	9531.61	63784	439665	3.08026e+06	62.7444	306.022	1898.02	13755.1	110733	954386	8.58265e+06	-0.7627	54.1198	31.6152	257.484	343.248	1565.39	3078.37	327.52	11091	685519	5.25266e+07	4269091038	353580000000	29501100000000	9.0966
CHEMBL1084933	CNCCCCN1Cc2ccccc2N(c2ccccc2F)S1(=O)=O	IC50	'='	38	1	NET	0.493205	B (cell-based format)	0.561858	CHEMBL1101480	Inhibition of norepinephrine uptake at human NET expressed in MDCK-Net6 cells	Training	27	4.287	77.884	93.8691	464.778	1105.5	4168.45	12943.7	61.03	907.782	15182.5	286654	5.54712e+06	1.08438e+08	2130558609	68.6324	257.415	1119.05	5266.51	26043.3	133308	700260	-1.1199	76.1442	53.4666	423.781	782.44	3513.25	9671.25	341.275	4916.92	81238.4	1.5173e+06	3.11236e+07	6.80271e+08	15476964187	12.0529
CHEMBL375131	FC(F)(F)Oc1ccccc1CC(c1ccccc1)N1CCNCC1	IC50	'='	38	1	NET	0.493205	B (cell-based format)	0.561858	CHEMBL869835	Inhibition of [3H]NA uptake at NA transporter expressed in HEK293 cells	Test	27	5	75.4253	91.8518	437.005	965.773	3526.31	9887.58	24.5	192.456	891.105	5559.37	34297.3	222146	1.46268e+06	66.4764	245.487	1044.61	4759.28	22557.5	109813	545430	-1.1498	74.1093	45.5557	378.707	569.608	2619.18	5784.31	329.211	4460.43	67855.6	1.15652e+06	2.17233e+07	4.39061e+08	9333630776	12.0278
CHEMBL214237	c1ccc(CC(c2ccccc2)N2CCNCC2)cc1	IC50	'='	39	1	NET	0.493205	B (cell-based format)	0.561858	CHEMBL869835	Inhibition of [3H]NA uptake at NA transporter expressed in HEK293 cells	Training	22	4.244	57.2839	53.4467	274.41	478.98	1786.5	4217.52	15.27	131.86	567.607	3688.92	23400.8	157710	1.07765e+06	57.7614	213.414	895.24	4018.35	18797.8	90482.4	445013	-1.2089	56.1073	15.1717	245.156	219.784	1413.5	2225.06	244.206	2805.3	33176.8	402037	4.97175e+06	6.25312e+07	7.97699e+08	9.9327
CHEMBL469068	CC(C)(C)CC(=O)N(Cc1ccc(Cl)cc1Cl)[C@H]1CCNC1	IC50	'='	39	1	NET	0.493205	B (cell-based format)	0.561858	CHEMBL979028	Inhibition of [3H]NA reuptake in human noradrenaline transporter expressed in HEK293 cells by scintillation counting	Training	23	4.456	68.6918	96.8187	450.836	1094.32	3970.06	11751.5	32.34	433.245	5683.21	91258.8	1.52851e+06	2.60391e+07	4.4619e+08	57.5294	241.702	1194.84	6489.45	37463.6	225620	1.39988e+06	-0.9712	66.1348	53.2121	350.852	614.241	2456.6	5874.39	319.101	6093.98	163252	5.45512e+06	2.01803e+08	7771237871	303921000000	10.2598
CHEMBL1683880	CN1CCN(CC2(c3ccc(Cl)c(Cl)c3)CCCCC2)CC1	IC50	'='	39	1	NET	0.493205	B (single protein format)	0.540117	CHEMBL1686716	Inhibition of human recombinant Norepinephrine transporter	Training	24	5.416	70.2328	93.5112	430.533	1025.64	3752.99	11266.1	6.48	74.9984	116.638	543.312	1452.64	5451.67	17413.4	59.1424	247.774	1211.06	6546.58	37686.1	226556	1.40452e+06	-1.0132	68.0833	46.2251	370.379	640.69	2906.19	7530.88	315.112	5796.7	155262	5.27609e+06	1.9804e+08	7693961360	302335000000	10.589
CHEMBL602550	CNC[C@@H](O)[C@H](c1cccc(F)c1)N1CC2(CCCCC2)c2ccccc21.Cl	IC50	'='	39	1	NET	0.493205	B (cell-based format)	0.561858	CHEMBL1072383	Inhibition of norepinephrine uptake at human NET expressed in MDCK-Net6 cells	Test	30	4.769	88.0458	101.576	526.563	1200.26	4636.65	14013.8	35.5	571.112	8995.37	174719	3.49901e+06	7.08355e+07	1438312083	70.3073	263.362	1127.68	5225.58	25369.6	127251	654167	-1.514	86.2603	56.4326	481.247	850.787	3947.11	10590.3	339.257	4294.76	61219.5	978430	1.72584e+07	3.28546e+08	6603655210	13.1438
CHEMBL557528	CCCn1c(=O)n([C@@H](c2ccccc2)[C@H](O)CNC)c2cc(F)ccc21	IC50	'='	39.4	1	NET	0.493205	B (cell-based format)	0.561858	CHEMBL1055024	Inhibition of [3H]norepinephrine uptake at human NET expressed in MDCK-Net6 cells by scintillation counting	Training	28	3.191	80.2803	76.943	438.561	859.807	3389.28	9178.58	59.19	867.202	14160.3	262636	5.00943e+06	9.68115e+07	1885255108	69.8315	258.968	1107.51	5086.51	24390.2	120499	608957	-1.3702	78.2806	46.6087	402.995	634	2925	7090.22	333.231	4511.8	69121.5	1.17502e+06	2.16047e+07	4.1972e+08	8465531419	12.5789
CHEMBL410054	C=CCN(CC#CC)C(=O)[C@@]1(c2ccc3c(c2)CCO3)C[C@H]1CN	IC50	'='	40	1	NET	0.493205	B (single protein format)	0.540117	CHEMBL930494	Inhibition of human NET	Training	26	2.643	75.6923	84.1724	485.853	1185.02	4881.38	16038	55.56	1088.52	23139	550555	1.35303e+07	3.39047e+08	8604651836	66.4861	264.635	1181.08	5642.35	28097.2	143913	751917	-1.2613	74.2479	59.9682	463.079	1013.52	4558.24	14434.4	300.226	3882.12	55585.1	867037	1.44652e+07	2.53694e+08	4611109376	11.6674
CHEMBL257810	CCN(CC)C(=O)[C@@]1(c2ccc(Cl)s2)C[C@H]1CN	IC50	'='	40	1	NET	0.493205	B (cell-based format)	0.561858	CHEMBL931354	Inhibition of norepinephrine uptake at human NET expressed in HEK293 cells	Training	19	2.69	57.9995	78.0791	410.316	1101.87	4400.98	14970.5	74.57	1426.67	28751.7	634326	1.47631e+07	3.57128e+08	8870186839	45.6059	189.423	880.79	4482.28	24196.8	136503	795970	-0.8535	56.1862	56.5249	381.36	941.385	4051.8	13594.5	267.67	4941.93	117915	3.44757e+06	1.15434e+08	4183789737	158250000000	8.5949
CHEMBL99946	CCN(CC)C(=O)[C@@]1(c2ccccc2)C[C@H]1CN	IC50	'='	40	1	NET	0.493205	B (single protein format)	0.540117	CHEMBL930494	Inhibition of human NET	Test	19	2.731	55.7917	71.5643	383.693	1022.97	4159.7	14308.2	46.33	1025.92	22861.2	549000	1.35218e+07	3.38999e+08	8604373930	44.0936	165.463	694.084	3137.57	14864.5	72839.8	366234	-1.0365	54.1968	49.2152	363.141	871.514	3892.3	12986.6	224.173	3013	45212.2	738612	1.28247e+07	2.32155e+08	4321125962	8.7011
CHEMBL214209	CN1C2CCC1C1COC(=O)CCCCCC(=O)Nc3ccc(cc3)C1C2	IC50	'='	40	1	NET	0.493205	B (single protein format)	0.540117	CHEMBL867293	Displacement of [3H]nisoxetine from human NET	Training	30	2.844	85.3784	74.769	434.247	775.397	2997.2	7436.48	58.64	785.226	11052.2	181178	3.06305e+06	5.24195e+07	9.00699e+08	63.4459	230.458	940.46	4150.52	19177.5	91390.6	445278	-1.2557	84.1756	44.7036	409.215	547.538	2614.15	5434.2	340.247	4199.5	56569.5	829867	1.31513e+07	222337461	3953629472	13.1142
CHEMBL246519	Fc1ccc(CN(C2CCOCC2)[C@H]2CCNC2)c(F)c1F	IC50	'='	40	1	NET	0.493205	B (cell-based format)	0.561858	CHEMBL902423	Inhibition of [3H]NA from human NET expressed in HEK293 cells	Training	24	3.504	66.9026	68.7696	360.445	725.149	2689.46	7103.25	24.5	184.456	840.81	5113.41	31146.2	200351	1.31797e+06	52.2879	184.479	753.095	3338.15	15595.7	75646.2	377347	-1.0147	66.2244	36.4451	326.3	467.622	2147.17	4633.94	293.179	4118.99	66708.8	1.22126e+06	2.44703e+07	5.20115e+08	11457906455	10.6647
CHEMBL404364	CCCN(CC)C(=O)C1(c2ccccc2)CC1CN	IC50	'='	41	1	NET	0.493205	B (single protein format)	0.540117	CHEMBL932888	Inhibition of human NET	Training	20	3.089	57.997	73.5371	391.454	1030.63	4189.5	14345.5	46.33	1027.92	22861.2	549006	1.35218e+07	3.38999e+08	8604374021	45.5272	169.139	705.279	3174.48	14990.3	73275	367756	-1.0884	56.2017	49.0135	369.169	870.582	3918.96	12995.1	236.184	3159.25	47016.9	761191	1.31117e+07	2.35876e+08	4370590302	9.2011
CHEMBL4748644	CCNc1ccc2c(n1)N(C)CCN(c1cccc(O[C@@H](CCNC)c3cccs3)c1)C2=O	IC50	'='	41	1	NET	0.493205	B (cell-based format)	0.561858	CHEMBL4714159	Inhibition of human NET expressed in HEK293 cells assessed as reduction in ASP+ uptake incubated for 20 mins before ASP+ addition and measured after 90 mins by scintillation counting method	Test	36	6.134	100.153	109.612	544.138	1131.93	4090.89	11043	97.97	1065.53	12996.8	185743	2.82395e+06	4.43907e+07	7.10909e+08	96.2178	372.577	1658.74	7943.64	39794.8	205769	1.08969e+06	-1.6108	98.2331	49.7247	478.821	642.72	3080.37	6405.78	434.365	5796.7	85444.4	1.37763e+06	2.39211e+07	4.39804e+08	8434293828	16.1009
CHEMBL3323176	CN1Cc2cc(F)ccc2C(c2ccc3sccc3c2)C1	IC50	'='	41	1	NET	0.493205	B (cell-based format)	0.561858	CHEMBL3379359	Displacement of [125I]-RTI-55 from recombinant NET (unknown origin) expressed in HEK cells by saturation binding analysis	Training	24	4.18	71.2253	82.4658	403.469	847.803	3081.64	8313.57	31.48	472.248	5919.83	84837.6	1.22553e+06	1.78417e+07	2.60906e+08	68.1091	274.743	1293.19	6583.48	35160.9	194322	1.10326e+06	-0.852	70.0765	41.6364	353.327	502.258	2329.07	4974.58	281.263	3783.48	58652.4	1.02837e+06	1.97543e+07	4.03141e+08	8544580050	10.2035
CHEMBL562854	Cc1cccc(OC(c2cccnc2)C2CCNCC2)c1C	IC50	'='	42	1	NET	0.493205	B (cell-based format)	0.561858	CHEMBL1024552	Inhibition of [3H]NA uptake at human NET expressed in HEK293 cells	Training	24	3.85	65.2189	65.142	340.292	657.246	2463.28	6322.65	34.15	262.033	1435.85	9504.62	63053.8	432301	3.01022e+06	59.526	221.75	946.739	4358.18	20991.7	104293	530136	-1.1492	64.1368	28.3655	302.832	370.195	1909.56	3697.47	272.216	3265.04	41057.4	537022	7.25802e+06	1.00822e+08	1433348803	10.754
CHEMBL585708	CNC[C@H](O)[C@H](c1ccccc1)n1cc(C)c2ccccc21	IC50	'='	42	1	NET	0.493205	B (cell-based format)	0.561858	CHEMBL1038296	Inhibition of norepinephrine reuptake at human NET expressed in MDCK-Net6 cells	Training	24	3.536	67.7724	68.0614	367.461	735.07	2840.81	7734.92	37.19	555.715	8999.49	174694	3.49924e+06	7.08368e+07	1438322012	62.3563	234.631	1010.91	4676.55	22600.2	112646	575048	-1.3724	66.2315	33.3492	330.386	470.47	2299.62	5179.05	272.216	3385.02	46031.5	679753	1.07823e+07	181317694	3190264945	10.7195
CHEMBL256816	CNCc1ccccc1Oc1ccc(Cl)cc1Cl	IC50	'='	42	1	NET	0.493205	B (cell-based format)	0.561858	CHEMBL948897	Inhibition of [3H]NA uptake at human NA transporter expressed in HEK293 cells	Test	19	4.259	52.0421	62.2737	284.648	593.616	2073.44	5444.02	21.26	164.957	799.036	5008.32	31031.5	200518	1.31453e+06	58.558	249.57	1247.64	6816.57	39405	236745	1.46158e+06	-0.7758	50.1052	25.7104	233.615	294.341	1412.2	2703.45	269.062	5389.06	152330	5.27378e+06	1.98641e+08	7714095802	302859000000	8.7027
CHEMBL539716	CNC[C@@H](O)[C@H](c1ccccc1)n1c(=O)n(C2CCC2)c2ccccc21	IC50	'='	42.5	1	NET	0.493205	B (cell-based format)	0.561858	CHEMBL1055024	Inhibition of [3H]norepinephrine uptake at human NET expressed in MDCK-Net6 cells by scintillation counting	Training	29	3.216	84.0547	78.4334	466.824	917.887	3681.37	10087.7	59.19	871.202	14165.3	262692	5.00962e+06	9.68125e+07	1885259853	70.0967	261.967	1111.17	5063.88	24093.2	118143	592908	-1.4277	82.2552	45.5281	434.916	663.071	3199.67	7650.16	326.244	4056.17	55769.8	842138	1.37734e+07	2.39782e+08	4368621829	12.7195
CHEMBL566050	CCCC(NC(C)(C)C)C(=O)c1ccc(Cl)c(Cl)c1	IC50	'='	43	1	NET	0.493205	B (cell-based format)	0.561858	CHEMBL1041763	Inhibition of [3H]norepinephrine reuptake at human NET expressed in HEK293 cells	Training	19	4.934	57.056	90.5066	386.742	982.264	3458.47	10365.4	29.1	417.745	5691.92	91643.1	1.53184e+06	2.60476e+07	4.45827e+08	49.7688	214.506	1097.9	6149.7	36325.9	222265	1.39419e+06	-0.7681	54.1308	49.0771	295.711	554.148	2131.82	5266.41	281.073	5771.56	161420	5.46702e+06	2.02532e+08	7790055833	304305000000	8.7422
CHEMBL402027	C=C(F)CN(C)C(=O)[C@@]1(c2ccsc2)C[C@H]1CN	IC50	'='	44	1	NET	0.493205	B (cell-based format)	0.561858	CHEMBL931354	Inhibition of norepinephrine uptake at human NET expressed in HEK293 cells	Training	19	0.897	56.9613	67.9962	388.351	1001.67	4131.76	14012.8	74.57	1426.67	28663.7	632493	1.47297e+07	3.56547e+08	8860357325	48.1001	197.286	906.817	4467.06	22908.7	120706	648419	-0.9432	56.2172	56.1011	372.579	919.225	3944.61	13272.8	251.215	3954.4	70703.5	1.37195e+06	2.79813e+07	588358965	12614976169	8.5189
CHEMBL2407325	CC(=O)C(c1ccc(Cl)c(Cl)c1)C1CCNCC1.Cl	IC50	'='	44	1	NET	0.493205	B (cell-based format)	0.561858	CHEMBL2411004	Displacement of [3H]-norepinephrine from human NET expressed in CHO cells by TopCounting analysis	Test	19	3.649	54.0881	62.5834	301.434	631.594	2293.37	6152.59	29.1	415.745	5619.79	90970.4	1.5257e+06	2.59939e+07	4.45328e+08	50.1517	213.157	1062.55	5851.3	34297.2	209588	1.31804e+06	-0.7584	52.1361	31.7142	255.28	376.821	1688.4	3688.92	269.062	5450.97	154657	5.33529e+06	200060298	7744638235	303482000000	8.5922
CHEMBL461153	CCn1c(=O)n([C@H](CCNC)c2ccccc2)c2ccccc21	IC50	'='	44	1	NET	0.493205	B (cell-based format)	0.561858	CHEMBL962312	Inhibition of norepinephrine uptake at human NET expressed in MDCK-Net6 cells	Training	25	3.702	69.6006	68.9608	375.866	765.292	2956.07	8252.35	38.96	447.949	5747.76	91654.6	1.53319e+06	2.61264e+07	4.47952e+08	64.4299	240.485	1023.28	4666.39	22230.1	109241	549773	-1.1533	68.126	35.0072	345.921	514.183	2503.49	5928.8	286.223	3596.63	49492.2	740043	1.18777e+07	201711552	3574527314	11.2744
CHEMBL375118	Clc1ccc(C(C2CCCC2)C2CCCCN2)cc1	IC50	'='	44	1	NET	0.493205	B (cell-based format)	0.561858	CHEMBL911129	Inhibition of [3H]NE uptake into human NET expressing HEK293 cells	Training	21	4.813	57.9448	63.206	303.678	600.582	2163.08	5532.17	12.03	128.36	555.473	3798.46	24747.7	170636	1.18709e+06	45.932	179.333	806.41	4072.95	22257.1	128610	772953	-0.9498	56.0772	23.1728	261.404	311.736	1626.68	3156.52	253.642	3950.85	89320.8	2.76807e+06	1.00454e+08	3862779907	151360000000	9.3433
CHEMBL213030	Clc1ccccc1CC(c1nccs1)N1CCNCC1	IC50	'='	45	1	NET	0.493205	B (cell-based format)	0.561858	CHEMBL863613	Inhibition of [3H]NA reuptake at NA transporter in HEK293 cells	Training	22	2.899	59.3656	50.2176	298.883	517.348	2052.14	4908.23	56.4	615.684	7047.84	92972.5	1.29111e+06	1.84471e+07	2.67601e+08	61.1781	253.614	1208.44	6258.67	34330.3	196561	1.16306e+06	-0.9957	58.1107	22.951	267.877	312.406	1641.19	3093.42	289.699	4828.34	108822	3.18999e+06	1.09517e+08	4057287540	155531000000	9.8433
CHEMBL563852	FC(F)(F)Oc1ccccc1OC(c1cccnc1)C1CCNCC1	IC50	'='	45	1	NET	0.493205	B (cell-based format)	0.561858	CHEMBL1024552	Inhibition of [3H]NA uptake at human NET expressed in HEK293 cells	Test	27	4.154	75.2865	86.4369	433.45	934.372	3488.38	9681.07	43.38	314.629	1747.34	11319.1	73810.2	496389	3.39583e+06	63.6432	235.762	1001.61	4557.55	21571.1	104843	519648	-1.0467	74.1425	47.3689	382.161	588.636	2668.76	5978.61	333.2	4559.55	69708.6	1.1875e+06	2.22128e+07	4.46547e+08	9445821997	12.0278
CHEMBL4785616	CCNc1ncc2c(n1)N(C)CCN(c1cccc(O[C@@H](CCNC)c3cccs3)c1)C2=O	IC50	'='	46	1	NET	0.493205	B (cell-based format)	0.561858	CHEMBL4714159	Inhibition of human NET expressed in HEK293 cells assessed as reduction in ASP+ uptake incubated for 20 mins before ASP+ addition and measured after 90 mins by scintillation counting method	Training	36	4.727	100.014	98.3902	534.938	1044.03	3950.35	10293.6	110.86	1148.6	13628.9	190563	2.86258e+06	4.47097e+07	7.13609e+08	97.0644	378.747	1696.36	8166.58	41106.2	213439	1.13434e+06	-1.5687	98.2316	50.2847	479.629	648.776	3095.29	6473.72	436.361	5842.64	86259	1.39078e+06	2.41242e+07	4.42869e+08	8479889164	16.1009
CHEMBL461095	CN(C)C[C@@H](c1cccc(Cl)c1)C1(O)CCCCC1	IC50	'='	46	1	NET	0.493205	B (cell-based format)	0.561858	CHEMBL1020016	Inhibition of norepinephrine uptake at human norepinephrine transporter expressed in MDCK-Net6 cells	Training	20	3.599	57.9653	71.9702	339.192	765.929	2786.86	8035.67	23.47	468.752	8535.72	173273	3.52819e+06	7.19432e+07	1467147206	47.4255	191.51	893.331	4609.11	25329.2	145511	863709	-1.0973	56.196	40.0254	302.783	542.376	2386.87	6305.64	257.63	4286.18	98565.6	2.975e+06	1.04717e+08	3947106498	152992000000	9.0107
CHEMBL256817	CN(C)Cc1ccccc1Oc1ccc(F)cc1Cl	IC50	'='	46	1	NET	0.493205	B (cell-based format)	0.561858	CHEMBL948897	Inhibition of [3H]NA uptake at human NA transporter expressed in HEK293 cells	Training	20	4.037	55.5122	65.9762	294.911	603.873	2080.66	5383.24	12.47	100.096	342.112	1908.08	9944.95	56534	324249	57.9991	233.729	1105.62	5696.12	30967.2	175030	1.01999e+06	-0.7751	54.1121	31.1834	251.212	329.927	1505.12	2927.14	264.618	4504.93	104563	3.13364e+06	108806795	4050108534	155529000000	9.0586
CHEMBL401819	CNCc1cc(C(N)=O)ccc1Oc1ccc(Cl)cc1C	IC50	'='	46	1	NET	0.493205	B (cell-based format)	0.561858	CHEMBL948897	Inhibition of [3H]NA uptake at human NA transporter expressed in HEK293 cells	Test	22	2.75	62.1149	66.5811	337.822	680.077	2437.36	6304.01	64.35	1143.38	23660.1	558224	1.37451e+07	3.46151e+08	8835505466	64.3421	259.262	1229.01	6359.61	34748.6	197212	1.15163e+06	-1.0516	60.1791	36.1297	289.487	403.723	1794.94	3642.81	287.636	4799.15	108140	3.16197e+06	1.08444e+08	4022121635	154509000000	10.0072
CHEMBL202479	CCCC(C(=O)c1ccc(I)cc1)N1CCCC1	IC50	'='	46.5	1	NET	0.493205	F (cell-based format)	0.490196	CHEMBL859244	Inhibition of [3H] norepinephrine uptake into human NET expressed in HEK293 cells	Training	19	4.751	53.0635	62.6263	288.211	605.892	2104.45	5545.8	20.31	344.884	5142.54	87710.1	1.50367e+06	2.58452e+07	4.44355e+08	55.7401	350.918	3503.61	44055	602749	8.47907e+06	1.20368e+08	-0.7654	50.1096	25.3497	236.057	319.228	1479.36	3066.23	337.071	19709.4	2.27909e+06	2.94338e+08	38476941362	5036650000000	659406000000000	8.7195
CHEMBL258450	CCN(CC)C(=O)[C@@]1(c2ccc3occc3c2)C[C@H]1CN	IC50	'='	47	1	NET	0.493205	B (single protein format)	0.540117	CHEMBL930494	Inhibition of human NET	Training	23	3.1	69.7702	88.4915	473.53	1233.13	4928.67	16528.5	59.47	1126.25	23538.9	553897	1.35575e+07	3.39264e+08	8606358905	52.3706	196.365	837.792	3876.24	18870.4	95215.3	493223	-1.0698	68.2199	60.7874	444.787	1016.53	4482.4	14417.2	264.194	3443.35	50171	799331	1.36062e+07	2.42613e+08	4465257221	10.1674
CHEMBL255303	CCN(CC)C(=O)[C@@]1(c2ccc3sccc3c2)C[C@H]1CN	IC50	'='	47	1	NET	0.493205	B (single protein format)	0.540117	CHEMBL930494	Inhibition of human NET	Training	23	3.367	69.8451	91.6283	479.713	1268.02	5031.21	16941.7	74.57	1438.67	28715.3	633480	1.47465e+07	3.56838e+08	8865271267	57.9922	233.647	1077.78	5423.26	28882.6	160354	919191	-1.047	68.1928	60.8448	444.282	1015.96	4477.33	14404.2	280.26	3990.24	64561.5	1.14466e+06	2.15485e+07	4.21379e+08	8443901752	10.1674
CHEMBL257593	COc1cc(Cl)ccc1Oc1ccncc1CN(C)C	IC50	'='	47	1	NET	0.493205	B (cell-based format)	0.561858	CHEMBL929226	Inhibition of [3H]NA uptake at human recombinant NA transporter expressed in HEK293 cells	Test	21	2.539	57.1695	55.1114	294.52	534.143	1998.04	4795.79	34.59	227.768	1206.84	7569.77	48386.6	322143	2.19612e+06	61.1666	248.675	1176.44	6036.05	32643	183479	1.06301e+06	-0.9142	56.1399	30.5197	262.164	337.759	1581.25	3067.67	275.626	4572.27	103114	3.05036e+06	1.06035e+08	3971462790	153463000000	9.5966
CHEMBL595252	O=S(=O)(c1ccccc1)c1c[nH]c2cccc(CCN3CCCCC3)c12	IC50	'='	47	1	NET	0.493205	B (cell-based format)	0.561858	CHEMBL1043358	Inhibition of [3H]norepinephrine uptake at human NET expressed in MDCK-Net6 cells after 10 mins by scintillation counting	Training	29	4.691	83.8699	94.1663	477.349	1067.21	4011.07	11846.8	61.55	953.534	15700.3	291892	5.59033e+06	1.08647e+08	2127747151	72.2387	269.516	1178.64	5629.81	28445.4	149591	810866	-1.1934	82.1579	52.1383	446.232	778.129	3606.27	9580.81	344.302	4536.89	67913.6	1.16727e+06	2.2731e+07	4.86208e+08	11054964756	12.6598
CHEMBL3703726	FC(F)(F)c1ccc(-c2ccc3c(c2)NCCC3c2ccc(Cl)cc2)nn1	IC50	'='	47.3	1	NET	0.493205	B (cell membrane format)	0.237037	CHEMBL3707933	Radioligand Binding Assay: Compounds were dissolved in 100% DMSO at a concentration 100 times the desired highest assay concentration, serially diluted 1:3 in 100% DMSO, and 1.0 ul/well of each solution was dispensed to a Nunc polypropylene, round bottom, 384-well plate. 100% inhibition is defined with 1.0 ul/well of 10 mM desipramine dissolved in DMSO. 50 ul/well of a 2x membrane preparation (0.…	Training	30	5.219	90.4237	113.998	564.754	1283.38	4831.07	13853.3	37.81	409.589	3467.95	38169.7	451203	5.6229e+06	7.1966e+07	81.8604	348.099	1725.21	9325.07	53384.6	318770	1.96516e+06	-0.8775	88.1221	66.8108	483.88	841.219	3633.75	8958.83	374.682	5954.62	127618	3.56208e+06	1.17638e+08	4243519888	159915000000	12.9148
CHEMBL384687	c1ccc(CCC(Cc2ccccc2)N2CCNCC2)cc1	IC50	'='	48	1	NET	0.493205	B (cell-based format)	0.561858	CHEMBL863613	Inhibition of [3H]NA reuptake at NA transporter in HEK293 cells	Training	24	4.694	61.3277	57.0892	285.636	486.867	1768.36	4011.53	15.27	135.86	567.607	3696.92	23375.4	157615	1.07703e+06	60.6286	221.241	913.95	4044.31	18652.4	88478.4	428568	-1.3226	60.1127	14.2044	252.506	192.826	1344.11	1779.92	268.227	3089.8	36557.5	442652	5.46623e+06	6.86305e+07	8.73802e+08	10.9158
CHEMBL67078	c1ccc(CCCNCC2CCCN(CCOC(c3ccccc3)c3ccccc3)C2)cc1	IC50	'='	48	1	NET	0.493205	B (cell-based format)	0.561858	CHEMBL752511	Inhibition of [3H]NE reuptake by human norepinephrine transporter expressed in HEK293 cells	Test	36	7.38	92.3062	86.2269	429.998	730.925	2660.89	6078.99	24.5	208.456	842.175	5268.92	31838.9	206089	1.35553e+06	90.0495	327.963	1358.62	6050.03	28170.4	135311	665437	-1.9266	90.184	22.6301	383.42	313.552	2099.27	3036.83	404.334	4692.87	56026.5	685092	8.5482e+06	1.0849e+08	1396877128	16.3821
CHEMBL556268	Cc1ccc(C(Oc2cccc(Cl)c2Cl)C2CCNCC2)nc1	IC50	'='	48	1	NET	0.493205	B (cell-based format)	0.561858	CHEMBL1024552	Inhibition of [3H]NA uptake at human NET expressed in HEK293 cells	Training	25	4.957	70.2469	78.4875	384.186	778.585	2849.78	7451.76	34.15	266.033	1461.18	9746.33	65179.9	450734	3.16685e+06	66.4342	277.149	1344.95	7167.03	40621.4	240666	1.47358e+06	-0.9859	68.1397	36.0477	328.198	434.261	2083.3	4184.99	331.111	6034.08	158629	5.32172e+06	1.98617e+08	7700072088	302356000000	11.1479
CHEMBL219703	CCCCCC(c1ccc(Cl)cc1)C1CCCCN1	IC50	'='	49	1	NET	0.493205	B (cell-based format)	0.561858	CHEMBL911129	Inhibition of [3H]NE uptake into human NET expressing HEK293 cells	Training	20	5.214	52.3548	57.0217	261.019	495.503	1747.38	4293.17	12.03	122.36	549.473	3756.46	24657.7	170276	1.18604e+06	44.9582	172.684	777.436	3941.79	21656.2	125830	759978	-0.9874	50.0839	17.4208	219.937	225.905	1278.43	2199.02	253.642	4105.13	93514.2	2.85756e+06	1.02215e+08	3896227249	151984000000	9.3089
CHEMBL603430	CCN(C)CCc1cccc2[nH]cc(S(=O)(=O)c3ccccc3)c12	IC50	'='	49	1	NET	0.493205	B (cell-based format)	0.561858	CHEMBL1043358	Inhibition of [3H]norepinephrine uptake at human NET expressed in MDCK-Net6 cells after 10 mins by scintillation counting	Training	26	3.976	75.8325	87.8106	441.58	1016.48	3799.66	11407.9	61.55	945.534	15697	291856	5.59027e+06	1.08647e+08	2127746075	68.8037	260.623	1158.78	5606.74	28586.5	151177	821851	-1.1331	74.1596	52.9551	414.062	775.315	3438.56	9490.78	320.281	4440.71	70024.7	1.24988e+06	2.47421e+07	5.28605e+08	11891482563	11.536
CHEMBL401676	CCN(CC)C(=O)[C@@]1(c2ccsc2)C[C@H]1CN	IC50	'='	49	1	NET	0.493205	B (cell-based format)	0.561858	CHEMBL931354	Inhibition of norepinephrine uptake at human NET expressed in HEK293 cells	Test	18	1.89	53.4183	66.0601	372.119	997.521	4089.47	14109.2	74.57	1422.67	28661	632481	1.47297e+07	3.56547e+08	8860357871	42.0751	165.832	733.212	3496.52	17489.7	90548.3	481014	-0.9286	52.19	49.9687	357.358	886.782	3876.16	13121.9	232.217	3549.56	61468.7	1.1539e+06	2.27557e+07	462565240	9588810462	8.2011
CHEMBL577825	CNC[C@@H](O)[C@H](c1cccc(C)c1)n1ccc2ccccc21	IC50	'='	49	1	NET	0.493205	B (cell-based format)	0.561858	CHEMBL1044082	Inhibition of human NET expressed in MDCK-Net6 cells	Training	24	3.536	67.7479	68.778	365.873	723.237	2748.14	7286.75	37.19	555.715	8999.49	174690	3.49921e+06	7.08366e+07	1438321302	62.3563	234.463	1012.65	4703.08	22824.4	114155	583917	-1.3741	66.23	33.1034	325.71	447.88	2184.98	4732.32	272.216	3377.01	45802.9	675322	1.07096e+07	1.80235e+08	3175213207	10.7027
CHEMBL567467	CNC[C@H](O)[C@H](c1ccccc1)n1ccc2cc(Cl)ccc21	IC50	'='	49	1	NET	0.493205	B (cell-based format)	0.561858	CHEMBL1038296	Inhibition of norepinephrine reuptake at human NET expressed in MDCK-Net6 cells	Training	24	3.932	68.1943	71.547	373.777	751.312	2835.41	7566.93	37.19	555.715	8999.49	174690	3.49921e+06	7.08366e+07	1438321302	65.3365	260.336	1205.2	6088.42	32638.8	182880	1.06046e+06	-1.2932	66.227	33.8567	326.241	453.739	2192.88	4779.12	295.658	4677.37	103263	3.04571e+06	1.06032e+08	3974837301	153605000000	10.7027
CHEMBL218847	CCCC(c1ccc(Cl)cc1)C1CCCCN1	IC50	'='	50	1	NET	0.493205	B (cell-based format)	0.561858	CHEMBL911129	Inhibition of [3H]NE uptake into human NET expressing HEK293 cells	Training	18	4.498	48.0985	52.6339	245.911	472.176	1682.77	4176	12.03	118.36	549.473	3744.46	24657.7	170236	1.18604e+06	42.091	164.574	754.34	3872.02	21440.3	125150	757807	-0.8812	46.0782	18.0565	207.867	229.052	1237.88	2213.01	229.62	3812.62	89904.8	2.81247e+06	1.01645e+08	3888948577	151890000000	8.3089
CHEMBL257424	CN(C)Cc1ccccc1Oc1cccc(Cl)c1	IC50	'='	50	1	NET	0.493205	B (cell-based format)	0.561858	CHEMBL1012269	Inhibition of [3H]NA reuptake in human noradrenaline transporter expressed in HEK293 cells	Test	19	3.876	51.4756	58.2668	262.347	509.146	1750.48	4327.32	12.47	96.0957	336.112	1880.08	9851.88	56057.5	321697	56.3307	227.903	1076.81	5543.35	30149.9	170622	995796	-0.835	50.0865	24.2282	222.669	251.92	1258.51	2178.35	245.62	4051.98	93443.9	2.86486e+06	1.02421e+08	3900363863	152055000000	8.6479
CHEMBL493263	CN(C)Cc1ccccc1Sc1cccc(Cl)c1	IC50	'='	50	1	NET	0.493205	B (cell-based format)	0.561858	CHEMBL1012269	Inhibition of [3H]NA reuptake in human noradrenaline transporter expressed in HEK293 cells	Training	19	4.59	51.7309	65.2134	274.314	577.363	1929.35	5044.57	28.54	373.544	4332.73	56200.1	734587	9.68045e+06	1.28222e+08	61.9523	268.293	1356.15	7480.01	43555.5	263069	1.63079e+06	-0.8303	50.0596	24.25	222.317	252.319	1256.09	2180.31	261.685	4566.71	106216	3.15422e+06	1.08706e+08	4033954763	154862000000	8.6479
CHEMBL451165	CNCc1cc(C(N)=O)ccc1Cc1ccc(Cl)c(Cl)c1	IC50	'='	50	1	NET	0.493205	B (cell-based format)	0.561858	CHEMBL1012269	Inhibition of [3H]NA reuptake in human noradrenaline transporter expressed in HEK293 cells	Training	22	3.42	62.6935	72.7507	352.842	749.808	2662.54	7158.79	55.12	1100.79	23380.5	556647	1.37358e+07	3.46097e+08	8835187714	68.0724	289.608	1448.19	7900.05	45445.5	271014	1.65927e+06	-1.0355	60.1567	36.3002	289.305	405.334	1788.97	3627.32	307.09	6011.71	164112	5.50894e+06	2.03389e+08	7809582989	304756000000	10.0072
CHEMBL2337599	N#Cc1cccc(O[C@H](c2ccccc2)[C@@H]2CCNC2)c1	IC50	'='	50.12	1	NET	0.493205	B (cell-based format)	0.561858	CHEMBL2343890	Inhibition of human recombinant NET expressed in HEK293 cells assessed as inhibition of [3H]NE reuptake	Training	23	4.015	61.3929	61.767	309.489	589.185	2108.71	5274.11	45.05	740.921	14352.7	327774	7.72028e+06	1.83432e+08	4367939348	60.7291	230.841	996.87	4610.38	22218	110073	556475	-1.0126	60.138	23.9073	276.271	311.783	1646.48	2987.51	260.205	3126.72	40024.9	547539	8.01839e+06	1.25494e+08	2086701079	10.3645
CHEMBL218848	CC(C)C(c1ccc(Cl)cc1)C1CCCCN1	IC50	'='	51	1	NET	0.493205	B (cell-based format)	0.561858	CHEMBL911129	Inhibition of [3H]NE uptake into human NET expressing HEK293 cells	Test	18	4.437	50.1129	59.8337	273.711	557.993	1977.69	5115.7	12.03	120.36	555.473	3762.46	24717.7	170418	1.1867e+06	42.2636	167.12	771.784	3964.64	21893.4	127308	768068	-0.8754	48.0778	23.819	224.721	286.22	1406.97	2793.74	229.62	3822.63	90127.3	2.8143e+06	1.016e+08	3886318439	151806000000	8.1815
CHEMBL595457	CC(C)NCCc1cccc2[nH]cc(S(=O)(=O)c3ccccc3)c12	IC50	'='	51	1	NET	0.493205	B (cell-based format)	0.561858	CHEMBL1043358	Inhibition of [3H]norepinephrine uptake at human NET expressed in MDCK-Net6 cells after 10 mins by scintillation counting	Training	26	3.923	75.885	88.1566	443.561	1012.44	3802.71	11363.1	70.34	1014.39	16192.8	295305	5.61422e+06	1.08814e+08	2128916914	66.8843	251.573	1114.27	5377.14	27383.1	144894	789400	-1.1725	74.1764	52.6956	410.75	764.879	3411.49	9399.77	320.281	4413.34	68876.1	1.21718e+06	2.39535e+07	5.11236e+08	11529504818	11.498
CHEMBL3703748	CC1(C)NCC(c2ccc(Cl)c(Cl)c2)c2ccc(-c3ccc4ncnn4c3)cc21	IC50	'='	51	1	NET	0.493205	B (cell membrane format)	0.237037	CHEMBL3707933	Radioligand Binding Assay: Compounds were dissolved in 100% DMSO at a concentration 100 times the desired highest assay concentration, serially diluted 1:3 in 100% DMSO, and 1.0 ul/well of each solution was dispensed to a Nunc polypropylene, round bottom, 384-well plate. 100% inhibition is defined with 1.0 ul/well of 10 mM desipramine dissolved in DMSO. 50 ul/well of a 2x membrane preparation (0.…	Training	33	5.449	102.911	128.648	655.077	1504.09	5693.91	16558.8	42.22	363.944	2170.31	16255.1	122951	964578	7.70348e+06	92.81	395.554	1958.33	10490.3	59019.3	343792	2.05646e+06	-1.0878	100.095	75.2432	560.146	979.655	4249.84	10607.9	403.179	6723.36	165630	5.39742e+06	1.99499e+08	7711675901	302548000000	13.9207
CHEMBL1683884	CN(C)CC1(c2ccc(Cl)cc2)CCCCC1	IC50	'='	51	1	NET	0.493205	B (single protein format)	0.540117	CHEMBL1686716	Inhibition of human recombinant Norepinephrine transporter	Training	18	4.055	51.6311	70.2796	316.47	772.636	2824.7	8679.3	3.24	53.4992	68.4591	358.658	867.473	3392.05	10387.7	43.6853	178.531	841.906	4398.21	24464.3	142078	851070	-0.8409	50.0607	36.0651	277.654	516.707	2316.09	6372.3	229.62	3835.95	90664.1	2.82936e+06	1.01963e+08	3894391996	151976000000	8.1226
CHEMBL1084829	CNC[C@@H](O)CCN1c2ccccc2N(c2ccc(F)cc2)S1(=O)=O	IC50	'='	51	1	NET	0.493205	B (cell-based format)	0.561858	CHEMBL1120740	Displacement of [3H]nisoxetine from human NET expressed in MDCK-Net6 cells	Test	27	3.113	79.9414	93.5128	481.142	1141.81	4382.32	13786.5	81.26	1319.03	23592.3	457609	9.02327e+06	1.7912e+08	3567788215	69.3943	261.728	1152.4	5491.91	27486.9	142478	759092	-1.2542	78.2633	58.5686	439.598	834.487	3687.59	10419.8	345.264	5083.96	86066.8	1.63687e+06	3.3857e+07	7.39987e+08	16746880341	11.9467
CHEMBL256137	CNCc1cnc(C)cc1Oc1ccc(Cl)cc1C	IC50	'='	51	1	NET	0.493205	B (cell-based format)	0.561858	CHEMBL929226	Inhibition of [3H]NA uptake at human recombinant NA transporter expressed in HEK293 cells	Training	20	2.926	55.4359	59.5836	300.59	582.449	2121.14	5290.74	34.15	252.033	1437.14	9531.61	63784	439665	3.08026e+06	56.3479	228.334	1087.87	5639.37	30843.3	175337	1.02683e+06	-0.8453	54.1205	30.8311	256.634	336.424	1552.09	3015.98	259.626	4306.94	98469	2.96436e+06	1.04368e+08	3938071129	152781000000	9.0966
CHEMBL1722	COC(=O)C(c1ccccc1)C1CCCCN1.Cl	IC50	'='	51	1	NET	0.493205	F (cell-based format)	0.490196	CHEMBL827824	Inhibition of [3H]norepinephrine uptake in HEK293 cells expressing human norepinephrine transporter	Training	18	2.35	47.278	37.0818	224.141	351.33	1429.56	3192.73	38.33	452.342	5877.8	92806.5	1.54448e+06	2.62639e+07	450069046	42.432	154.312	629.846	2758.88	12636.7	59776.5	289854	-0.9339	46.1329	18.8323	214.322	263.516	1378.79	2793.67	214.155	2783.67	39509.1	609292	1.01053e+07	1.7775e+08	3267796846	8.3257
CHEMBL1812739	Cc1ccc([C@H]2C[C@@H]3CC[C@H]([C@H]2C(=O)OC(C)C)N3C)cc1	IC50	'='	52	1	NET	0.493205	B (cell-based format)	0.561858	CHEMBL1815454	Inhibition of human NET expressed in HEK293 cells assessed as inhibition of [3H]NE reuptake after 10 mins by scintillation counting	Training	24	3.369	71.5341	77.6704	400.452	797.052	2961.95	7681.25	29.54	407.481	5446.19	89739.3	1.52241e+06	2.61077e+07	4.48959e+08	52.2215	193.703	809.263	3641.54	17092.3	82533.5	406860	-1.002	70.1183	46.446	360.443	564.264	2495.91	5800.86	274.209	3446.93	47308.8	700392	1.10337e+07	1.82611e+08	3141086173	10.4692
CHEMBL3593397	Cl.NC(=O)[C@@H]1CNCCO[C@H]1c1ccc(Cl)c(Cl)c1	IC50	'='	52	1	NET	0.493205	B (cell-based format)	0.561858	CHEMBL3595873	Inhibition of human NET expressed in CHOK1 cells incubated for 45 mins by [3H]-norepinephrine uptake assay	Test	19	1.985	54.2726	51.0756	293.44	554.834	2151.54	5501.14	64.35	1135.38	23658.3	558211	1.37454e+07	3.46154e+08	8835542838	52.4513	223.113	1114.89	6127.37	35763.7	217366	1.35919e+06	-0.9631	52.2063	30.9488	255.697	374.59	1673.41	3648.22	275.047	5614.66	158175	5.40525e+06	2.01411e+08	7770460292	303975000000	8.5922
CHEMBL3323099	CN1Cc2ccccc2C(c2cccc3sccc23)C1	IC50	'='	52	1	NET	0.493205	B (cell-based format)	0.561858	CHEMBL3379356	Displacement of [3H]Nisoxetine from human NET expressed in HEK293E cells after 1 hr by liquid scintillation counting	Training	23	4.019	67.229	73.4968	374.56	779.004	2918.46	8007.99	31.48	468.248	5913.83	84817.6	1.2255e+06	1.78417e+07	2.60906e+08	66.4407	269.102	1263.65	6415.85	34230.4	189358	1.07793e+06	-0.9071	66.0596	35.2242	334.355	470.962	2287.01	5011.55	262.264	3346.56	47990.8	768284	1.34967e+07	2.54515e+08	5047061078	9.8265
CHEMBL575133	CNC[C@@H](O)[C@H](c1cccc(F)c1)n1ccc2c(Br)cccc21	IC50	'='	52	1	NET	0.493205	B (cell-based format)	0.561858	CHEMBL1044082	Inhibition of human NET expressed in MDCK-Net6 cells	Training	25	4.269	72.5092	81.1321	412.437	870.671	3258.79	8990.87	37.19	559.715	9005.49	174718	3.49928e+06	7.08369e+07	1438322042	70.4212	317.745	1850.9	12981.3	103744	900503	8.19825e+06	-1.2348	70.2454	40.5988	354.281	529.534	2440.43	5554	359.108	10614	643972	5.05066e+07	4181837947	349973000000	29355100000000	11.1134
CHEMBL476154	CNCC[C@H](c1ccccc1)N1C(=O)C2(CCCCC2)c2ccccc21	IC50	'='	53	1	NET	0.493205	B (cell-based format)	0.561858	CHEMBL986142	Inhibition of norepinephrine uptake at human NET expressed in MDCK cells	Training	29	5.325	83.9326	100.124	511.495	1236.42	4835.65	15497.2	32.34	449.245	5668.4	91239.3	1.52776e+06	2.60356e+07	4.46215e+08	68.8805	259.57	1106.12	5101.21	24700.4	123878	638180	-1.2633	82.1513	52.9426	470.679	884.459	4190.16	12089.9	320.259	3859.18	50578.4	718374	1.09938e+07	179651299	3098617931	12.7768
CHEMBL3673161	Clc1ccc(C23CCN(CC2)Cc2cc(-c4cccnn4)ccc23)cc1Cl	IC50	'='	53.5	1	NET	0.493205	B (cell membrane format)	0.237037	CHEMBL3705744	Radioligand Binding Assay: Compounds were dissolved in 100% DMSO at a concentration 100 times the desired highest assay concentration, serially diluted 1:3 in 100% DMSO, and 1.0 ul/well of each solution was dispensed to a Nunc polypropylene, round bottom, 384-well plate. 100% inhibition is defined with 1.0 ul/well of 10 mM desipramine dissolved in DMSO. 50 ul/well of a 2x membrane preparation (0.…	Test	31	5.641	94.7768	118.598	604.107	1430.45	5545.25	16984.7	29.02	344.727	2956.08	34543.5	425185	5.436e+06	7.05984e+07	88.6189	389.824	1993.98	11125.4	65595.7	401808	2.53005e+06	-0.9699	92.0801	64.7825	520.085	924.219	4221.99	11254.7	377.161	6354.16	160040	5.30949e+06	1.98088e+08	7688800434	302175000000	13.1546
CHEMBL1644471	c1ccc(O[C@H]2C[C@@H]3CC[C@H](C2)N3)cc1	IC50	'='	54	1	NET	0.493205	B (cell-based format)	0.561858	CHEMBL1647512	Inhibition of [3H]noradrenalin reuptake at NET expressed in MDCK cells scintillation counting	Training	17	2.674	46.765	43.1626	227.196	384.918	1421.32	3221.15	21.26	160.957	847.171	5514.72	35564.9	237605	1.61104e+06	36.4522	131.082	525.31	2256.01	10086.7	46364.3	217642	-0.8234	46.103	17.3193	206.789	199.237	1142.75	1768.81	186.145	2099.17	24329.5	288985	3.50658e+06	4.33278e+07	5.43544e+08	7.399
CHEMBL4779959	CCNc1ncc2c(n1)N(C)CCN(c1cccc(O[C@@H](CCNC)c3ccccc3)c1)C2=O	IC50	'='	54	1	NET	0.493205	B (cell-based format)	0.561858	CHEMBL4714159	Inhibition of human NET expressed in HEK293 cells assessed as reduction in ASP+ uptake incubated for 20 mins before ASP+ addition and measured after 90 mins by scintillation counting method	Training	37	5.479	102.32	103.629	546.632	1070.05	4022.9	10490	82.62	751.853	7786.76	106171	1.63795e+06	2.68711e+07	4.52704e+08	100.434	384.519	1693.17	8011.14	39594.3	201632	1.04988e+06	-1.6834	100.238	49.4741	485.392	633.479	3113.21	6349.78	428.317	5346.22	71902.1	1.03822e+06	1.59885e+07	2.60239e+08	4432163729	16.6009
CHEMBL214240	Clc1cccc(CC(c2ccccc2)N2CCNCC2)c1	IC50	'='	54	1	NET	0.493205	B (cell-based format)	0.561858	CHEMBL869835	Inhibition of [3H]NA uptake at NA transporter expressed in HEK293 cells	Training	23	4.866	61.7797	65.1852	314.926	594.828	2144.76	5278.52	15.27	135.86	573.607	3712.92	23450.8	157864	1.07803e+06	63.0405	248.341	1135.76	5679.45	30211.8	168420	974181	-1.1501	60.1029	21.5141	268.491	270.674	1560.41	2600.67	279.659	4277.96	93422.4	2.82004e+06	101122478	3871529643	151476000000	10.3265
CHEMBL577138	CNC[C@@H](O)[C@H](c1cccc(C(F)(F)F)c1)n1ccc2ccccc21	IC50	'='	54	1	NET	0.493205	B (cell-based format)	0.561858	CHEMBL1044082	Inhibition of human NET expressed in MDCK-Net6 cells	Test	27	4.235	79.9548	100.584	500.967	1191.47	4516.54	13667.1	37.19	567.715	9023.49	174798	3.49954e+06	7.08378e+07	1438325250	66.502	251.437	1097.05	5131.08	25036.1	125837	646852	-1.2914	78.2485	58.4026	434.587	790.352	3404.58	8795.56	329.211	4633.78	74615.6	1.33995e+06	2.60299e+07	5.33049e+08	11300910274	11.914
CHEMBL3673157	Clc1ccc(C23CCN(CC2)Cc2cc(OCCCc4ccncc4)ccc23)cc1	IC50	'='	54.8	1	NET	0.493205	B (cell membrane format)	0.237037	CHEMBL3705744	Radioligand Binding Assay: Compounds were dissolved in 100% DMSO at a concentration 100 times the desired highest assay concentration, serially diluted 1:3 in 100% DMSO, and 1.0 ul/well of each solution was dispensed to a Nunc polypropylene, round bottom, 384-well plate. 100% inhibition is defined with 1.0 ul/well of 10 mM desipramine dissolved in DMSO. 50 ul/well of a 2x membrane preparation (0.…	Training	34	6.235	98.129	115.139	580.655	1317.49	5038.58	15176.4	25.36	225.172	977.512	6338.87	40274.3	273998	1.90501e+06	88.2809	349.739	1604.23	8020.64	42417.1	233706	1.3293e+06	-1.3502	96.1199	55.5897	510.609	812.148	3946.69	10058.7	391.744	5498.34	107435	2.98782e+06	1.032e+08	3897938971	151819000000	14.7271
CHEMBL511099	Cc1ccc(C23CNCC2C3)cc1	IC50	'='	55	1	NET	0.493205	B (single protein format)	0.540117	CHEMBL4219662	Binding affinity to NET (unknown origin)	Training	15	2.284	46.7267	64.598	334.078	898.63	3589.9	12104.9	12.03	118.36	555.428	3655.62	23497.2	158887	1.08908e+06	34.0929	130.66	567.39	2667.24	13122.9	66540	344612	-0.7131	46.0675	42.9251	311.695	730.293	3263.04	10519.7	158.135	1790.96	21552	272807	3.60158e+06	4.92476e+07	6.93555e+08	6.3113
CHEMBL4226593	CNC[C@]1(c2ccc(Cl)c(Cl)c2)CC[C@](C)(O)CC1	IC50	'='	55	1	NET	0.493205	B (single protein format)	0.540117	CHEMBL4219658	Inhibition of NET (unknown origin)-mediated uptake	Training	20	3.825	62.3923	95.1389	440.416	1171.94	4303.8	13614.4	32.26	541.613	9016.64	176469	3.54942e+06	7.20825e+07	1467992448	49.0943	215.325	1090.5	6062.41	35621.4	217330	1.36178e+06	-1.028	60.2118	58.9015	379.04	822.495	3345.19	9597.51	281.073	5643.29	158194	5.40252e+06	2.01327e+08	7767999070	303902000000	8.8846
CHEMBL3673179	CCS(=O)(=O)N1CCN(c2ccc3c(c2)CN2CCC3(c3ccc(Cl)cc3)CC2)CC1	IC50	'='	55.8	1	NET	0.493205	B (cell membrane format)	0.237037	CHEMBL3705744	Radioligand Binding Assay: Compounds were dissolved in 100% DMSO at a concentration 100 times the desired highest assay concentration, serially diluted 1:3 in 100% DMSO, and 1.0 ul/well of each solution was dispensed to a Nunc polypropylene, round bottom, 384-well plate. 100% inhibition is defined with 1.0 ul/well of 10 mM desipramine dissolved in DMSO. 50 ul/well of a 2x membrane preparation (0.…	Test	35	6.208	108.806	145.114	707.423	1762.18	6604.19	20679.1	52.24	864.395	14724.5	283305	5.51856e+06	1.08119e+08	2125449116	89.671	356.111	1654.75	8411.41	45249.3	253240	1.45934e+06	-1.3377	106.131	84.4196	629.008	1212.52	5330.2	14744.5	429.794	6607.19	136548	3.71796e+06	1.2115e+08	4335925335	162490000000	14.9098
CHEMBL205082	CCCC(C(=O)c1ccccc1)N1CCCC1	IC50	'='	56	1	NET	0.493205	F (cell-based format)	0.490196	CHEMBL859244	Inhibition of [3H] norepinephrine uptake into human NET expressed in HEK293 cells	Training	18	3.683	47.6894	46.8923	234.375	442.197	1592.48	3994.81	20.31	340.884	5136.54	87686.1	1.50362e+06	2.58451e+07	4.44355e+08	42.2493	152.345	629.459	2822.89	13350.6	65537.6	330693	-0.825	46.1163	19.1052	212.755	269.517	1339.73	2727.35	210.167	2656.61	36364.9	537324	8.50665e+06	1.42744e+08	2508340248	8.3257
CHEMBL562767	CNC[C@@H](O)[C@H](c1ccccc1)n1c(=O)n(C(C)(C)C)c2ccccc21	IC50	'='	56	1	NET	0.493205	B (cell-based format)	0.561858	CHEMBL1055024	Inhibition of [3H]norepinephrine uptake at human NET expressed in MDCK-Net6 cells by scintillation counting	Training	28	3.308	84.1303	99.4207	529.171	1240.31	4877.01	14994.6	59.19	871.202	14188.2	262765	5.01008e+06	9.68146e+07	1885270311	68.744	260.17	1126.82	5209.42	25039.6	123686	624014	-1.4378	82.2559	63.007	467.394	880.654	3830.51	10377.6	326.244	4227.15	60360.6	936493	1.55326e+07	2.71134e+08	4914795109	12.3584
CHEMBL1813314	CN1C[C@H]2CCCC[C@@]2(c2ccc(Cl)c(Cl)c2)C1	IC50	'='	56.23	1	NET	0.493205	B (cell-based format)	0.561858	CHEMBL1816473	Inhibition of norepinephrine reuptake at NET expressed in MDCK cells	Training	20	4.615	62.0928	87.4425	408.607	1034.82	3891.54	12351.7	3.24	63.4992	83.6991	441.323	1122.37	4455.41	14401.5	49.7048	217.357	1095.56	6085.13	35800.2	218806	1.37296e+06	-0.7259	60.0558	48.7886	356.351	720.087	3176.09	9276.62	265.073	5182.41	147707	5.18227e+06	1.96862e+08	7678991681	302142000000	8.6158
CHEMBL1095850	CN1CCN(C[C@H](c2csc(Cl)c2)C2(O)CCCCC2)CC1	IC50	'='	57	1	NET	0.493205	B (cell-based format)	0.561858	CHEMBL1115565	Inhibition of human NET transfected in MDCK-Net6 cells	Test	24	3.586	69.708	78.5073	397.302	851.052	3152.78	8794.49	54.95	883	14420	257822	4.75326e+06	8.97816e+07	1728022245	55.1878	219.925	1003.04	4999.31	26415.5	145882	834031	-1.2146	68.2103	44.3192	361.506	606.585	2730.11	6890.71	315.713	5262.66	117046	3.35347e+06	1.12864e+08	4129274356	157238000000	10.5663
CHEMBL1085233	CNC[C@@H](C)CN1c2ccccc2N(c2ccccc2F)S1(=O)=O	IC50	'='	57	1	NET	0.493205	B (cell-based format)	0.561858	CHEMBL1120740	Displacement of [3H]nisoxetine from human NET expressed in MDCK-Net6 cells	Training	26	4.082	77.9617	99.1361	486.796	1200.03	4556.44	14538	61.03	907.782	15191.8	286683	5.54733e+06	1.08439e+08	2130567665	67.2673	255.277	1129.48	5401.76	27117.6	140971	753236	-1.0169	76.1425	60.4087	440.197	869.806	3807.71	10967	329.264	4802.05	80570.2	1.52288e+06	3.14324e+07	688145814	15642313040	11.4636
CHEMBL4743954	CNCCC(Oc1cccc(N2CCN(C)c3nc(C(F)(F)F)ncc3C2=O)c1)c1cccs1	IC50	'='	58	1	NET	0.493205	B (cell-based format)	0.561858	CHEMBL4714159	Inhibition of human NET expressed in HEK293 cells assessed as reduction in ASP+ uptake incubated for 20 mins before ASP+ addition and measured after 90 mins by scintillation counting method	Training	37	4.862	107.967	127.297	652.458	1468.14	5508.35	15799.5	98.83	1084.24	13127.4	186811	2.8331e+06	4.44693e+07	7.11588e+08	96.2032	380.921	1723.7	8356.37	42261.5	220210	1.17368e+06	-1.2803	106.253	77.3519	575.131	1000.45	4282.24	10658.1	467.339	6736.92	109661	1.96933e+06	3.80004e+07	7.70449e+08	16152003736	16.2742
CHEMBL504028	NCC1CCC(c2ccc3ccccc3c2)O1	IC50	'='	58	1	NET	0.493205	B (cell-based format)	0.561858	CHEMBL1031549	Inhibition of [3H]norepinephrine reuptake at human NET expressed in HEK cells	Training	19	3.14	53.2888	56.7398	285.03	573.632	2075.17	5447.1	35.25	771.637	18004.3	462921	1.20252e+07	3.13165e+08	8159501104	48.3497	183.435	793.484	3711.96	18222.7	92512.4	481687	-1.0041	52.1731	23.6165	249.915	302.934	1536.95	2902.83	210.167	2491.76	31856.6	441108	6.61536e+06	1.06805e+08	1835477895	8.3645
CHEMBL461268	NCC1CCC(c2ccc(Br)cc2)O1	IC50	'='	59	1	NET	0.493205	B (cell-based format)	0.561858	CHEMBL1031549	Inhibition of [3H]norepinephrine reuptake at human NET expressed in HEK cells	Test	15	2.672	41.7592	45.8468	224.396	446.77	1578.08	3982.95	35.25	759.637	17998.3	462857	1.20251e+07	3.13165e+08	8159500082	42.2153	210.069	1366.58	10652.5	92084.4	840216	7.87583e+06	-0.8187	40.1635	19.0687	186.326	223.871	1087.02	1978.26	242.028	8967.25	616699	4.9998e+07	4171658711	349766000000	29351300000000	6.792
CHEMBL512967	CCC(=O)N(Cc1ccc(Cl)cc1Cl)[C@H]1CCNC1	IC50	'='	60	1	NET	0.493205	B (cell-based format)	0.561858	CHEMBL979028	Inhibition of [3H]NA reuptake in human noradrenaline transporter expressed in HEK293 cells by scintillation counting	Training	20	3.406	56.1348	59.9473	304.702	607.761	2197.89	5646.29	32.34	421.245	5659.21	91162.8	1.52824e+06	2.60382e+07	4.46187e+08	53.6145	224.667	1115.26	6115.65	35728.4	217617	1.36305e+06	-0.8284	54.1231	30.7705	259.286	362.659	1611.83	3341.72	283.069	5649.21	157733	5.388e+06	2.01031e+08	7763469528	303869000000	9.1134
CHEMBL381792	CN[C@H]1CC[C@@H](c2ccc(Cl)c(Cl)c2)c2ccc(NS(C)(=O)=O)cc21	IC50	'='	60	1	NET	0.493205	B (cell-based format)	0.561858	CHEMBL862356	Inhibition of noradrenaline re-uptake at human noradrenaline transporter expressed in HEK293 cells	Training	27	3.912	82.5399	101.936	494.928	1097.05	3949.8	10971.4	66.58	993.296	15933.4	294171	5.63501e+06	1.09776e+08	2155923011	76.8507	326.45	1633.7	8950.31	51732.5	309594	1.89837e+06	-1.0856	80.1413	63.9154	439.4	758.274	3156.09	7537.02	379.176	7332.78	192500	6.17254e+06	2.19527e+08	8209094656	314726000000	11.781
CHEMBL572917	CNC[C@@H](O)[C@H](c1cccc(F)c1)n1ccc2cc(Br)ccc21	IC50	'='	60	1	NET	0.493205	B (cell-based format)	0.561858	CHEMBL1044082	Inhibition of human NET expressed in MDCK-Net6 cells	Training	25	4.269	72.4994	81.5433	409.987	851.511	3148.05	8481.9	37.19	559.715	9005.49	174714	3.49926e+06	7.08368e+07	1438321680	70.4212	317.693	1851.59	12992.2	103822	900656	8.19315e+06	-1.2365	70.243	40.3654	349.641	506.465	2341.71	5173.12	359.108	10606	643743	5.05027e+07	4181847031	349981000000	29355900000000	11.0966
CHEMBL566958	CNC[C@@H](O)[C@H](c1cccc(F)c1)n1ccc2cc(Cl)ccc21	IC50	'='	60	1	NET	0.493205	B (cell-based format)	0.561858	CHEMBL1044082	Inhibition of human NET expressed in MDCK-Net6 cells	Test	25	4.093	72.2003	80.1048	405.374	835.321	3095.4	8309.55	37.19	559.715	9005.49	174714	3.49926e+06	7.08368e+07	1438321680	67.0049	265.994	1234.35	6253.65	33579.1	188174	1.08997e+06	-1.2372	70.2452	40.4287	349.627	507.107	2342.07	5178.94	314.657	5122.31	114154	3.31028e+06	1.12365e+08	4124641880	157120000000	11.0966
CHEMBL312037	COC(=O)[C@@H]1C2CC[C@H](C[C@@H]1c1ccc(C)cc1)N2C	IC50	'='	60	1	NET	0.493205	B (single protein format)	0.540117	CHEMBL915899	Displacement of [3H]nisoxetine from NET	Training	22	2.486	65.1237	65.1772	360.942	704.584	2692	6996.39	29.54	401.481	5412.5	89506	1.5209e+06	2.6098e+07	4.48897e+08	49.8889	188.321	791.978	3577.6	16850	81649.3	403914	-0.9485	64.1127	41.5028	335.584	532.813	2370.19	5597.97	250.187	3184.36	45131.7	701638	1.17298e+07	2.06846e+08	3787703932	9.6134
CHEMBL1644606	N#Cc1ccc(-c2cccc(O[C@H]3C[C@@H]4CC[C@H](C3)N4)c2)cc1	IC50	'='	60	1	NET	0.493205	B (cell-based format)	0.561858	CHEMBL1647512	Inhibition of [3H]noradrenalin reuptake at NET expressed in MDCK cells scintillation counting	Training	26	4.337	73.4625	79.2035	389.288	761.252	2709.64	6835.27	45.05	752.921	14400.8	328228	7.72375e+06	1.8346e+08	4368159719	64.4878	246.972	1075.8	5047.52	24747.2	125074	646838	-1.0137	72.1295	34.3773	340.327	390.738	1988.42	3488.54	284.227	3291.02	40680.8	540854	7.76865e+06	1.20416e+08	1998982163	11.2972
CHEMBL1683891	CN(C)CC1(c2ccc(F)c(F)c2)CCCCC1	IC50	'='	61	1	NET	0.493205	B (single protein format)	0.540117	CHEMBL1686716	Inhibition of human recombinant Norepinephrine transporter	Training	19	3.755	55.1572	75.2455	341.723	842.649	3080.05	9506.26	3.24	57.4992	74.4591	386.658	937.473	3630.05	11073.7	41.743	155.088	659.343	3059.32	14870.6	74415.9	379709	-0.7821	54.1104	43.4189	306.83	599.256	2572.73	7170.2	232.164	3261.17	52427.7	944770	1.85403e+07	3.85608e+08	8327178594	8.5333
CHEMBL469151	CNC[C@@H](O)[C@H](c1ccccc1)N(C)c1cccc(C)c1	IC50	'='	61	1	NET	0.493205	B (cell-based format)	0.561858	CHEMBL966882	Inhibition of norepinephrine uptake at human NET expressed in MDCK-Net6 cells	Test	22	3.486	59.5655	62.4114	311.944	617.104	2249.15	5869.43	35.5	543.112	8962.13	174507	3.49844e+06	7.0833e+07	1438303164	60.4878	229.255	998.961	4671.69	22784	114337	586189	-1.4165	58.2367	27.015	273.458	348.941	1729.76	3503.99	260.205	3368.99	47522.9	723119	1.17165e+07	1.99462e+08	3525580106	10.1302
CHEMBL796	COC(=O)C(c1ccccc1)C1CCCCN1	IC50	'='	61	1	NET	0.493205	B (cell-based format)	0.561858	CHEMBL911129	Inhibition of [3H]NE uptake into human NET expressing HEK293 cells	Training	18	2.35	47.278	37.0818	224.141	351.33	1429.56	3192.73	38.33	452.342	5877.8	92806.5	1.54448e+06	2.62639e+07	450069046	42.432	154.312	629.846	2758.88	12636.7	59776.5	289854	-0.9339	46.1329	18.8323	214.322	263.516	1378.79	2793.67	214.155	2783.67	39509.1	609292	1.01053e+07	1.7775e+08	3267796846	8.3257
CHEMBL251694	COc1ccc([C@H](CN(C)C)C2(O)CCCCC2)cc1	IC50	'='	61	1	NET	0.493205	B (cell-based format)	0.561858	CHEMBL4229768	Inhibition of human NET expressed in MDCK cells assessed as decrease in [3H]-noradrenaline reuptake after 10 mins by scintillation counting method	Training	21	2.892	59.3327	66.3135	334.164	723.054	2684.67	7617.82	32.7	513.349	8787.68	174653	3.53591e+06	7.19868e+07	1467396000	47.16	175.572	736.986	3346.39	15878.8	77546.3	386310	-1.2583	58.2286	39.0754	312.684	545.819	2435.78	6343.92	250.187	3275.86	46812	721819	1.18444e+07	2.03957e+08	3640703727	9.5487
CHEMBL251694	COc1ccc([C@H](CN(C)C)C2(O)CCCCC2)cc1	IC50	'='	61	1	NET	0.493205	B (single protein format)	0.540117	CHEMBL2208730	Inhibition of NET	Training	21	2.892	59.3327	66.3135	334.164	723.054	2684.67	7617.82	32.7	513.349	8787.68	174653	3.53591e+06	7.19868e+07	1467396000	47.16	175.572	736.986	3346.39	15878.8	77546.3	386310	-1.2583	58.2286	39.0754	312.684	545.819	2435.78	6343.92	250.187	3275.86	46812	721819	1.18444e+07	2.03957e+08	3640703727	9.5487
CHEMBL379205	FC(F)(F)COc1ccccc1CC(c1ccccc1)N1CCNCC1	IC50	'='	61	1	NET	0.493205	B (cell-based format)	0.561858	CHEMBL869835	Inhibition of [3H]NA uptake at NA transporter expressed in HEK293 cells	Test	28	5.584	77.7341	96.2854	454.728	1022.85	3736.63	10629	24.5	194.456	863.415	5284.22	32144.7	206962	1.35943e+06	68.1209	250.569	1059.58	4792.95	22568.4	109252	540085	-1.2808	76.172	45.1678	385.322	570.851	2639.61	5758.09	341.222	4618.66	70061.7	1.18793e+06	2.21655e+07	444975017	9402812908	12.5278
CHEMBL447825	NCC1CCC(c2ccc(Cl)cc2)O1	IC50	'='	61	1	NET	0.493205	B (cell-based format)	0.561858	CHEMBL1031549	Inhibition of [3H]norepinephrine reuptake at human NET expressed in HEK cells	Training	15	2.496	41.4601	44.4083	219.783	430.58	1525.35	3811.41	35.25	759.637	17998.3	462857	1.20251e+07	3.13165e+08	8159500082	38.799	158.37	749.341	3913.92	21841.3	127732	772605	-0.8194	40.1654	19.1246	186.288	224.364	1086.93	1982.14	197.577	3483.59	87109.8	2.8056e+06	1.02177e+08	3909181157	152438000000	6.792
CHEMBL448900	CC(C)CC(=O)N(Cc1cccc(Cl)c1Cl)[C@H]1CCNC1	IC50	'='	62	1	NET	0.493205	B (cell-based format)	0.561858	CHEMBL979028	Inhibition of [3H]NA reuptake in human noradrenaline transporter expressed in HEK293 cells by scintillation counting	Training	22	4.061	62.522	71.3803	348.217	718.825	2595.9	6863.36	32.34	427.245	5665.21	91192.8	1.5283e+06	2.60384e+07	4.46188e+08	56.6543	235.486	1155.73	6259.15	36170.3	218694	1.36566e+06	-0.9258	60.1359	36.3344	289.137	422.873	1837	3946.89	307.09	5951.74	161565	5.43458e+06	2.01523e+08	7766072532	303772000000	9.9861
CHEMBL466293	CNC[C@@H](O)[C@H](c1ccccc1)N(C)c1ccc(F)cc1	IC50	'='	62	1	NET	0.493205	B (cell-based format)	0.561858	CHEMBL966882	Inhibition of norepinephrine uptake at human NET expressed in MDCK-Net6 cells	Training	22	3.421	59.5222	61.9997	310.868	614.703	2237.08	5821.01	35.5	543.112	8962.13	174507	3.49844e+06	7.0833e+07	1438303128	59.8573	225.859	980.141	4560.99	22124.9	110443	563418	-1.3387	58.2547	27.9011	273.764	355.333	1728.39	3523.35	267.193	3641.62	55628	940067	1.72208e+07	3.34842e+08	6791337498	10.1302
CHEMBL401877	CNCc1cc(C(N)=O)ccc1Oc1ccc(Cl)cc1OC	IC50	'='	62	1	NET	0.493205	B (cell-based format)	0.561858	CHEMBL948897	Inhibition of [3H]NA uptake at human NA transporter expressed in HEK293 cells	Test	23	2.439	63.9939	63.2627	340.722	655.492	2405.26	6066.81	73.58	1187.98	23912.1	559604	1.37528e+07	3.46195e+08	8835758283	67.0568	269.313	1265.57	6482.41	35100.4	197800	1.14909e+06	-1.1291	62.2154	36.2224	300.625	417.552	1876.28	3831.65	303.636	5089.18	113847	3.27922e+06	1.10897e+08	4073670851	155591000000	10.5452
CHEMBL3673158	Clc1ccc(C23CCN(CC2)Cc2cc(OCCCc4cccnc4)ccc23)cc1	IC50	'='	62.3	1	NET	0.493205	B (cell membrane format)	0.237037	CHEMBL3705744	Radioligand Binding Assay: Compounds were dissolved in 100% DMSO at a concentration 100 times the desired highest assay concentration, serially diluted 1:3 in 100% DMSO, and 1.0 ul/well of each solution was dispensed to a Nunc polypropylene, round bottom, 384-well plate. 100% inhibition is defined with 1.0 ul/well of 10 mM desipramine dissolved in DMSO. 50 ul/well of a 2x membrane preparation (0.…	Training	34	6.235	98.1438	114.833	579.829	1311.01	5019.61	15097.5	25.36	225.172	977.512	6338.87	40306.5	274325	1.90787e+06	88.2809	349.892	1602.9	7996.25	42195	232103	1.31902e+06	-1.3489	96.1207	55.7291	510.951	813.141	3949.5	10065.4	391.744	5498.34	107435	2.98781e+06	103199096	3897922636	151819000000	14.7271
CHEMBL404474	CCN(C(=O)C1(c2ccccc2)CC1CN)c1ccccc1	IC50	'='	63	1	NET	0.493205	B (single protein format)	0.540117	CHEMBL932888	Inhibition of human NET	Training	24	4.283	70.1045	92.3591	467.19	1229.9	4880.48	16518	46.33	1039.92	22870.4	549079	1.35219e+07	3.39e+08	8604376842	61.2358	234.472	1011.44	4687.66	22686.3	113168	577615	-1.191	68.2023	54.0333	428.987	943.238	4326.86	13814.7	272.216	3441.07	48164.9	737949	1.21823e+07	2.12981e+08	3881682610	10.7355
CHEMBL1683882	CN(C)CC1(c2ccc(Cl)c(Cl)c2)CCCC1	IC50	'='	63	1	NET	0.493205	B (single protein format)	0.540117	CHEMBL1686716	Inhibition of human recombinant Norepinephrine transporter	Training	18	4.319	54.0085	79.413	351.75	908.137	3298	10379.4	3.24	55.4992	74.4591	380.658	947.473	3622.05	11199.7	47.5308	209.571	1070.54	6007.81	35595.4	218383	1.37252e+06	-0.7261	52.0589	43.0728	300.016	603.632	2549.58	7230.45	253.062	5170.38	149334	5.22881e+06	1.97863e+08	7698579922	302510000000	8.0333
CHEMBL3703750	O=c1ccc(-c2cc3c(cc2F)C(c2ccc(Cl)c(Cl)c2)CNC3)n[nH]1	IC50	'='	63	1	NET	0.493205	B (cell membrane format)	0.237037	CHEMBL3707933	Radioligand Binding Assay: Compounds were dissolved in 100% DMSO at a concentration 100 times the desired highest assay concentration, serially diluted 1:3 in 100% DMSO, and 1.0 ul/well of each solution was dispensed to a Nunc polypropylene, round bottom, 384-well plate. 100% inhibition is defined with 1.0 ul/well of 10 mM desipramine dissolved in DMSO. 50 ul/well of a 2x membrane preparation (0.…	Test	29	4.393	86.6067	97.5755	502.922	1048.16	3938.3	10606.2	57.78	757.25	9567.52	143411	2.25807e+06	3.65496e+07	6.0026e+08	84.7698	358.128	1773.73	9537.72	53952.4	316199	1.9034e+06	-0.9501	84.1695	54.7748	430.989	647.581	2894.36	6355.84	376.127	6779.14	174454	5.68737e+06	2.07177e+08	7899554393	306981000000	12.5249
CHEMBL3703727	Nc1ccc(-c2ccc3c(c2)CNCC3c2ccc(Cl)cc2)nn1	IC50	'='	63.1	1	NET	0.493205	B (cell membrane format)	0.237037	CHEMBL3707933	Radioligand Binding Assay: Compounds were dissolved in 100% DMSO at a concentration 100 times the desired highest assay concentration, serially diluted 1:3 in 100% DMSO, and 1.0 ul/well of each solution was dispensed to a Nunc polypropylene, round bottom, 384-well plate. 100% inhibition is defined with 1.0 ul/well of 10 mM desipramine dissolved in DMSO. 50 ul/well of a 2x membrane preparation (0.…	Training	27	3.624	78.2063	78.2752	429.582	810.775	3131.72	7809.46	63.83	1074.63	21198.6	502548	1.25891e+07	322673853	8352011967	80.8268	345.69	1731.31	9462.46	54725.7	329431	2.04287e+06	-1.1622	76.1499	40.3173	373.086	487.017	2375.86	4738.91	319.683	4769.76	100687	2.94075e+06	1.0325e+08	3909969508	152177000000	11.7035
CHEMBL257390	C#CCN(CCOC)C(=O)[C@@]1(c2ccsc2)C[C@H]1CN	IC50	'='	64	1	NET	0.493205	B (cell-based format)	0.561858	CHEMBL931354	Inhibition of norepinephrine uptake at human NET expressed in HEK293 cells	Training	21	1.122	58.8847	62.848	385.752	973.34	4102.81	13913.7	83.8	1471.27	28899.1	633747	1.47365e+07	3.56584e+08	8860566481	53.551	219.856	1005.78	4926.09	25203	133060	718975	-1.2105	58.256	49.1144	376.226	886.204	3959.67	13170.8	272.238	4116.05	70079.9	1.29532e+06	2.52547e+07	5.09467e+08	10508335387	9.7011
CHEMBL584152	CNC[C@@H](O)[C@H](c1cccc(F)c1)n1ccc2c(Cl)cccc21	IC50	'='	64	1	NET	0.493205	B (cell-based format)	0.561858	CHEMBL1044082	Inhibition of human NET expressed in MDCK-Net6 cells	Training	25	4.093	72.2101	79.6936	407.873	853.857	3200.9	8787.07	37.19	559.715	9005.49	174718	3.49928e+06	7.08369e+07	1438322042	67.0049	266.046	1233.66	6243.95	33519.2	188086	1.09304e+06	-1.2352	70.248	40.6963	354.357	530.646	2442.33	5566.05	314.657	5130.32	114382	3.31452e+06	1.1242e+08	4124628621	157079000000	11.1134
CHEMBL513360	O=C(C1CCC1)N(Cc1ccc(Cl)cc1Cl)[C@H]1CCNC1	IC50	'='	64	1	NET	0.493205	B (cell-based format)	0.561858	CHEMBL979028	Inhibition of [3H]NA reuptake in human noradrenaline transporter expressed in HEK293 cells by scintillation counting	Test	23	3.717	66.1438	69.4183	369.108	728.131	2687.6	6869.18	32.34	431.245	5665.21	91224.8	1.52842e+06	2.60409e+07	4.46234e+08	57.4555	239.384	1168.45	6334.09	36672.1	221856	1.38267e+06	-0.8888	64.1252	36.4589	321.889	451.178	2071.19	4327.74	307.09	5787.44	157149	5.34355e+06	1.99838e+08	7737219499	303336000000	10.1479
CHEMBL415	CN(C)CCCN1c2ccccc2CCc2ccc(Cl)cc21	IC50	'='	64.6	1	NET	0.493205	B (cell-based format)	0.561858	CHEMBL2433695	Displacement of [3H]Nisoxetine from human recombinant NET over-expressed in dog MDCK cells	Training	24	5.08	67.6951	82.0728	374.714	808.001	2842.26	7813.14	6.48	72.9984	107.878	511.257	1338.67	5141.29	16680.6	65.0607	258.246	1200.72	6101.31	32847.7	184356	1.06831e+06	-1.0305	66.0756	33.9793	315.766	409.214	1994.39	4041.97	291.67	4497	97917.6	2.91115e+06	1.02908e+08	3905525118	152110000000	10.6479
CHEMBL257338	CCN(CC)C(=O)[C@@]1(c2cc3ccccc3s2)C[C@H]1CN	IC50	'='	65	1	NET	0.493205	B (cell-based format)	0.561858	CHEMBL931354	Inhibition of norepinephrine uptake at human NET expressed in HEK293 cells	Training	23	3.456	69.9254	91.4663	478.111	1255.37	4992.27	16754.3	74.57	1438.67	28757.7	634390	1.47634e+07	3.57131e+08	8870239347	56.6411	228.566	1041.9	5196.41	27469.8	151735	867513	-1.0392	68.1953	61.1024	445.068	1021.11	4515.88	14568.6	280.26	3950.1	62661.8	1.08182e+06	1.9747e+07	3.7338e+08	7218341646	10.1674
CHEMBL559490	CNC[C@@H](O)[C@H](c1ccccc1)n1c(=O)n(C2CCCC2)c2ccccc21	IC50	'='	66.7	1	NET	0.493205	B (cell-based format)	0.561858	CHEMBL1055024	Inhibition of [3H]norepinephrine uptake at human NET expressed in MDCK-Net6 cells by scintillation counting	Training	30	3.574	86.1828	80.6273	466.379	920.844	3649.71	10021.5	59.19	873.202	14165.3	262690	5.00962e+06	9.68125e+07	1885259750	71.5303	266.023	1122.72	5090.76	24140	118139	592260	-1.4807	84.258	45.2094	432.949	662.538	3159.85	7611.29	338.254	4202.43	57574.5	864677	1.40579e+07	2.43406e+08	4415163949	13.2195
CHEMBL4792765	CNCC[C@H](Oc1cccc(N2CCN(C)c3ncccc3C2=O)c1)c1cccs1	IC50	'='	67	1	NET	0.493205	B (cell-based format)	0.561858	CHEMBL4714159	Inhibition of human NET expressed in HEK293 cells assessed as reduction in ASP+ uptake incubated for 20 mins before ASP+ addition and measured after 90 mins by scintillation counting method	Test	33	5.063	91.7193	97.6214	497.729	1031.94	3774.92	10226.2	85.94	985.165	12446	181795	2.79472e+06	4.41685e+07	7.09186e+08	89.6025	350.094	1566.58	7523.33	37737	195179	1.03321e+06	-1.4053	90.209	45.2162	439.606	593.409	2852.05	5979.61	396.337	5265.9	77383.5	1.24708e+06	2.17109e+07	4.01298e+08	7751334531	14.669
CHEMBL1644478	Fc1cccc(O[C@H]2C[C@@H]3CC[C@H](C2)N3)c1	IC50	'='	67	1	NET	0.493205	B (cell-based format)	0.561858	CHEMBL1647512	Inhibition of [3H]noradrenalin reuptake at NET expressed in MDCK cells scintillation counting	Training	18	2.835	50.771	51.7203	258.834	468.234	1678.96	3950.88	21.26	164.957	853.171	5538.72	35614.9	237759	1.61145e+06	38.1206	136.739	554.457	2421.47	11029.3	51672.3	247209	-0.7674	50.1251	23.9309	230.335	253.181	1293.6	2171.75	205.144	2544.11	35219.8	553560	9.83977e+06	1.93132e+08	4058676858	7.7928
CHEMBL504892	CN(c1ccccc1)[C@@H](c1ccccc1)[C@H](O)CN	IC50	'='	68	1	NET	0.493205	B (cell-based format)	0.561858	CHEMBL966882	Inhibition of norepinephrine uptake at human NET expressed in MDCK-Net6 cells	Training	20	2.87	53.725	52.1342	274.176	523.024	1955.5	5057.42	49.49	1141.79	26161.4	632372	1.54926e+07	3.83799e+08	9596615900	56.0377	213.418	927.11	4308.11	20860	103956	529621	-1.3926	52.2856	21.8022	244.511	304.16	1560.41	3153.98	236.184	3064.41	43601.5	674637	1.11992e+07	1.96396e+08	3586360100	9.2364
CHEMBL3310488	Cc1ccccc1OC(CC1CNC1)c1ccc(Cl)c(F)c1	IC50	'='	68.6	1	NET	0.493205	B (cell-based format)	0.561858	CHEMBL3363899	Inhibition of norepinephrine reuptake at human NET expressed in HEK293 cells after 15 mins by fluorescence neurotransmitter transporter assay	Training	24	5.301	67.7919	82.8301	382.635	807.053	2832.78	7466.72	21.26	180.957	829.081	5245.04	32560.3	212563	1.40914e+06	62.9187	247.666	1143.82	5793.53	31148.9	174899	1.01574e+06	-0.974	66.1409	35.9186	324.822	416.145	2001.31	3801.49	300.65	4806.13	106425	3.12847e+06	1.08269e+08	4035023361	155188000000	10.631
CHEMBL3334776	Clc1ccc(C(CCN2CCOCC2)N2CCCC2)cc1Cl	IC50	'='	68.9	1	NET	0.493205	B (cell-based format)	0.561858	CHEMBL3368420	Inhibition of [3H]-NE uptake in human norepinephrine transporter expressed in HEK293 cells by scintillation counting	Test	24	5.355	66.0544	75.379	353.67	734.663	2597.92	6882.42	15.71	113.595	357.081	1818.48	8702	46080.5	248636	60.9605	247.797	1192.99	6370.24	36466.9	219042	1.36066e+06	-1.0752	64.1221	27.6639	295.495	348.835	1769.67	3287.69	319.101	5853.75	155658	5.27191e+06	1.97795e+08	7687141067	302179000000	10.7372
CHEMBL3323094	CN1Cc2ccccc2C(c2cccc3ccoc23)C1	IC50	'='	69	1	NET	0.493205	B (cell-based format)	0.561858	CHEMBL3379356	Displacement of [3H]Nisoxetine from human NET expressed in HEK293E cells after 1 hr by liquid scintillation counting	Training	23	3.752	67.175	69.9229	367.443	734.679	2782.86	7425.89	16.38	155.829	737.436	5234.26	36472.5	268164	1.99741e+06	60.8191	231.856	1023.36	4863.64	24162.7	123714	647722	-0.928	66.0884	35.3663	335.378	474.441	2301.01	5060.25	246.199	2799.67	33600.2	422942	5.55358e+06	7.57227e+07	1067779939	9.8265
CHEMBL1224381	CNCCC(c1ccc(Cl)c(Cl)c1)n1ncnn1	IC50	'='	69	1	NET	0.493205	B (cell-based format)	0.561858	CHEMBL1228924	Inhibition of norepinephrine reuptake at human NET expressed in MDCK cells	Training	19	1.149	52.3669	37.4639	279.363	440.122	1981.03	4504.57	55.63	505.131	4579.23	48314.3	548407	6.57226e+06	8.15628e+07	63.2705	294.326	1583	9242.67	56763.7	360295	2.33899e+06	-0.7346	50.0939	25.8997	237.303	326.098	1497.92	3138.37	273.057	5494.37	154398	5.30977e+06	1.9922e+08	7722555617	302954000000	8.7195
CHEMBL513313	CCCCC(=O)N(Cc1ccc(Cl)cc1Cl)[C@H]1CCNC1	IC50	'='	70	1	NET	0.493205	B (cell-based format)	0.561858	CHEMBL979028	Inhibition of [3H]NA reuptake in human noradrenaline transporter expressed in HEK293 cells by scintillation counting	Training	22	4.122	60.5188	63.955	320.348	625.21	2261.28	5728.31	32.34	425.245	5659.21	91174.8	1.52824e+06	2.60383e+07	4.46187e+08	56.4817	232.777	1138.36	6184.93	35940.7	218276	1.36512e+06	-0.9341	58.1323	30.2752	271.38	361.264	1658.87	3352.76	307.09	5941.72	161342	5.43314e+06	2.01604e+08	7770868665	303966000000	10.1134
CHEMBL256058	CN(C)Cc1ccccc1Oc1ccccc1	IC50	'='	70	1	NET	0.493205	B (cell-based format)	0.561858	CHEMBL948897	Inhibition of [3H]NA uptake at human NA transporter expressed in HEK293 cells	Test	18	3.254	46.9799	46.5283	221.789	393.992	1394.88	3282.88	12.47	92.0957	330.112	1856.08	9801.88	55903.5	321287	51.0516	192.977	836.288	3882.02	18733.5	92674.8	466682	-0.8939	46.0883	17.84	199.17	200.213	1109.11	1793.79	210.167	2579.32	33198.2	446864	6.26996e+06	9.13654e+07	1377177082	8.254
CHEMBL2407331	COCC(c1ccc(F)c(Cl)c1)C1CCNCC1.Cl	IC50	'='	70	1	NET	0.493205	B (cell-based format)	0.561858	CHEMBL2411004	Displacement of [3H]-norepinephrine from human NET expressed in CHO cells by TopCounting analysis	Training	19	3.715	51.3436	58.4591	278.625	583.644	2092.34	5610.06	21.26	164.957	775.546	4827.62	29805.7	193555	1.28026e+06	46.4334	181.44	829.554	4213.61	23017.5	132605	794287	-0.9324	50.144	25.0147	238.027	312.868	1507.41	3040.52	252.607	4397.28	104356	3.15798e+06	1.09726e+08	4075354488	156147000000	8.7195
CHEMBL479783	CSc1ccc(Sc2ccc(N(C)S(C)(=O)=O)cc2CN(C)C)cc1	IC50	'='	70	1	NET	0.493205	B (cell-based format)	0.561858	CHEMBL1012269	Inhibition of [3H]NA reuptake in human noradrenaline transporter expressed in HEK293 cells	Training	26	4.252	76.0072	99.4071	445.959	1039.59	3609.77	10357.1	99.6	1468.99	23122.2	393361	6.96232e+06	1.27108e+08	2376291615	84.9035	374.744	1937.64	10904.2	64533.1	394871	2.47468e+06	-1.1167	74.1214	57.4892	392.479	678.69	2813.14	6842.8	372.4	6202.52	117602	2.45958e+06	5.51538e+07	1299139474	31711704149	11.7017
CHEMBL3703747	Fc1cc2c(cc1-c1ccc3ncnn3c1)CNCC2c1ccc(Cl)c(Cl)c1	IC50	'='	70.4	1	NET	0.493205	B (cell membrane format)	0.237037	CHEMBL3707933	Radioligand Binding Assay: Compounds were dissolved in 100% DMSO at a concentration 100 times the desired highest assay concentration, serially diluted 1:3 in 100% DMSO, and 1.0 ul/well of each solution was dispensed to a Nunc polypropylene, round bottom, 384-well plate. 100% inhibition is defined with 1.0 ul/well of 10 mM desipramine dissolved in DMSO. 50 ul/well of a 2x membrane preparation (0.…	Training	32	4.974	96.6683	108.816	571.344	1201.14	4541.13	12325.4	42.22	357.944	2116.22	15743.3	118628	929073	7.41752e+06	92.4639	391.23	1930.33	10333.5	58180.6	339368	2.0332e+06	-0.9722	94.118	59.6446	487.519	735.377	3319.87	7357.09	398.156	6835.7	171488	5.58202e+06	2.04528e+08	7839875662	305701000000	13.5974
CHEMBL3673130	FC(F)(F)c1nnc2ccc(-c3ccc4c(c3)CN3CCC4(c4ccc(Cl)cc4)C3)cn12	IC50	'='	70.5	1	NET	0.493205	B (cell membrane format)	0.237037	CHEMBL3705744	Radioligand Binding Assay: Compounds were dissolved in 100% DMSO at a concentration 100 times the desired highest assay concentration, serially diluted 1:3 in 100% DMSO, and 1.0 ul/well of each solution was dispensed to a Nunc polypropylene, round bottom, 384-well plate. 100% inhibition is defined with 1.0 ul/well of 10 mM desipramine dissolved in DMSO. 50 ul/well of a 2x membrane preparation (0.…	Test	37	6.876	118.943	168.532	821.996	2097.81	8000.96	25339.2	33.43	375.21	3069.45	35214.8	429769	5.4723e+06	7.09198e+07	95.4942	406.863	2001.62	10743.2	61017.3	361247	2.20743e+06	-0.9673	116.115	101.549	706.413	1430.21	6148.36	17472.7	436.732	6530.84	133154	3.61637e+06	1.18174e+08	4248756065	159964000000	15.3323
CHEMBL415	CN(C)CCCN1c2ccccc2CCc2ccc(Cl)cc21	IC50	'='	71	1	NET	0.493205	B (cell membrane format)	0.237037	CHEMBL1909094	DRUGMATRIX: Norepinephrine Transporter radioligand binding (ligand: [125I] RTI-55)	Training	24	5.08	67.6951	82.0728	374.714	808.001	2842.26	7813.14	6.48	72.9984	107.878	511.257	1338.67	5141.29	16680.6	65.0607	258.246	1200.72	6101.31	32847.7	184356	1.06831e+06	-1.0305	66.0756	33.9793	315.766	409.214	1994.39	4041.97	291.67	4497	97917.6	2.91115e+06	1.02908e+08	3905525118	152110000000	10.6479
CHEMBL210126	CCc1ccccc1CC(c1ccccc1)N1CCNCC1	IC50	'='	72	1	NET	0.493205	B (cell-based format)	0.561858	CHEMBL869835	Inhibition of [3H]NA uptake at NA transporter expressed in HEK293 cells	Training	24	4.723	63.4929	62.3309	317.339	592.183	2194.37	5480.2	15.27	137.86	573.607	3726.92	23480.8	158016	1.07848e+06	61.4939	226.078	952.89	4319.64	20480.8	100176	501578	-1.2792	62.1109	20.7248	282.495	294.672	1705.19	2989.93	268.227	3155.91	38981.9	504369	6.82347e+06	9.63533e+07	1416918768	10.8813
CHEMBL486044	CN[C@H]1C[C@H](Oc2ccccc2C)c2ccccc21	IC50	'='	72	1	NET	0.493205	B (cell-based format)	0.561858	CHEMBL945185	Inhibition of norepinephrine uptake at human NET in human HEK293 cells	Training	21	3.739	59.1704	64.0827	321.617	662.14	2441.72	6636.06	21.26	172.957	823.081	5257.16	32872.1	215262	1.42987e+06	55.1625	208.816	905.925	4221.23	20549.7	103166	530235	-0.9987	58.1169	29.2991	287.714	392.314	1929.4	4130.28	234.188	2808.37	36100.3	495331	7.21575e+06	1.10873e+08	1783490123	9.292
CHEMBL605213	CNC[C@@H](O)[C@H](c1cccc(F)c1)N1c2ccccc2CC1C.Cl	IC50	'='	72	1	NET	0.493205	B (cell-based format)	0.561858	CHEMBL1072383	Inhibition of norepinephrine uptake at human NET expressed in MDCK-Net6 cells	Test	25	3.727	71.6791	77.824	399.675	835.638	3133.8	8707.45	35.5	555.112	8980.61	174605	3.49874e+06	7.08343e+07	1438308250	63.8564	238.728	1032.88	4800.08	23280.5	116303	594309	-1.3431	70.2517	39.3676	352.849	516.792	2435.12	5530.04	291.214	3827.29	56849.2	942993	1.7095e+07	3.30842e+08	6701923709	11.1134
CHEMBL1642906	CNC[C@H]1Cc2ccccc2[C@H](c2ccc(Cl)c(Cl)c2)C1	IC50	'='	72	1	NET	0.493205	B (cell-based format)	0.561858	CHEMBL1647125	Inhibition of [3H]norepinephrine reuptake at human NET expressed in MDCK cells by scintillation counting	Training	23	5.136	66.2096	82.0569	380.774	829.637	2965.82	8164.31	12.03	136.36	531.383	3516.9	21908.6	147187	998561	64.7553	274.265	1351.15	7286.73	41655.1	248105	1.52303e+06	-0.95	64.0882	36.016	317.705	438.901	2071.48	4337.37	301.105	5643.85	154257	5.286e+06	1.9866e+08	7712194120	302779000000	10.1859
CHEMBL404145	CCN(CC)C(=O)[C@@]1(c2cccc(F)c2)C[C@H]1CN	IC50	'='	73	1	NET	0.493205	B (single protein format)	0.540117	CHEMBL930494	Inhibition of human NET	Training	20	2.892	59.7977	80.1221	415.29	1106.98	4419.61	15051.2	46.33	1029.92	22867.2	549024	1.35218e+07	3.38999e+08	8604374308	45.762	171.121	723.231	3302.8	15804.7	78134.2	395751	-0.9805	58.2148	55.7891	386.538	925.068	4042.67	13394.4	243.172	3457.93	56102.5	1.00319e+06	1.91579e+07	3.81959e+08	7836262891	9.0949
CHEMBL1642897	CN[C@H]1Cc2ccccc2[C@@H](c2ccc(Cl)c(Cl)c2)C1	IC50	'='	73	1	NET	0.493205	B (single protein format)	0.540117	CHEMBL1647932	Inhibition of human recombinant norepinephrine transporter	Training	22	4.667	64.1797	77.8602	370.555	795.302	2878.65	7862.88	12.03	134.36	549.428	3703.74	23599.1	160989	1.10869e+06	62.8479	268.258	1331.4	7215.96	41398.4	247193	1.51998e+06	-0.8845	62.0841	36.12	310.99	437.504	2037.52	4310.77	289.095	5493.6	152317	5.26031e+06	1.98312e+08	7707344389	302709000000	9.6859
CHEMBL512435	CNC[C@@H](O)[C@H](c1cccc(Cl)c1)N(C)c1ccccc1	IC50	'='	73	1	NET	0.493205	B (cell-based format)	0.561858	CHEMBL966882	Inhibition of norepinephrine uptake at human NET expressed in MDCK-Net6 cells	Test	22	3.882	60.012	65.1804	319.807	645.873	2338.77	6164.59	35.5	543.112	8962.13	174507	3.49844e+06	7.0833e+07	1438303156	63.468	255.128	1191.51	6056.97	32598.3	183070	1.06288e+06	-1.3357	58.2326	27.7349	273.883	354.161	1735.87	3543.29	283.648	4669.35	104983	3.09351e+06	107039201	3994064269	153955000000	10.1302
CHEMBL213035	N#Cc1ccccc1CC(c1ccccc1)N1CCNCC1	IC50	'='	73	1	NET	0.493205	B (cell-based format)	0.561858	CHEMBL869835	Inhibition of [3H]NA uptake at NA transporter expressed in HEK293 cells	Training	24	3.967	63.4396	60.886	318.61	590.853	2208.62	5510.42	39.06	703.824	14109.3	326306	7.71146e+06	1.83379e+08	4367625480	64.8182	246.425	1065.66	4930.82	23776.4	118002	598690	-1.1483	62.1245	22.377	284.262	309.216	1733.34	3122.39	270.223	3231.82	41154.8	559787	8.15078e+06	126910959	2101634755	10.8813
CHEMBL3673136	Clc1ccc(C23CCN(Cc4cc(-c5ccc6ncnn6c5)ccc42)C3)cc1Cl	IC50	'='	73.7	1	NET	0.493205	B (cell membrane format)	0.237037	CHEMBL3705744	Radioligand Binding Assay: Compounds were dissolved in 100% DMSO at a concentration 100 times the desired highest assay concentration, serially diluted 1:3 in 100% DMSO, and 1.0 ul/well of each solution was dispensed to a Nunc polypropylene, round bottom, 384-well plate. 100% inhibition is defined with 1.0 ul/well of 10 mM desipramine dissolved in DMSO. 50 ul/well of a 2x membrane preparation (0.…	Training	34	5.761	106.702	132.81	683.614	1614.57	6220.99	18960.9	33.43	299.082	1659.73	12597.7	96702.5	776948	6.35641e+06	95.2902	406.201	2001.36	10686.1	60009.8	349211	2.08776e+06	-1.0132	104.076	75.9574	594.851	1075.78	4830.84	12954.5	403.179	6576.43	161840	5.32196e+06	1.98132e+08	7687999910	302147000000	14.121
CHEMBL11	CN(C)CCCN1c2ccccc2CCc2ccccc21	IC50	'='	74	1	NET	0.493205	B (cell-based format)	0.561858	CHEMBL979833	Inhibition of [3H]norepinephrine uptake at human NET expressed in HEK293 cells	Training	23	4.458	63.1994	70.3344	334.156	692.847	2486.62	6770.78	6.48	68.9984	101.878	487.257	1288.67	4987.29	16295.1	59.7816	223.32	960.195	4439.98	21431.3	106408	539190	-1.0893	62.0784	27.6056	292.323	357.625	1845.22	3655.64	256.217	3024.33	37671.9	493148	6.75718e+06	9.65266e+07	1431577631	10.254
CHEMBL1830880	O=S1(=O)N(CC2CNCCO2)c2ccccc2N1c1ccccc1	IC50	'='	74	1	NET	0.493205	B (cell-based format)	0.561858	CHEMBL1831836	Displacement of [3H]nisoxetine from human NET expressed in MDCK-Net6 cells	Test	27	3.451	79.5993	87.416	469.833	1079.2	4265.42	13304.7	70.26	952.378	15469.6	288281	5.55682e+06	1.08497e+08	2130920942	69.0933	260.723	1140.94	5403.42	26908.9	138988	738872	-1.1341	78.1531	52.3382	438.037	792.233	3696.17	10229.2	326.265	4390.82	67069.6	1.16979e+06	2.29506e+07	4.91922e+08	11178628123	11.6767
CHEMBL509373	Cc1ccccc1OC1c2ccccc2CC1(O)CN	IC50	'='	75	1	NET	0.493205	B (cell-based format)	0.561858	CHEMBL963839	Inhibition of norepinephrine uptake at human NET transfected in HEK cells	Training	22	2.642	65.6893	72.8537	388.988	846.948	3244.44	9319.91	55.48	1192.89	26489.6	635926	1.55531e+07	3.85115e+08	9626972592	56.4942	216.216	948.399	4464.24	21911.6	110650	570734	-1.255	64.2968	46.4186	367.265	679.133	3031.35	8221.58	250.187	3140.33	43286.1	648791	1.04344e+07	1.77472e+08	3149169185	9.638
CHEMBL378319	Clc1ccccc1CC(c1cccnc1)N1CCNCC1	IC50	'='	75	1	NET	0.493205	B (cell-based format)	0.561858	CHEMBL863613	Inhibition of [3H]NA reuptake at NA transporter in HEK293 cells	Training	23	3.614	61.5244	56.8159	312.552	565.513	2188.28	5374.1	28.16	218.936	1186.37	7998.49	54161.6	379564	2.69734e+06	62.8628	250.008	1150.86	5772.2	30747.3	171624	994731	-1.1308	60.1176	22.0464	273.705	296.505	1658.75	2960.55	281.655	4335.91	94600.6	2.8405e+06	1.0144e+08	3875632682	151498000000	10.3433
CHEMBL526670	CNC[C@@H]1OCc2ccccc2[C@@H]1Oc1ccccc1F	IC50	'='	75	1	NET	0.493205	B (cell-based format)	0.561858	CHEMBL995197	Inhibition of norepinephrine uptake at human NET expressed in HEK cells	Training	23	3.334	63.1348	60.3976	329.35	614.605	2357.5	5957.87	30.49	219.553	1070.84	6531.63	39535.3	249396	1.59892e+06	59.366	221.414	947.258	4356.92	20940.9	103784	526556	-1.0824	62.1907	30.1486	302.981	396.674	1979.31	4072.34	269.186	3473.3	49720.7	790207	1.38264e+07	2.62009e+08	5273694159	10.292
CHEMBL257964	CCN(CC)C(=O)[C@@]1(c2cccs2)C[C@H]1CN	IC50	'='	76	1	NET	0.493205	B (cell-based format)	0.561858	CHEMBL931354	Inhibition of norepinephrine uptake at human NET expressed in HEK293 cells	Test	18	1.979	53.4839	66.2037	371.345	991.495	4058.08	13949.4	74.57	1422.67	28703.3	633392	1.47465e+07	3.56839e+08	8865301209	40.724	160.599	698.667	3293.03	16307.2	83805.5	443134	-0.9214	52.1908	50.0965	357.766	889.458	3887.58	13178.1	232.217	3509.41	59569	1.09112e+06	2.09581e+07	4.14701e+08	8366356365	8.2011
CHEMBL212877	Clc1ccccc1CC(c1ccccc1)N1CCCNCC1	IC50	'='	76	1	NET	0.493205	B (cell-based format)	0.561858	CHEMBL863613	Inhibition of [3H]NA reuptake at NA transporter in HEK293 cells	Training	24	5.224	63.8932	66.9498	324.553	625.663	2265.5	5779	15.27	137.86	573.607	3722.92	23470.8	157917	1.07777e+06	64.4741	251.728	1142.23	5679.84	30130.2	167993	974535	-1.2016	62.1083	21.3829	279.05	290.925	1656.68	2918.25	291.67	4432.23	95455.7	2.8468e+06	1.01461e+08	3875135153	151482000000	10.8433
CHEMBL257481	CNCc1cc(C(=O)NC)ccc1Oc1ccc(Cl)cc1OC	IC50	'='	78	1	NET	0.493205	B (cell-based format)	0.561858	CHEMBL948897	Inhibition of [3H]NA uptake at human NA transporter expressed in HEK293 cells	Training	24	2.957	65.5745	66.72	351.211	683.156	2492.52	6326.14	59.59	585.299	6646.79	97629.7	1.57766e+06	2.65433e+07	4.53254e+08	69.208	276.197	1286.86	6530.99	35084.4	196544	1.13725e+06	-1.1235	64.1996	36.5222	311.547	429.036	1946.82	3975.91	315.647	5249.5	116261	3.3197e+06	1.11628e+08	4087381456	155851000000	11.0832
CHEMBL256818	CNCc1ccccc1Oc1ccc(Cl)cc1OC	IC50	'='	78	1	NET	0.493205	B (cell-based format)	0.561858	CHEMBL948897	Inhibition of [3H]NA uptake at human NA transporter expressed in HEK293 cells	Training	20	3.552	53.4747	56.1863	279.99	540.468	1949	4887.25	30.49	209.553	1051	6388.43	38782.3	244510	1.56735e+06	58.2925	233.632	1091.3	5558.21	30016	169331	988162	-0.9356	52.1393	24.9191	243.815	300.242	1478.54	2819.47	261.619	4378.74	100576	3.02083e+06	1.05789e+08	3972119329	153567000000	9.2407
CHEMBL3673177	Fc1ccc(C23CCN(Cc4cc(-c5ccc(C(F)(F)F)nn5)ccc42)C3)cc1Cl	IC50	'='	78.6	1	NET	0.493205	B (cell membrane format)	0.237037	CHEMBL3705744	Radioligand Binding Assay: Compounds were dissolved in 100% DMSO at a concentration 100 times the desired highest assay concentration, serially diluted 1:3 in 100% DMSO, and 1.0 ul/well of each solution was dispensed to a Nunc polypropylene, round bottom, 384-well plate. 100% inhibition is defined with 1.0 ul/well of 10 mM desipramine dissolved in DMSO. 50 ul/well of a 2x membrane preparation (0.…	Test	34	5.836	108.553	152.081	748.615	1898.01	7286.28	22981.1	29.02	358.727	3005.41	34887.2	427727	5.45736e+06	7.07952e+07	88.6681	377.296	1870.96	10103.5	57683.2	343037	2.10459e+06	-0.8318	106.135	97.2411	649.315	1342.59	5667.77	16192.4	417.702	6605.25	140343	3.84277e+06	1.24086e+08	4392941308	163368000000	14.2598
CHEMBL3673163	Oc1ccc(-c2ccc3c(c2)CN2CCC3(c3ccc(Cl)c(Cl)c3)CC2)nn1	IC50	'='	79.2	1	NET	0.493205	B (cell membrane format)	0.237037	CHEMBL3705744	Radioligand Binding Assay: Compounds were dissolved in 100% DMSO at a concentration 100 times the desired highest assay concentration, serially diluted 1:3 in 100% DMSO, and 1.0 ul/well of each solution was dispensed to a Nunc polypropylene, round bottom, 384-well plate. 100% inhibition is defined with 1.0 ul/well of 10 mM desipramine dissolved in DMSO. 50 ul/well of a 2x membrane preparation (0.…	Training	32	5.963	98.831	127.053	632.029	1499.25	5738.38	17487.4	49.25	757.98	11382	206231	3.92195e+06	7.66402e+07	1520392672	90.7687	398.068	2036.64	11367.8	67005.3	410098	2.57957e+06	-1.1069	96.1532	70.123	542.827	969.341	4354.43	11568.2	393.161	6666.12	166611	5.44984e+06	2.01066e+08	7751290109	303474000000	13.5485
CHEMBL410055	CC#CCN(CCC)C(=O)[C@@]1(c2ccc3c(c2)CCO3)C[C@H]1CN	IC50	'='	80	1	NET	0.493205	B (single protein format)	0.540117	CHEMBL930494	Inhibition of human NET	Training	26	3.083	75.8135	87.4028	488.858	1208.05	4919.67	16217.5	55.56	1088.52	23139	550555	1.35303e+07	3.39047e+08	8604651836	61.9961	236.423	1021.1	4756.59	23223.9	117143	604911	-1.2124	74.2369	60.0565	462.921	1013.26	4556.22	14428.3	300.226	3882.12	55585.1	867037	1.44652e+07	2.53694e+08	4611109376	11.6674
CHEMBL471855	CC(C)CN(Cc1ccc2ccccc2c1)[C@@H]1CCNC1	IC50	'='	80	1	NET	0.493205	B (cell-based format)	0.561858	CHEMBL954294	Inhibition of radiolabeled noradrenaline reuptake at human NET expressed in HEK293 cells	Test	23	4.738	63.6856	71.5693	338.584	675.356	2379.86	6079.04	15.27	137.86	579.607	3730.92	23546.3	158399	1.08227e+06	56.9511	210.146	897.556	4143.83	20090.7	100842	519723	-1.1877	62.1045	27.095	285.427	325.074	1674.99	2990.44	256.217	3003.64	36942.4	474827	6.351e+06	8.80316e+07	1259552639	10.2203
CHEMBL471029	CCCCN(Cc1ccc2ccccc2c1)[C@H]1CCNC1	IC50	'='	80	1	NET	0.493205	B (cell-based format)	0.561858	CHEMBL954294	Inhibition of radiolabeled noradrenaline reuptake at human NET expressed in HEK293 cells	Training	23	4.799	61.7121	63.5238	312.42	599.237	2154.25	5448.44	15.27	135.86	573.607	3716.92	23500.9	158287	1.0819e+06	56.7785	207.662	878.337	4036.66	19564.5	98405.4	508752	-1.1938	60.1054	21.3625	272.635	288.218	1594.7	2768.11	256.217	3001.64	36948.6	477393	6.4663e+06	9.16591e+07	1356073743	10.3645
CHEMBL596148	CN(C)CCc1cccc2[nH]cc(S(=O)(=O)c3ccccc3)c12	IC50	'='	80	1	NET	0.493205	B (cell-based format)	0.561858	CHEMBL1043358	Inhibition of [3H]norepinephrine uptake at human NET expressed in MDCK-Net6 cells after 10 mins by scintillation counting	Training	25	3.279	73.4624	84.8396	428.705	988.534	3710.45	11182.9	61.55	943.534	15693.8	291841	5.59021e+06	1.08647e+08	2127745284	67.6035	259.067	1163.2	5673.94	29101.3	154479	841396	-1.0929	72.1597	53.3412	403.91	769.34	3386.33	9424.73	308.27	4278.4	67551.2	1.20843e+06	2.40049e+07	5.15084e+08	11640357855	10.998
CHEMBL4593696	Fc1ccc(N2CCN(CCCn3nnnc3C(c3ccccc3)c3ccccc3)CC2)cc1	IC50	'='	80	1	NET	0.493205	B (cell-based format)	0.561858	CHEMBL4433105	Inhibition of [3H]-5-norepinephrine reuptake in human NET expressed in HEK293 cells by liquid scintillation counting method	Training	38	5.1	104.825	89.9862	536.608	899.852	3648.1	8397.32	50.08	553.663	5532.25	67647	859967	1.12401e+07	1.49225e+08	107.878	445.251	2141.06	11333.8	64430.5	388525	2.46264e+06	-1.5088	102.136	42.8935	476.975	563.659	2964.56	5685.4	427.327	5128.29	66376.5	939964	1.47415e+07	2.56484e+08	4890512521	16.776
CHEMBL1830889	O=S1(=O)N(CC[C@@H]2CNCCO2)c2ccccc2N1c1c(F)cc(F)cc1F	IC50	'='	80	1	NET	0.493205	B (cell-based format)	0.561858	CHEMBL1831836	Displacement of [3H]nisoxetine from human NET expressed in MDCK-Net6 cells	Test	31	4.292	93.752	113.889	575.41	1364.93	5222.55	16267.3	70.26	966.378	15487.6	288367	5.55702e+06	1.08497e+08	2130922824	75.5321	281.854	1236.18	5892.27	29540.6	153435	818935	-1.0113	92.239	72.7601	525.487	1007.15	4405.67	12378.8	395.271	5887.9	102002	1.9948e+06	4.23717e+07	946746217	21786939350	13.3919
CHEMBL426304	CCCC(C(=O)c1cccc(I)c1)N1CCCC1	IC50	'='	81	1	NET	0.493205	F (cell-based format)	0.490196	CHEMBL859244	Inhibition of [3H] norepinephrine uptake into human NET expressed in HEK293 cells	Training	19	4.751	53.0635	62.6263	288.23	605.223	2107.48	5575.77	20.31	344.884	5142.54	87710.1	1.50367e+06	2.58452e+07	4.44355e+08	55.7401	350.918	3503.61	44055.1	602748	8.47904e+06	1.20368e+08	-0.7653	50.1104	25.3857	236.166	320.011	1487.54	3102.72	337.071	19709.4	2.27909e+06	2.94338e+08	38476942225	5036650000000	659406000000000	8.7195
CHEMBL3353960	Cl.O=C1CNCC2(CC2)CN1c1ccc(Cl)c(Cl)c1	IC50	'='	82	1	NET	0.493205	B (cell-based format)	0.561858	CHEMBL3369978	Inhibition of [3H]norepinephrine reuptake at human NET expressed in CHO cells after 45 mins by scintillation counting	Training	20	3.679	62.1247	92.6716	438.455	1152.86	4298.28	13628.9	32.34	427.245	5683.21	91268.8	1.52868e+06	2.60408e+07	4.46215e+08	52.7933	228.437	1160.35	6443.07	37741.2	229144	1.42741e+06	-0.7001	60.1127	55.5705	364.74	742.551	3055.24	8424.7	271.058	5354.67	151933	5.28011e+06	1.99047e+08	7726643894	303164000000	8.5958
CHEMBL214259	Clc1cccc(Cl)c1CC(c1ccccc1)N1CCNCC1	IC50	'='	82	1	NET	0.493205	B (cell-based format)	0.561858	CHEMBL863613	Inhibition of [3H]NA reuptake at NA transporter in HEK293 cells	Training	24	5.488	66.295	76.1013	360.433	748.199	2710.49	7256.44	15.27	139.86	579.607	3744.92	23540.8	158192	1.07906e+06	68.3196	283.372	1374.91	7322.72	41525.7	246296	1.5094e+06	-1.0881	64.1031	28.3178	301.07	367.367	1896.24	3686.73	315.112	5766.65	154125	5.24648e+06	1.97381e+08	7680480772	302072000000	10.754
CHEMBL469668	CN1CCN(C[C@H](c2cccc(OC(F)(F)F)c2)C2(O)CCCCC2)CC1.Cl.Cl	IC50	'='	82	1	NET	0.493205	B (cell-based format)	0.561858	CHEMBL1020016	Inhibition of norepinephrine uptake at human norepinephrine transporter expressed in MDCK-Net6 cells	Test	29	4.472	85.6764	111.389	530.947	1244.11	4553.22	13359.3	35.94	542.848	8895.39	175272	3.53951e+06	7.2009e+07	1467535962	61.0394	222.751	931.844	4200.59	19712.1	94967.5	466172	-1.3337	84.2221	67.2596	472.618	866.671	3693.88	9558.97	357.221	4940.7	76894.1	1.33178e+06	2.51364e+07	5.0527e+08	10611061120	12.7508
CHEMBL202420	CCCC(C(=O)c1ccc(Br)cc1)N1CCCC1	IC50	'='	83	1	NET	0.493205	F (cell-based format)	0.490196	CHEMBL859244	Inhibition of [3H] norepinephrine uptake into human NET expressed in HEK293 cells	Training	19	4.481	52.4843	60.0694	279.486	574.903	2000.25	5198.94	20.31	344.884	5142.54	87710.1	1.50367e+06	2.58452e+07	4.44355e+08	50.9447	238.97	1487.22	11222.5	95008	855977	7.96327e+06	-0.7655	50.1097	25.3606	236.048	319.323	1479.33	3066.98	290.071	9612.93	626200	5.01478e+07	4174138048	349808000000	29352000000000	8.7195
CHEMBL403078	CNCc1cnc(C)cc1Oc1ccc(Cl)cc1OC	IC50	'='	83	1	NET	0.493205	B (cell-based format)	0.561858	CHEMBL929226	Inhibition of [3H]NA uptake at human recombinant NA transporter expressed in HEK293 cells	Training	21	2.615	57.3149	56.2653	303.49	557.864	2089.04	5053.54	43.38	296.629	1689.1	10911.7	71534.9	483657	3.33308e+06	59.0626	238.385	1124.43	5762.17	31195.1	175925	1.02429e+06	-0.9228	56.1568	30.9238	267.771	350.254	1633.43	3204.84	275.626	4596.98	104176	3.08161e+06	1.06821e+08	3989620345	153862000000	9.6346
CHEMBL559654	Clc1ccc(Cl)c(OC(c2cccnc2)C2CCNCC2)c1	IC50	'='	84	1	NET	0.493205	B (cell-based format)	0.561858	CHEMBL1024552	Inhibition of [3H]NA uptake at human NET expressed in HEK293 cells	Training	24	4.642	66.102	71.0911	353.214	695.403	2547.65	6506.46	34.15	262.033	1435.85	9500.62	63033.8	432217	3.00989e+06	65.4864	273.596	1332.59	7127.04	40535.6	240695	1.47377e+06	-0.9866	64.1353	29.8941	299.995	363.101	1847.46	3495.03	319.101	5857.76	155750	5.27324e+06	1.97816e+08	7687980339	302225000000	10.7372
CHEMBL575131	CNC[C@@H](O)[C@H](c1ccc(F)cc1)n1ccc2ccccc21	IC50	'='	84	1	NET	0.493205	B (cell-based format)	0.561858	CHEMBL1044082	Inhibition of human NET expressed in MDCK-Net6 cells	Test	24	3.471	67.7046	68.3663	364.838	720.142	2733.52	7226.76	37.19	555.715	8999.49	174690	3.49921e+06	7.08366e+07	1438321274	61.7258	231.067	993.826	4592.44	22165.4	110252	560988	-1.2962	66.2475	34.0084	326.053	454.524	2184.14	4753.56	279.204	3649.64	53908	892269	1.62139e+07	3.15615e+08	6440970038	10.7027
CHEMBL258271	CNCc1cc(C(N)=O)ccc1Oc1ccc(Cl)cc1Cl	IC50	'='	84	1	NET	0.493205	B (cell-based format)	0.561858	CHEMBL948897	Inhibition of [3H]NA uptake at human NA transporter expressed in HEK293 cells	Training	22	3.146	62.5613	69.3501	345.38	708.641	2529.71	6623.58	64.35	1143.38	23660.1	558224	1.37451e+07	3.46151e+08	8835505466	67.3223	285.251	1421.91	7740.78	44489.5	265214	1.62251e+06	-0.9693	60.1813	37.0137	290.425	411.65	1809.94	3715.63	311.079	6099.51	165601	5.53217e+06	2.03749e+08	7815647323	304883000000	10.0072
CHEMBL1683870	CNCC1(c2ccc(Cl)c(Cl)c2)CCCCC1	IC50	'='	85	1	NET	0.493205	B (cell-based format)	0.561858	CHEMBL1686749	Inhibition of [3H]norepinephrine reuptake at human recombinant NET expressed in HEK293 cells by scintillation counting	Training	18	4.438	52.1289	74.0699	337.851	859.51	3168.68	9916.68	12.03	122.36	531.383	3486.9	22048.7	147936	1.00452e+06	45.9126	200.198	1012.74	5667.04	33660.1	207766	1.31568e+06	-0.7824	50.0803	37.5398	288.601	558.751	2462.26	6848.41	253.062	5173.03	149550	5.23806e+06	198164487	7706996838	302724000000	8.1775
CHEMBL1683870	CNCC1(c2ccc(Cl)c(Cl)c2)CCCCC1	IC50	'='	85	1	NET	0.493205	B (single protein format)	0.540117	CHEMBL1686716	Inhibition of human recombinant Norepinephrine transporter	Training	18	4.438	52.1289	74.0699	337.851	859.51	3168.68	9916.68	12.03	122.36	531.383	3486.9	22048.7	147936	1.00452e+06	45.9126	200.198	1012.74	5667.04	33660.1	207766	1.31568e+06	-0.7824	50.0803	37.5398	288.601	558.751	2462.26	6848.41	253.062	5173.03	149550	5.23806e+06	198164487	7706996838	302724000000	8.1775
CHEMBL256135	CNCc1cnccc1Oc1ccc(Cl)cc1Br	IC50	'='	85	1	NET	0.493205	B (cell-based format)	0.561858	CHEMBL929226	Inhibition of [3H]NA uptake at human recombinant NA transporter expressed in HEK293 cells	Test	19	3.183	52.0762	55.7541	284.453	561.493	2071.9	5288.33	34.15	248.033	1411.8	9289.9	61722.3	422134	2.93359e+06	61.7966	302.884	1880.67	13653.6	110145	951016	8.56342e+06	-0.7576	50.12	25.9621	234.344	297.462	1422.22	2737.36	315.509	10922.7	682869	5.24821e+07	4268322155	353567000000	29500900000000	8.7027
CHEMBL1644603	Fc1cc(O[C@H]2C[C@@H]3CC[C@H](C2)N3)cc(-c2ccccc2)c1	IC50	'='	85	1	NET	0.493205	B (cell-based format)	0.561858	CHEMBL1647512	Inhibition of [3H]noradrenalin reuptake at NET expressed in MDCK cells scintillation counting	Training	25	4.775	71.3226	79.9108	379.39	748.2	2646.23	6715.79	21.26	184.957	865.171	5638.72	35754.9	238415	1.61286e+06	59.0994	219.636	934.138	4298.25	20721.1	103174	526615	-1.0167	70.1386	34.113	329.661	380.793	1936.7	3446.16	277.208	3317.45	43821.7	652163	1.09986e+07	2.07034e+08	4228290362	10.7592
CHEMBL566418	CC(NC1CCC1)C(=O)c1cccc(Cl)c1	IC50	'='	86	1	NET	0.493205	B (cell-based format)	0.561858	CHEMBL1041763	Inhibition of [3H]norepinephrine reuptake at human NET expressed in HEK293 cells	Training	17	3.197	47.7715	52.9395	261.013	510.612	1815.72	4510.04	29.1	409.745	5649.88	91326.1	1.52924e+06	2.60267e+07	4.45658e+08	42.9752	173.199	819.185	4291.96	23965.5	139840	842206	-0.7143	46.1193	25.5452	224.216	288.981	1359.82	2594.28	221.598	3808.03	91879.5	2.87978e+06	1.03374e+08	3928960001	152771000000	7.6647
CHEMBL257592	CCc1cc(Cl)ccc1Oc1ccncc1CNC	IC50	'='	86	1	NET	0.493205	B (cell-based format)	0.561858	CHEMBL929226	Inhibition of [3H]NA uptake at human recombinant NA transporter expressed in HEK293 cells	Training	20	2.864	53.4805	51.8725	280.318	524.272	1970.39	4874.05	34.15	250.033	1411.8	9299.9	61732.3	422202	2.93376e+06	56.8337	228.79	1080.61	5565.95	30330.1	172138	1.00777e+06	-0.8889	52.1249	25.064	243.731	300.314	1478.66	2814.82	259.626	4308.94	98610.1	2.97014e+06	1.04551e+08	3943090092	152905000000	9.2407
CHEMBL1644472	CN1[C@H]2CC[C@@H]1C[C@@H](Oc1ccccc1)C2	IC50	'='	86	1	NET	0.493205	B (cell-based format)	0.561858	CHEMBL1647512	Inhibition of [3H]noradrenalin reuptake at NET expressed in MDCK cells scintillation counting	Test	18	2.913	50.735	51.1624	260.631	493.405	1798.67	4527.08	12.47	96.0957	345.832	1927.35	10088.4	56986.5	324982	39.504	144.741	589.843	2572.29	11669.9	54390.3	258609	-0.8187	50.0877	23.1281	237.156	284.009	1452.47	2758.83	198.156	2289.5	27723.6	350935	4.6287e+06	6.33823e+07	897643165	7.8265
CHEMBL490	Fc1ccc([C@@H]2CCNC[C@H]2COc2ccc3c(c2)OCO3)cc1	IC50	'='	86	1	NET	0.493205	B (cell membrane format)	0.237037	CHEMBL1909094	DRUGMATRIX: Norepinephrine Transporter radioligand binding (ligand: [125I] RTI-55)	Training	27	4.683	75.2094	76.7823	389.417	746.145	2714.02	6812.66	39.72	274.15	1346.85	8146.73	49173.1	309274	1.97976e+06	65.4695	238.801	1001.9	4525.94	21374.8	104077	518296	-1.1573	74.1794	34.4436	352.995	431.06	2178.01	4154.28	309.207	3833.54	51981.9	778619	1.29295e+07	2.36234e+08	4667335272	11.7928
CHEMBL3703733	N#Cc1cccc(-c2ccc3c(c2)CNCC3c2ccc(Cl)c(Cl)c2)c1	IC50	'='	86	1	NET	0.493205	B (cell membrane format)	0.237037	CHEMBL3707933	Radioligand Binding Assay: Compounds were dissolved in 100% DMSO at a concentration 100 times the desired highest assay concentration, serially diluted 1:3 in 100% DMSO, and 1.0 ul/well of each solution was dispensed to a Nunc polypropylene, round bottom, 384-well plate. 100% inhibition is defined with 1.0 ul/well of 10 mM desipramine dissolved in DMSO. 50 ul/well of a 2x membrane preparation (0.…	Training	29	6.051	84.883	105.438	497.053	1090.02	3914.86	10772	35.82	720.324	14097.1	326335	7.7113e+06	1.83379e+08	4367625291	88.0841	373.249	1844.75	9892.67	55805.9	326187	1.95853e+06	-0.9715	82.0991	47.9923	412.308	577.337	2693.2	5617.66	363.155	6334.85	162672	5.39993e+06	2.00391e+08	7741489455	303320000000	12.6522
CHEMBL203563	CCCC(C(=O)c1ccc(O)cc1)N1CCCC1	IC50	'='	86.7	1	NET	0.493205	F (cell-based format)	0.490196	CHEMBL859244	Inhibition of [3H] norepinephrine uptake into human NET expressed in HEK293 cells	Training	19	3.277	51.4912	51.0921	258.062	490.81	1757.98	4399.57	40.54	754.137	13543.1	258634	4.97965e+06	9.65256e+07	1881552278	44.7963	162.724	683.077	3122.4	15055.4	75245.6	385710	-0.9859	50.2184	24.1624	234.987	312.527	1466.29	3025.96	226.166	2972.57	43070.6	680745	1.15427e+07	2.06233e+08	3822820147	8.7195
CHEMBL63703	c1ccc(CN2CCC(NCCOC(c3ccccc3)c3ccccc3)CC2)cc1	IC50	'='	87	1	NET	0.493205	B (cell-based format)	0.561858	CHEMBL752511	Inhibition of [3H]NE reuptake by human norepinephrine transporter expressed in HEK293 cells	Test	33	6.121	86.1024	76.4647	402.937	659.013	2481.55	5521.31	24.5	202.456	860.22	5443.76	33529.4	219994	1.46761e+06	85.2749	314.779	1321.57	5955.59	28034.6	136025	675315	-1.7534	84.1714	23.4016	364.624	315.534	2030.24	3034.87	368.302	4250.11	50477.4	614357	7.6332e+06	9.65022e+07	1238051181	14.8821
CHEMBL202410	C=CCC(C(=O)c1ccc(C)cc1)N1CCCC1	IC50	'='	88	1	NET	0.493205	F (cell-based format)	0.490196	CHEMBL859244	Inhibition of [3H] norepinephrine uptake into human NET expressed in HEK293 cells	Training	19	3.543	51.5948	53.1684	264.07	510.328	1820.95	4571.72	20.31	344.884	5142.54	87710.1	1.50367e+06	2.58452e+07	4.44355e+08	49.0382	188.009	825.876	3904.85	19294.9	98096.6	508579	-0.8973	50.13	24.6065	235.789	315.054	1476.08	3042.29	222.177	2828.91	39150.1	584919	9.33381e+06	1.57113e+08	2756306813	8.7195
CHEMBL1830886	COc1cccc(N2c3ccccc3N(CC[C@@H]3CNCCO3)S2(=O)=O)c1	IC50	'='	89	1	NET	0.493205	B (cell-based format)	0.561858	CHEMBL1831835	Inhibition of human NET expressed in MDCK-Net6 cells assessed as inhibition of norepinephrine uptake	Training	30	3.724	87.536	95.9938	513.456	1166.77	4560.72	14036.1	79.49	1002.97	15727.6	289691	5.5646e+06	1.0854e+08	2131169715	75.5405	283.534	1233.58	5810.64	28799.6	148150	784763	-1.2904	86.1846	57.3038	477.068	843.859	3909.15	10622.5	366.286	4999.41	77366.4	1.35715e+06	2.6514e+07	5.6142e+08	12553201766	13.1085
CHEMBL210028	Cc1ccccc1CC(c1ccccc1)N1CCNCC1	IC50	'='	90	1	NET	0.493205	B (cell-based format)	0.561858	CHEMBL869835	Inhibition of [3H]NA uptake at NA transporter expressed in HEK293 cells	Training	23	4.47	61.343	62.0051	309.618	584.345	2149.41	5379.01	15.27	135.86	573.607	3716.92	23470.8	157948	1.07834e+06	60.0603	222.484	942.811	4291.77	20408.7	100028	501584	-1.2305	60.1074	20.868	272.259	285.627	1636.55	2858.29	256.217	2985.61	36190.6	454053	5.87111e+06	7.79702e+07	1060477924	10.3433
CHEMBL1644605	N#Cc1cc(O[C@H]2C[C@@H]3CC[C@H](C2)N3)nc(-c2ccccc2)c1	IC50	'='	90	1	NET	0.493205	B (cell-based format)	0.561858	CHEMBL1647512	Inhibition of [3H]noradrenalin reuptake at NET expressed in MDCK cells scintillation counting	Test	26	3.902	73.5515	75.1832	385.723	720.404	2632.68	6440.74	57.94	835.997	15052.3	333064	7.76047e+06	183739425	4370309533	62.5618	240.851	1046.75	4878.56	23687.3	118276	603167	-0.9519	72.1345	35.1585	341.472	399.352	2019.31	3628.24	286.223	3332.97	41360.4	550934	7.91304e+06	1.2246e+08	2027876053	11.2972
CHEMBL2219883	Clc1ccc(C(Oc2ccccc2)C2CNC2)cc1	IC50	'='	90.2	1	NET	0.493205	B (cell-based format)	0.561858	CHEMBL3887207	Binding Assay: NE transporter binding assay for evaluating binding of the compound to the norepinephrine transporter was carried out using human recombinant norepinephrine transporter membrane (PerkinElmer Life and Analytical Sciences, USA) expressed in MDCK cells and radioisotope [3H]Nisoxetine (PerkinElmer).That is, the test drug, 6 nM [3H]Nisoxetine, norepinephrine transporter membrane (11 ug/…	Training	21	4.556	57.6448	63.1508	308.299	596.075	2145.12	5341.46	21.26	170.957	817.081	5187.04	32440.3	212163	1.40824e+06	57.5178	228.661	1056.54	5346.07	28760.1	161855	943256	-0.9589	56.1136	23.6195	267.08	294.531	1607.05	2822.39	257.63	4034.63	90716.5	2.78968e+06	1.00778e+08	3867582270	151430000000	9.3265
CHEMBL550289	CCc1ccccc1OC(c1cccnc1)C1CCNCC1	IC50	'='	91	1	NET	0.493205	B (cell-based format)	0.561858	CHEMBL1024552	Inhibition of [3H]NA uptake at human NET expressed in HEK293 cells	Training	24	3.877	63.3096	56.9095	312.98	559.325	2145.14	5244.1	34.15	260.033	1429.85	9486.62	62993.8	432131	3.00966e+06	58.6607	216.274	909.248	4112.9	19455.7	94917.7	473729	-1.1763	62.1405	22.5242	285.869	313.293	1753.35	3176.64	272.216	3255.03	40834.9	535355	7.31301e+06	1.03839e+08	1529108205	10.8813
CHEMBL576542	CNCC[C@H](c1cccc(F)c1)n1ccc2ccccc21	IC50	'='	91	1	NET	0.493205	B (cell-based format)	0.561858	CHEMBL1044082	Inhibition of human NET expressed in MDCK-Net6 cells	Training	23	4.501	63.3897	70.3985	341.404	712.682	2588.73	7067.59	16.96	142.462	592.927	3737.74	23026.5	151792	1.0183e+06	59.4262	221.917	949.932	4374.68	21072.4	104719	532725	-1.0751	62.1213	28.8929	298.763	389.708	1952.51	4066.71	263.204	3325.67	46973.7	744457	1.3108e+07	2.51161e+08	5115279430	10.292
CHEMBL1644480	O=[N+]([O-])c1cccc(O[C@H]2C[C@@H]3CC[C@H](C2)N3)c1	IC50	'='	91	1	NET	0.493205	B (cell-based format)	0.561858	CHEMBL1647512	Inhibition of [3H]noradrenalin reuptake at NET expressed in MDCK cells scintillation counting	Test	20	2.566	56.683	57.2444	292.354	543.814	1962.21	4750.29	64.4	1077.65	20962.3	457086	1.03427e+07	2.38721e+08	5580801413	42.7721	155.332	640.313	2841.41	13163	62827.3	306779	-0.2674	56.2648	34.8931	272.131	369.663	1663.03	3276.36	232.151	2950.59	41580.2	650363	1.11536e+07	2.05533e+08	3985733435	8.7035
CHEMBL557868	CNC[C@@H](O)[C@H](c1cccc(F)c1)n1c(=O)n(-c2ccccc2)c2cccc(F)c21	IC50	'='	91.9	1	NET	0.493205	B (cell-based format)	0.561858	CHEMBL1055024	Inhibition of [3H]norepinephrine uptake at human NET expressed in MDCK-Net6 cells by scintillation counting	Training	33	4.303	96.3294	99.9122	540.194	1109.34	4286.26	11914.2	59.19	883.202	14177.3	262748	5.00973e+06	9.68129e+07	1885261162	85.5148	322.628	1399.08	6495.46	31394.7	155979	791327	-1.4107	94.3068	58.8284	491.891	789.711	3615.49	8875.51	388.262	5246.57	81388.4	1.42075e+06	2.70777e+07	5.47546e+08	11500461975	14.5241
CHEMBL449145	CC(C)(C)C(=O)N(Cc1ccc(Cl)cc1Cl)[C@H]1CCNC1	IC50	'='	92	1	NET	0.493205	B (cell-based format)	0.561858	CHEMBL979028	Inhibition of [3H]NA reuptake in human noradrenaline transporter expressed in HEK293 cells by scintillation counting	Training	22	3.9	66.3291	90.6467	431.721	1041.98	3811	11305.1	32.34	431.245	5683.21	91260.8	1.52874e+06	2.60439e+07	4.46288e+08	56.0958	237.447	1183.98	6472.57	37558.6	227013	1.41156e+06	-0.903	64.1255	54.2815	356.235	678.097	2729.28	7125	307.09	5959.74	161769	5.43826e+06	2.01598e+08	7768472069	303879000000	9.7867
CHEMBL1644479	Cc1cccc(O[C@H]2C[C@@H]3CC[C@H](C2)N3)c1	IC50	'='	92	1	NET	0.493205	B (cell-based format)	0.561858	CHEMBL1647512	Inhibition of [3H]noradrenalin reuptake at NET expressed in MDCK cells scintillation counting	Training	18	2.9	50.8143	52.132	259.849	471.998	1690.01	3986.27	21.26	164.957	853.171	5538.72	35614.9	237759	1.61145e+06	38.7511	140.135	573.277	2531.84	11686.4	55568.4	270110	-0.8454	50.1032	22.9656	229.771	245.393	1285.01	2111.82	198.156	2271.47	27114.7	336596	4.3346e+06	5.77244e+07	7.92218e+08	7.7928
CHEMBL469475	CN1CCN(CC(c2cccc(C(F)(F)F)c2)C2(O)CCCCC2)CC1.Cl.Cl	IC50	'='	92	1	NET	0.493205	B (cell-based format)	0.561858	CHEMBL1020016	Inhibition of norepinephrine uptake at human norepinephrine transporter expressed in MDCK-Net6 cells	Test	28	4.641	83.8219	112.911	537.609	1321.92	4916.79	15108.7	26.71	498.251	8601.89	173538	3.52903e+06	7.19462e+07	1467157494	58.769	216.76	914.155	4155.66	19719.2	96389	481599	-1.3296	82.2399	68.0515	475.496	927.858	3945.3	10756.9	341.222	4722.65	74041.8	1.29398e+06	2.46065e+07	4.97061e+08	10465553970	12.2776
CHEMBL575753	CNC[C@@H](O)[C@H](c1cccc(F)c1)n1ccc2ccc(Cl)cc21	IC50	'='	92	1	NET	0.493205	B (cell-based format)	0.561858	CHEMBL1044082	Inhibition of human NET expressed in MDCK-Net6 cells	Training	25	4.093	72.2003	80.1048	405.416	834.627	3092.67	8293.48	37.19	559.715	9005.49	174714	3.49926e+06	7.08368e+07	1438321692	67.0049	265.994	1234.35	6253.88	33581.4	188184	1.08993e+06	-1.2372	70.2459	40.446	349.682	507.415	2343.04	5182.85	314.657	5122.31	114154	3.31028e+06	1.12365e+08	4124641896	157120000000	11.0966
CHEMBL577598	CNC[C@@H](O)[C@H](c1ccccc1F)n1ccc2ccccc21	IC50	'='	92	1	NET	0.493205	B (cell-based format)	0.561858	CHEMBL1044082	Inhibition of human NET expressed in MDCK-Net6 cells	Training	24	3.471	67.7143	67.9551	367.537	735.496	2826.33	7627.05	37.19	555.715	8999.49	174694	3.49923e+06	7.08367e+07	1438321664	61.7258	231.12	993.139	4584.54	22117	110060	560836	-1.2931	66.2522	34.4501	331.253	481.03	2299.18	5206.08	279.204	3657.66	54136.6	896649	1.62828e+07	3.16521e+08	6449496664	10.7195
CHEMBL451652	COc1ccc(C2CCC(CN)O2)cc1	IC50	'='	92	1	NET	0.493205	B (cell-based format)	0.561858	CHEMBL1031549	Inhibition of [3H]norepinephrine reuptake at human NET expressed in HEK cells	Training	16	1.789	42.8275	38.7516	214.775	387.037	1426.41	3421.07	44.48	804.233	18250.3	464237	1.20329e+07	3.13208e+08	8159748904	38.5335	142.432	592.996	2651.3	12390.6	59749.3	295012	-0.9803	42.1986	18.2089	196.286	228.546	1143.87	2056.06	190.134	2473.27	35356.2	552428	9.30545e+06	1.6606e+08	3087833299	7.33
CHEMBL3673137	O=c1[nH]c2ccc(-c3ccc4c(c3)CN3CCC4(c4ccc(Cl)c(Cl)c4)C3)cc2o1	IC50	'='	92.4	1	NET	0.493205	B (cell membrane format)	0.237037	CHEMBL3705744	Radioligand Binding Assay: Compounds were dissolved in 100% DMSO at a concentration 100 times the desired highest assay concentration, serially diluted 1:3 in 100% DMSO, and 1.0 ul/well of each solution was dispensed to a Nunc polypropylene, round bottom, 384-well plate. 100% inhibition is defined with 1.0 ul/well of 10 mM desipramine dissolved in DMSO. 50 ul/well of a 2x membrane preparation (0.…	Test	35	5.925	110.811	139.572	703.761	1668.67	6367.36	19440.4	49.24	613.876	7011.06	103960	1.66222e+06	2.77088e+07	4.70747e+08	96.8043	403.837	1971.77	10476.1	58667.6	340921	2.03731e+06	-1.0318	108.089	82.1508	618.675	1128.09	5005.88	13428.2	419.175	6890.31	168456	5.4631e+06	2.01125e+08	7750823418	303455000000	14.5148
CHEMBL201976	CCCC(C(=O)c1ccc(-c2ccco2)cc1)N1CCCC1	IC50	'='	93	1	NET	0.493205	F (cell-based format)	0.490196	CHEMBL859244	Inhibition of [3H] norepinephrine uptake into human NET expressed in HEK293 cells	Training	24	5.051	66.0026	71.2201	344.698	708.583	2504.42	6624.55	33.45	445.214	5814.28	92595	1.53933e+06	2.61099e+07	446339338	54.2369	195.672	809.109	3631.01	17194.7	84570	427631	-0.9819	64.1457	29.8701	306.3	409.237	1947.48	4037.02	274.209	3379.48	44933	643122	9.85722e+06	1.60453e+08	2745594213	10.792
CHEMBL2219958	Clc1ccc(C(OCc2ccccc2)C2CNC2)cc1Cl	IC50	'='	93.1	1	NET	0.493205	B (cell-based format)	0.561858	CHEMBL3887207	Binding Assay: NE transporter binding assay for evaluating binding of the compound to the norepinephrine transporter was carried out using human recombinant norepinephrine transporter membrane (PerkinElmer Life and Analytical Sciences, USA) expressed in MDCK cells and radioisotope [3H]Nisoxetine (PerkinElmer).That is, the test drug, 6 nM [3H]Nisoxetine, norepinephrine transporter membrane (11 ug/…	Training	23	4.971	64.2421	72.9706	357.793	720.495	2627.36	6795.07	21.26	176.957	809.236	5098.93	31621.3	206418	1.36946e+06	65.1496	272.777	1335.51	7182.79	41022.4	244192	1.49813e+06	-1.0141	62.1271	29.771	301.996	367.94	1868.99	3512.48	305.094	5669.55	153277	5.24095e+06	1.97384e+08	7681562875	302101000000	10.2372
CHEMBL470082	Cl.Cl.OC1(C(CN2CCNCC2)c2cccc(C(F)(F)F)c2)CCCCC1	IC50	'='	94	1	NET	0.493205	B (cell-based format)	0.561858	CHEMBL1020016	Inhibition of norepinephrine uptake at human norepinephrine transporter expressed in MDCK-Net6 cells	Test	27	4.402	79.7923	104.745	510.943	1254.06	4733.87	14612.2	35.5	563.113	9073.62	176774	3.55127e+06	7.20995e+07	1468221114	55.7172	203.196	847.363	3818.92	18017.3	87811	438531	-1.3334	78.2553	62.5954	453.946	884.757	3823.65	10468.9	329.211	4551.02	71229.7	1.24433e+06	2.37045e+07	4.80595e+08	10166457364	11.8838
CHEMBL1085830	CNCC(F)(F)CN1c2ccccc2N(c2ccccc2F)S1(=O)=O	IC50	'='	94	1	NET	0.493205	B (cell-based format)	0.561858	CHEMBL1120740	Displacement of [3H]nisoxetine from human NET expressed in MDCK-Net6 cells	Training	27	4.308	83.9649	121.438	581.061	1551.93	5873.92	19310.3	61.03	913.782	15209.8	286757	5.54761e+06	108440601	2130574199	68.9563	264.146	1184.69	5732.06	29018.6	151626	811910	-0.9372	82.1843	79.4612	514.143	1128.73	4688.48	13962.9	355.25	5481.62	97572.9	1.9335e+06	4.1124e+07	9.13676e+08	20845672012	11.7768
CHEMBL213785	Fc1ccc(C(Cc2ccccc2Cl)N2CCNCC2)cc1	IC50	'='	94	1	NET	0.493205	B (cell-based format)	0.561858	CHEMBL863613	Inhibition of [3H]NA reuptake at NA transporter in HEK293 cells	Training	24	5.027	65.7955	73.3318	348.989	698.581	2504.1	6438.94	15.27	139.86	579.607	3740.92	23520.8	158096	1.07869e+06	64.7089	254.051	1164.22	5835.49	31101	173702	1.00707e+06	-1.0927	64.1215	28.233	296.244	345.055	1788.87	3281.01	298.657	4730.91	104541	3.08881e+06	1.07509e+08	4021272525	154949000000	10.7372
CHEMBL469233	O=C(c1ccccc1)N(Cc1ccc(Cl)cc1Cl)[C@H]1CCNC1	IC50	'='	94	1	NET	0.493205	B (cell-based format)	0.561858	CHEMBL979028	Inhibition of [3H]NA reuptake in human noradrenaline transporter expressed in HEK293 cells by scintillation counting	Training	25	4.87	70.4643	78.5408	383.328	779.469	2791.81	7265.29	32.34	435.245	5665.21	91228.8	1.52841e+06	2.60408e+07	4.46234e+08	71.3446	296.863	1446.79	7734.82	43931.6	260240	1.58877e+06	-0.9979	68.1299	35.9187	326.374	440.96	2059.12	4219.15	331.111	6079.95	160758	5.38864e+06	2.00407e+08	7744482844	303430000000	11.1479
CHEMBL524798	Cc1ccccc1O[C@H]1c2ccccc2CO[C@H]1CN	IC50	'='	95	1	NET	0.493205	B (cell-based format)	0.561858	CHEMBL995197	Inhibition of norepinephrine uptake at human NET expressed in HEK cells	Test	22	3.009	61.3869	59.5017	325.194	611.48	2343.01	5943.37	44.48	822.233	18276.1	464421	1.20337e+07	3.13214e+08	8159783542	57.8453	217.911	941.843	4379.92	21289.5	106674	546830	-1.1612	60.2156	29.3668	295.808	386.636	1932.34	3957.71	250.187	3068.38	40479.4	572428	8.63598e+06	1.38116e+08	2323382012	9.792
CHEMBL67203	c1ccc(CCCN2CCCC(CNCCOC(c3ccccc3)c3ccccc3)C2)cc1	IC50	'='	97	1	NET	0.493205	B (cell-based format)	0.561858	CHEMBL752511	Inhibition of [3H]NE reuptake by human norepinephrine transporter expressed in HEK293 cells	Training	36	7.38	92.3062	86.2269	430.047	731.509	2663.28	6089.27	24.5	208.456	842.175	5268.92	31838.9	206225	1.35737e+06	90.0495	327.963	1358.62	6050.17	28168.9	135277	665072	-1.9267	90.1822	22.5888	383.294	312.758	2097.22	3029.35	404.334	4692.87	56026.5	685092	8.5482e+06	1.0849e+08	1396879516	16.3821
[truncated: 2,926 more rows]
[truncated: 124 more columns]

## Sheet: Table S2
tp	avg[SM(Hyd)1]tp	avg[SM(Hyd)2]tp	avg[SM(Hyd)3]tp	avg[SM(Hyd)4]tp	avg[SM(Hyd)5]tp	avg[SM(Hyd)6]tp	avg[SM(Hyd)7]tp	avg[SM(Psa)1]tp	avg[SM(Psa)2]tp	avg[SM(Psa)3]tp	avg[SM(Psa)4]tp	avg[SM(Psa)5]tp	avg[SM(Psa)6]tp	avg[SM(Psa)7]tp	avg[SM(Mol)1]tp	avg[SM(Mol)2]tp	avg[SM(Mol)3]tp	avg[SM(Mol)4]tp	avg[SM(Mol)5]tp	avg[SM(Mol)6]tp	avg[SM(Mol)7]tp	avg[SM(Gas)1]tp	avg[SM(Gas)2]tp	avg[SM(Gas)3]tp	avg[SM(Gas)4]tp	avg[SM(Gas)5]tp	avg[SM(Gas)6]tp	avg[SM(Gas)7]tp	avg[SM(Ato)1]tp	avg[SM(Ato)2]tp	avg[SM(Ato)3]tp	avg[SM(Ato)4]tp	avg[SM(Ato)5]tp	avg[SM(Ato)6]tp	avg[SM(Ato)7]tp	avg[X(P)1]tp	avg[X(P)2]tp	avg[X(P)3]tp	avg[X(C)3]tp	avg[X(P)4]tp	avg[X(C)4]tp	avg[X(PC)4]tp	avg[X(P)5]tp	avg[X(C)5]tp	avg[X(PC)5]tp	avg[X(Ch)5]tp	avg[X(P)6]tp	avg[X(C)6]tp	avg[X(PC)6]tp
[truncated: 11 more rows]
[truncated: 112 more columns]
